# Supplementary material for: A quantitative shotgun proteomics analysis of germinated rice embryos and coleoptiles under low-temperature conditions
Source: Proteome Sci. 2015 Nov 18;13:27. doi: 10.1186/s12953-015-0082-5 (PMC4652350; doi:10.1186/s12953-015-0082-5)
Supplement: Additional file 1: Table S1. — List of total 2626 identified non-redundant proteins and their spectral counts in each sample. (XLS 530 kb) [file 12953_2015_82_MOESM1_ESM.xls]

## Sheet: Sheet1
	Supplementary table 1. List of total 2,626 identified non-redundant proteins and their spectral counts in each sample
		#AA: number of amino acid	tc: Tong887 Control (Normal Condition)			mc: Milyang23 Control(Normal Condition)			tt: Tong887 cold treatment			mt: milyang23 cold treatment
Standard	Description	#A.A	tc1	tc2	tc3	mc1	mc2	mc3	tt1	tt2	tt3	mt1	mt2	mt3
LOC_Os12g37360.1 protein	miro, putative, expressed	193	0.1	0.1	0.1	29	29	24	0.1	0.1	0.1	8	7	10
LOC_Os07g11920.1 protein	PROLM22 - Prolamin precursor, expressed	151	35	32	37	0.1	0.1	0.1	17	23	22	0.1	0.1	0.1
LOC_Os06g03860.4 protein	uncharacterized membrane protein, putative, expressed	455	0.1	0.1	0.1	0.1	0.1	0.1	0.1	0.1	0.1	2	2	2
LOC_Os03g28990.1 protein	zinc finger family protein, putative, expressed	540	0.1	0.1	0.1	8	10	8	0.1	0.1	0.1	7	5	6
LOC_Os10g36490.1 protein	HEAT repeat family protein, putative, expressed	1139	0.1	0.1	0.1	3	3	3	0.1	0.1	0.1	0.1	0.1	0.1
LOC_Os01g57460.1 protein	frataxin, putative, expressed	198	2	2	2	2	2	2	0.1	0.1	0.1	0.1	0.1	0.1
LOC_Os06g39712.1 protein	OsClp10 - Putative Clp protease homologue, expressed	216	0.1	0.1	0.1	0.1	0.1	0.1	3	3	3	0.1	0.1	0.1
LOC_Os07g11900.1 protein	PROLM19 - Prolamin precursor, putative, expressed	151	21	22	27	0.1	0.1	0.1	15	12	14	0.1	0.1	0.1
LOC_Os03g05260.1 protein	ankyrin repeat domain containing protein, expressed	210	2	2	2	0.1	0.1	0.1	2	2	2	0.1	0.1	0.1
LOC_Os01g65830.1 protein	acyl-desaturase, chloroplast precursor, putative, expressed	381	5	4	5	0.1	0.1	0.1	0.1	0.1	0.1	0.1	0.1	0.1
LOC_Os02g42040.1 protein	MIF4G domain containing protein, putative, expressed	1104	0.1	0.1	0.1	2	2	2	0.1	0.1	0.1	0.1	0.1	0.1
LOC_Os08g39850.2 protein	lipoxygenase, chloroplast precursor, putative, expressed	823	0.1	0.1	0.1	2	2	2	0.1	0.1	0.1	0.1	0.1	0.1
LOC_Os05g29920.1 protein	expressed protein	182	7	7	7	0.1	0.1	0.1	8	8	11	0.1	0.1	0.1
LOC_Os08g45160.1 protein	TENA/THI-4 family protein, putative, expressed	609	2	2	2	0.1	0.1	0.1	0.1	0.1	0.1	0.1	0.1	0.1
LOC_Os04g51340.1 protein	pectinacetylesterase domain containing protein, expressed	466	2	2	2	0.1	0.1	0.1	0.1	0.1	0.1	0.1	0.1	0.1
LOC_Os03g05740.1 protein	ras-related protein, putative, expressed	199	0.1	0.1	0.1	0.1	0.1	0.1	4	4	5	0.1	0.1	0.1
LOC_Os10g26640.1 protein	LYR motif containing protein, putative, expressed	90	9	10	9	0.1	0.1	0.1	9	7	8	0.1	0.1	0.1
LOC_Os08g41810.1 protein	ribosomal protein L22, putative, expressed	183	0.1	0.1	0.1	12	11	11	14	10	12	0.1	0.1	0.1
LOC_Os06g11620.1 protein	RNA recognition motif containing protein, putative, expressed	204	0.1	0.1	0.1	0.1	0.1	0.1	2	2	2	0.1	0.1	0.1
LOC_Os11g48070.1 protein	GDSL-like lipase/acylhydrolase, putative, expressed	260	0.1	0.1	0.1	0.1	0.1	0.1	2	2	2	0.1	0.1	0.1
LOC_Os10g41440.1 protein	KH domain containing protein, putative, expressed	458	0.1	0.1	0.1	0.1	0.1	0.1	2	2	2	0.1	0.1	0.1
LOC_Os10g30860.1 protein	nicotiana lesion-inducing like, putative, expressed	215	0.1	0.1	0.1	0.1	0.1	0.1	2	2	2	0.1	0.1	0.1
LOC_Os08g02400.1 protein	40S ribosomal protein S13, putative, expressed	151	20	23	20	15	20	19	26	28	32	0.1	0.1	0.1
LOC_Os12g43600.1 protein	RNA recognition motif containing protein, expressed	162	12	11	11	10	12	9	10	10	12	0.1	0.1	0.1
LOC_Os01g23620.1 protein	miro, putative, expressed	193	19	21	19	26	26	22	23	18	20	0.1	0.1	0.1
LOC_Os01g62420.1 protein	triosephosphate isomerase, cytosolic, putative, expressed	255	0.1	0.1	0.1	13	13	14	7	8	7	13	8	14
LOC_Os12g25090.2 protein	expressed protein	89	0.1	0.1	0.1	5	4	4	0.1	0.1	0.1	0.1	0.1	0.1
LOC_Os11g47500.1 protein	glycosyl hydrolase, putative, expressed	304	0.1	0.1	0.1	0.1	0.1	0.1	3	3	4	0.1	0.1	0.1
LOC_Os03g04460.1 protein	outer mitochondrial membrane porin, putative, expressed	276	0.1	0.1	0.1	0.1	0.1	0.1	6	8	6	0.1	0.1	0.1
LOC_Os02g38440.1 protein	oxidoreductase, short chain dehydrogenase/reductase family, putative, expressed	325	0.1	0.1	0.1	0.1	0.1	0.1	3	4	4	0.1	0.1	0.1
LOC_Os07g47780.1 protein	60S ribosomal protein L18-3, putative, expressed	195	0.1	0.1	0.1	6	6	6	6	7	10	0.1	0.1	0.1
LOC_Os02g49720.6 protein	aldehyde dehydrogenase, putative, expressed	421	15	12	12	0.1	0.1	0.1	20	15	19	18	12	12
LOC_Os03g60870.1 protein	ras-related protein, putative, expressed	215	12	8	7	0.1	0.1	0.1	9	8	10	0.1	0.1	0.1
LOC_Os07g40620.1 protein	saccharopine dehydrogenase, putative, expressed	456	0.1	0.1	0.1	10	15	9	0.1	0.1	0.1	7	9	13
LOC_Os07g47550.1 protein	glucosyltransferase, putative, expressed	474	0.1	0.1	0.1	4	3	3	0.1	0.1	0.1	0.1	0.1	0.1
LOC_Os04g31190.1 protein	dynamin family protein, putative, expressed	797	0.1	0.1	0.1	0.1	0.1	0.1	0.1	0.1	0.1	2	3	3
LOC_Os03g09020.1 protein	dehydrogenase, putative, expressed	360	12	9	8	0.1	0.1	0.1	5	8	7	0.1	0.1	0.1
LOC_Os10g06690.1 protein	expressed protein	117	3	4	3	0.1	0.1	0.1	0.1	0.1	0.1	0.1	0.1	0.1
LOC_Os02g35940.1 protein	gibberellin receptor GID1L2, putative, expressed	320	0.1	0.1	0.1	0.1	0.1	0.1	4	4	3	0.1	0.1	0.1
LOC_Os07g06590.3 protein	ML domain protein, putative, expressed	124	7	9	7	5	7	6	8	9	9	0.1	0.1	0.1
LOC_Os01g43020.1 protein	CTP synthase, putative, expressed	605	0.1	0.1	0.1	2	3	3	0.1	0.1	0.1	0.1	0.1	0.1
LOC_Os02g15150.1 protein	glutelin, putative, expressed	495	51	64	97	0.1	0.1	0.1	99	64	50	0.1	0.1	0.1
LOC_Os03g29190.2 protein	PDI, putative, expressed	569	4	7	5	9	11	9	0.1	0.1	0.1	0.1	0.1	0.1
LOC_Os12g02040.1 protein	hypoxia-responsive family protein, putative, expressed	105	5	4	3	0.1	0.1	0.1	0.1	0.1	0.1	0.1	0.1	0.1
LOC_Os06g02420.1 protein	ATOZI1, putative, expressed	79	11	12	10	5	6	8	8	10	9	0.1	0.1	0.1
LOC_Os09g26380.1 protein	aminotransferase, classes I and II, domain containing protein, expressed	486	0.1	0.1	0.1	10	13	10	0.1	0.1	0.1	4	8	7
LOC_Os12g35670.1 protein	RALFL4 - Rapid ALkalinization Factor RALF family protein precursor, expressed	127	3	2	2	0.1	0.1	0.1	0.1	0.1	0.1	0.1	0.1	0.1
LOC_Os11g06340.1 protein	ubiquinol-cytochrome C reductase hinge protein, putative, expressed	119	3	2	2	0.1	0.1	0.1	0.1	0.1	0.1	0.1	0.1	0.1
LOC_Os07g03368.1 protein	SCP-like extracellular protein, expressed	159	4	6	6	0.1	0.1	0.1	0.1	0.1	0.1	0.1	0.1	0.1
LOC_Os08g37380.2 protein	glucose-6-phosphate isomerase, putative, expressed	217	0.1	0.1	0.1	2	3	2	0.1	0.1	0.1	0.1	0.1	0.1
LOC_Os02g51430.1 protein	SEC6, putative, expressed	755	0.1	0.1	0.1	2	3	2	0.1	0.1	0.1	0.1	0.1	0.1
LOC_Os02g08330.1 protein	gp176, putative, expressed	656	0.1	0.1	0.1	2	3	2	0.1	0.1	0.1	0.1	0.1	0.1
LOC_Os07g02880.1 protein	DUF538 domain containing protein, putative, expressed	142	13	12	7	0.1	0.1	0.1	0.1	0.1	0.1	0.1	0.1	0.1
LOC_Os01g09890.1 protein	translation initiation factor SUI1, putative, expressed	199	2	2	2	0.1	0.1	0.1	3	2	3	0.1	0.1	0.1
LOC_Os02g07910.2 protein	fiber protein Fb15, putative, expressed	95	6	5	5	6	5	6	9	6	8	0.1	0.1	0.1
LOC_Os03g56820.2 protein	fatty acid hydroxylase, putative, expressed	237	0.1	0.1	0.1	0.1	0.1	0.1	2	2	3	0.1	0.1	0.1
LOC_Os02g44780.1 protein	polyprenyl synthetase, putative, expressed	342	0.1	0.1	0.1	0.1	0.1	0.1	2	2	3	0.1	0.1	0.1
LOC_Os05g19040.1 protein	prefoldin, putative, expressed	221	0.1	0.1	0.1	0.1	0.1	0.1	2	3	3	0.1	0.1	0.1
LOC_Os04g54330.1 protein	acetyltransferase, GNAT family, putative, expressed	198	0.1	0.1	0.1	0.1	0.1	0.1	2	3	3	0.1	0.1	0.1
LOC_Os07g07040.1 protein	erythrocyte binding protein 3, putative, expressed	275	0.1	0.1	0.1	9	8	6	0.1	0.1	0.1	4	6	9
LOC_Os07g05050.3 protein	DEAD-box ATP-dependent RNA helicase, putative, expressed	330	0.1	0.1	0.1	2	2	3	0.1	0.1	0.1	0.1	0.1	0.1
LOC_Os07g29620.1 protein	OsSCP39 - Putative Serine Carboxypeptidase homologue, expressed	524	0.1	0.1	0.1	5	5	5	5	3	5	5	6	8
LOC_Os03g50490.1 protein	glutamine synthetase, catalytic domain containing protein, expressed	370	0.1	0.1	0.1	0.1	0.1	0.1	0.1	0.1	0.1	3	3	2
LOC_Os07g48490.2 protein	stress responsive protein, putative, expressed	343	6	8	6	0.1	0.1	0.1	4	7	6	0.1	0.1	0.1
LOC_Os02g01450.1 protein	expressed protein	279	0.1	0.1	0.1	0.1	0.1	0.1	3	2	3	0.1	0.1	0.1
LOC_Os01g19820.2 protein	universal stress protein domain containing protein, putative, expressed	182	5	7	7	0.1	0.1	0.1	5	6	9	0.1	0.1	0.1
LOC_Os01g51570.1 protein	glycosyl hydrolases family 17, putative, expressed	338	0.1	0.1	0.1	0.1	0.1	0.1	3	5	5	0.1	0.1	0.1
LOC_Os04g17660.2 protein	rhodanese-like domain containing protein, putative, expressed	153	6	5	4	5	4	5	2	2	2	0.1	0.1	0.1
LOC_Os12g32240.1 protein	eukaryotic translation initiation factor 5A, putative, expressed	160	11	8	8	7	6	8	8	13	11	0.1	0.1	0.1
LOC_Os01g08860.1 protein	hsp20/alpha crystallin family protein, putative, expressed	166	16	9	7	0.1	0.1	0.1	8	9	11	0.1	0.1	0.1
LOC_Os12g36210.1 protein	inhibitor I family protein, putative, expressed	77	6	8	7	0.1	0.1	0.1	4	7	8	0.1	0.1	0.1
LOC_Os07g05570.1 protein	ERD4 protein, putative, expressed	731	0.1	0.1	0.1	3	5	6	0.1	0.1	0.1	0.1	0.1	0.1
LOC_Os06g08990.1 protein	expressed protein	367	14	15	7	0.1	0.1	0.1	13	13	20	0.1	0.1	0.1
LOC_Os05g24550.4 protein	Papain family cysteine protease domain containing protein, expressed	358	0.1	0.1	0.1	0.1	0.1	0.1	2	3	2	0.1	0.1	0.1
LOC_Os10g35850.1 protein	cytochrome b5-like Heme/Steroid binding domain containing protein, expressed	265	0.1	0.1	0.1	0.1	0.1	0.1	2	3	2	0.1	0.1	0.1
LOC_Os03g08790.1 protein	aspartic proteinase nepenthesin precursor, putative, expressed	438	0.1	0.1	0.1	0.1	0.1	0.1	2	3	2	0.1	0.1	0.1
LOC_Os07g12090.1 protein	LTPL165 - Protease inhibitor/seed storage/LTP family protein precursor, expressed	100	0.1	0.1	0.1	7	4	4	0.1	0.1	0.1	0.1	0.1	0.1
LOC_Os02g37430.1 protein	LSM domain containing protein, expressed	114	8	7	5	0.1	0.1	0.1	5	10	7	0.1	0.1	0.1
LOC_Os11g13670.1 protein	gibberellin receptor GID1L2, putative, expressed	351	3	2	4	0.1	0.1	0.1	5	4	5	0.1	0.1	0.1
LOC_Os07g23720.1 protein	B4-BTB4 - Bric-a-Brac, Tramtrack, Broad Complex BTB domain with B4 subfamily conserved sequence, expressed	481	0.1	0.1	0.1	0.1	0.1	0.1	3	2	2	0.1	0.1	0.1
LOC_Os01g45530.1 protein	single-stranded DNA-binding protein, putative, expressed	224	0.1	0.1	0.1	0.1	0.1	0.1	3	2	2	0.1	0.1	0.1
LOC_Os05g43230.1 protein	oryzain alpha chain precursor, putative, expressed	450	0.1	0.1	0.1	0.1	0.1	0.1	3	2	2	0.1	0.1	0.1
LOC_Os02g56014.1 protein	40S ribosomal protein S30, putative, expressed	62	9	9	8	3	5	4	8	12	8	0.1	0.1	0.1
LOC_Os04g32070.1 protein	dehydrogenase/reductase, putative, expressed	368	38	36	33	58	64	61	32	35	34	42	35	46
LOC_Os04g40874.1 protein	glucose-6-phosphate 1-dehydrogenase, cytoplasmic isoform, putative, expressed	277	8	11	6	9	10	9	11	10	8	0.1	0.1	0.1
LOC_Os02g10260.1 protein	outer membrane protein, OMP85 family protein, expressed	665	2	3	2	2	3	2	0.1	0.1	0.1	0.1	0.1	0.1
LOC_Os03g46600.1 protein	acidic leucine-rich nuclear phosphoprotein 32-related protein 2, putative, expressed	272	0.1	0.1	0.1	0.1	0.1	0.1	2	3	4	0.1	0.1	0.1
LOC_Os09g37100.1 protein	phospholipase D, putative, expressed	854	0.1	0.1	0.1	3	4	2	0.1	0.1	0.1	0.1	0.1	0.1
LOC_Os01g22010.2 protein	S-adenosylmethionine synthetase, putative, expressed	394	5	13	11	0.1	0.1	0.1	23	30	36	18	19	24
LOC_Os08g13690.1 protein	60S ribosomal protein L7, putative, expressed	245	22	13	37	0.1	0.1	0.1	38	39	47	11	13	24
LOC_Os10g38660.1 protein	glutathione S-transferase, putative, expressed	234	2	3	2	0.1	0.1	0.1	2	2	3	0.1	0.1	0.1
LOC_Os01g10020.1 protein	ectonucleotide pyrophosphatase/phosphodiesterase family member 1, putative, expressed	479	0.1	0.1	0.1	2	2	2	4	2	3	0.1	0.1	0.1
LOC_Os09g24540.1 protein	peptidyl-prolyl cis-trans isomerase, putative, expressed	148	0.1	0.1	0.1	0.1	0.1	0.1	3	2	4	0.1	0.1	0.1
LOC_Os12g08280.1 protein	inositol-1-monophosphatase, putative, expressed	358	0.1	0.1	0.1	0.1	0.1	0.1	3	2	4	0.1	0.1	0.1
LOC_Os01g42520.1 protein	expressed protein	373	15	10	11	5	11	6	12	11	13	0.1	0.1	0.1
LOC_Os11g26570.1 protein	dehydrin, putative, expressed	326	0.1	0.1	0.1	0.1	0.1	0.1	0.1	0.1	0.1	2	4	5
LOC_Os07g01870.1 protein	ribosomal protein L13, putative, expressed	206	6	7	11	6	7	8	19	13	13	0.1	0.1	0.1
LOC_Os02g04710.2 protein	cycloartenol synthase, putative, expressed	637	0.1	0.1	0.1	2	4	4	0.1	0.1	0.1	0.1	0.1	0.1
LOC_Os07g11310.1 protein	LTPL166 - Protease inhibitor/seed storage/LTP family protein precursor, expressed	154	2	2	3	0.1	0.1	0.1	2	3	2	0.1	0.1	0.1
LOC_Os03g63940.1 protein	CBS domain containing membrane protein, putative, expressed	493	0.1	0.1	0.1	4	3	2	0.1	0.1	0.1	0.1	0.1	0.1
LOC_Os12g14930.1 protein	ATP synthase protein MI25, putative, expressed	197	9	7	10	7	4	4	13	11	17	0.1	0.1	0.1
LOC_Os05g15520.1 protein	DNA-binding protein-related, putative, expressed	145	2	3	2	2	2	2	3	3	3	0.1	0.1	0.1
LOC_Os06g08770.1 protein	ruvB-like 2, putative, expressed	476	3	2	3	0.1	0.1	0.1	3	2	4	0.1	0.1	0.1
LOC_Os06g27770.1 protein	isoflavone reductase homolog IRL, putative, expressed	312	0.1	0.1	0.1	8	8	3	0.1	0.1	0.1	5	6	5
LOC_Os07g02340.1 protein	expressed protein	77	3	4	2	0.1	0.1	0.1	0.1	0.1	0.1	0.1	0.1	0.1
LOC_Os05g46620.1 protein	chaperone protein dnaJ 10, putative, expressed	338	3	4	2	0.1	0.1	0.1	0.1	0.1	0.1	0.1	0.1	0.1
LOC_Os08g44340.1 protein	monodehydroascorbate reductase, putative, expressed	435	7	9	4	0.1	0.1	0.1	9	7	9	4	5	4
LOC_Os11g02080.1 protein	expressed protein	105	0.1	0.1	0.1	0.1	0.1	0.1	4	2	3	0.1	0.1	0.1
LOC_Os02g02870.1 protein	glycine-rich protein 2, putative, expressed	241	2	4	4	0.1	0.1	0.1	5	4	5	0.1	0.1	0.1
LOC_Os07g35480.2 protein	glucan endo-1,3-beta-glucosidase precursor, putative, expressed	553	5	3	5	0.1	0.1	0.1	4	6	10	0.1	0.1	0.1
LOC_Os06g07220.1 protein	LTPL128 - Protease inhibitor/seed storage/LTP family protein precursor, expressed	246	34	24	13	6	5	5	12	10	10	0.1	0.1	0.1
LOC_Os01g68660.1 protein	cysteine proteinase inhibitor precursor protein, putative, expressed	158	2	4	3	0.1	0.1	0.1	0.1	0.1	0.1	0.1	0.1	0.1
LOC_Os11g37080.1 protein	h/ACA ribonucleoprotein complex subunit 1-like protein 1, putative, expressed	196	3	3	3	2	2	2	4	4	4	3	3	4
LOC_Os06g46500.1 protein	monocopper oxidase, putative, expressed	542	2	4	2	4	4	3	0.1	0.1	0.1	2	2	2
LOC_Os01g60650.1 protein	non-green plastid inner envelope membrane protein, putative, expressed	328	3	2	2	0.1	0.1	0.1	4	2	4	0.1	0.1	0.1
LOC_Os10g42090.2 protein	AGAP003819-PA, putative, expressed	121	3	5	3	2	2	2	2	2	2	0.1	0.1	0.1
LOC_Os05g34770.1 protein	cytochrome c, putative, expressed	112	6	5	5	3	4	3	4	6	3	0.1	0.1	0.1
LOC_Os04g52130.1 protein	coproporphyrinogen III oxidase, chloroplast precursor, putative, expressed	399	8	13	9	10	8	5	6	5	7	0.1	0.1	0.1
LOC_Os03g27310.1 protein	histone H3, putative, expressed	136	8	11	19	10	9	15	6	8	8	0.1	0.1	0.1
LOC_Os04g30430.1 protein	nuclear transport factor 2, putative, expressed	486	4	5	3	5	6	4	3	5	4	0.1	0.1	0.1
LOC_Os11g02350.1 protein	LTPL25 - Protease inhibitor/seed storage/LTP family protein precursor, expressed	121	4	5	5	0.1	0.1	0.1	5	3	2	0.1	0.1	0.1
LOC_Os10g39710.1 protein	strictosidine synthase, putative, expressed	369	0.1	0.1	0.1	0.1	0.1	0.1	3	2	5	0.1	0.1	0.1
LOC_Os08g25090.2 protein	co-chaperone GrpE protein, putative, expressed	311	0.1	0.1	0.1	3	4	2	6	5	9	3	3	2
LOC_Os03g59220.1 protein	cytochrome b-c1 complex subunit 7, putative, expressed	126	7	4	6	6	6	6	8	7	4	0.1	0.1	0.1
LOC_Os03g26460.2 protein	CS domain containing protein, putative, expressed	247	3	2	3	6	4	4	3	2	3	0.1	0.1	0.1
LOC_Os07g29610.1 protein	PQ loop repeat domain containing protein, expressed	244	2	4	2	0.1	0.1	0.1	0.1	0.1	0.1	0.1	0.1	0.1
LOC_Os03g42799.1 protein	expressed protein	56	8	5	6	6	4	3	4	4	6	0.1	0.1	0.1
LOC_Os10g34670.2 protein	prefoldin, putative, expressed	124	0.1	0.1	0.1	0.1	0.1	0.1	2	5	4	0.1	0.1	0.1
LOC_Os06g07160.1 protein	expressed protein	337	0.1	0.1	0.1	0.1	0.1	0.1	3	5	2	0.1	0.1	0.1
LOC_Os11g04220.1 protein	HEAT repeat family protein, putative, expressed	1815	3	4	4	4	4	3	2	2	4	0.1	0.1	0.1
LOC_Os02g01250.1 protein	LSM domain containing protein, expressed	132	5	5	4	6	6	3	7	4	6	0.1	0.1	0.1
LOC_Os04g36810.1 protein	LSM domain containing protein, expressed	129	4	2	4	0.1	0.1	0.1	2	4	2	0.1	0.1	0.1
LOC_Os09g33950.1 protein	ferredoxin 1-like isoform 1, putative, expressed	158	4	3	4	4	3	3	3	6	3	0.1	0.1	0.1
LOC_Os04g01690.1 protein	pyridoxal-dependent decarboxylase protein, putative, expressed	623	7	16	9	0.1	0.1	0.1	4	14	11	0.1	0.1	0.1
LOC_Os03g58630.1 protein	thioredoxin, putative, expressed	134	6	3	4	4	3	5	3	4	6	0.1	0.1	0.1
LOC_Os06g18670.1 protein	anthocyanidin 3-O-glucosyltransferase, putative, expressed	481	12	13	10	23	23	20	12	12	13	16	15	18
LOC_Os03g59010.1 protein	Cupin domain containing protein, expressed	225	5	4	2	0.1	0.1	0.1	4	3	2	0.1	0.1	0.1
LOC_Os02g40514.2 protein	h/ACA ribonucleoprotein complex subunit 3, putative, expressed	64	4	4	4	4	3	2	4	7	9	0.1	0.1	0.1
LOC_Os06g21980.1 protein	pantothenate kinase 4, putative, expressed	365	7	5	3	3	5	3	3	4	3	0.1	0.1	0.1
LOC_Os04g46310.1 protein	HEAT repeat family protein, putative, expressed	2142	2	4	2	3	5	4	5	4	4	0.1	0.1	0.1
LOC_Os02g06410.1 protein	CBS domain containing membrane protein, putative, expressed	421	13	12	9	38	47	50	10	6	9	24	26	27
LOC_Os06g09020.1 protein	expressed protein	450	6	8	2	0.1	0.1	0.1	7	8	6	0.1	0.1	0.1
LOC_Os03g18850.1 protein	pathogenesis-related Bet v I family protein, putative, expressed	160	2	3	2	0.1	0.1	0.1	10	5	3	0.1	0.1	0.1
LOC_Os03g13800.1 protein	ribosomal protein L7Ae, putative, expressed	128	20	13	11	15	20	20	4	17	6	0.1	0.1	0.1
LOC_Os12g37880.1 protein	expressed protein	106	4	3	5	4	5	2	3	3	4	0.1	0.1	0.1
LOC_Os06g01370.1 protein	DNA-binding protein-related, putative, expressed	165	2	4	2	3	3	5	3	3	3	0.1	0.1	0.1
LOC_Os03g48260.1 protein	expressed protein	466	3	5	4	4	3	4	4	2	2	0.1	0.1	0.1
LOC_Os02g32350.1 protein	TUDOR protein with multiple SNc domains, putative, expressed	986	64	57	67	81	80	87	84	83	88	54	55	62
LOC_Os06g01490.1 protein	monocopper oxidase, putative, expressed	593	5	5	5	11	9	9	4	6	6	12	10	10
LOC_Os10g11500.1 protein	SCP-like extracellular protein, expressed	176	2	5	4	2	6	2	0.1	0.1	0.1	0.1	0.1	0.1
LOC_Os10g27190.1 protein	40S ribosomal protein S17, putative, expressed	141	28	35	29	25	29	23	42	42	51	6	6	6
LOC_Os08g32870.1 protein	aldehyde dehydrogenase, putative, expressed	503	16	17	16	22	23	23	19	15	20	19	18	26
LOC_Os03g41419.1 protein	serpin domain containing protein, putative, expressed	719	26	24	28	31	35	38	21	24	22	21	23	28
LOC_Os10g36180.1 protein	expressed protein	446	19	16	13	39	29	40	11	17	14	31	31	34
LOC_Os11g40530.1 protein	LTPL162 - Protease inhibitor/seed storage/LTP family protein precursor, expressed	110	7	4	2	4	4	3	7	4	5	0.1	0.1	0.1
LOC_Os08g37840.1 protein	phosphate-induced protein 1 conserved region domain containing protein, expressed	331	5	2	2	3	3	3	2	4	4	0.1	0.1	0.1
LOC_Os01g12580.1 protein	late embryogenesis abundant protein, putative, expressed	151	8	9	10	43	41	35	8	9	8	17	14	10
LOC_Os02g32860.1 protein	poly synthetase 3, putative, expressed	831	97	89	82	147	141	148	94	82	83	91	116	113
LOC_Os11g26850.2 protein	erythronate-4-phosphate dehydrogenase, putative, expressed	450	60	53	60	47	46	54	54	55	60	47	54	66
LOC_Os04g55650.2 protein	oryzain alpha chain precursor, putative, expressed	237	11	9	11	5	5	6	11	12	14	7	8	10
LOC_Os07g42450.1 protein	ribosomal protein S2, putative, expressed	305	39	33	34	26	27	29	32	36	38	24	25	31
LOC_Os03g50540.1 protein	2Fe-2S iron-sulfur cluster binding domain containing protein, expressed	747	31	32	28	26	29	31	31	31	31	24	24	31
LOC_Os01g61920.1 protein	Core histone H2A/H2B/H3/H4 domain containing protein, putative, expressed	103	35	28	31	41	42	42	33	34	43	11	8	9
LOC_Os02g14770.1 protein	phosphoenolpyruvate carboxylase, putative, expressed	968	54	50	51	35	43	38	60	53	61	12	11	17
LOC_Os10g10244.1 protein	alanyl-tRNA synthetase, putative, expressed	999	19	21	20	40	37	32	26	24	31	23	19	26
LOC_Os03g11410.1 protein	mitochondrial-processing peptidase subunit, mitochondrial precursor, putative, expressed	533	23	25	28	15	16	16	34	31	37	8	7	7
LOC_Os03g16940.1 protein	glyoxalase family protein, putative, expressed	216	54	42	41	67	94	84	33	34	38	44	35	35
LOC_Os06g09450.6 protein	sucrose synthase, putative, expressed	808	151	127	123	105	106	125	98	107	130	29	29	38
LOC_Os02g38920.1 protein	glyceraldehyde-3-phosphate dehydrogenase, putative, expressed	356	261	252	275	245	240	277	270	239	264	207	216	227
LOC_Os07g26690.2 protein	aquaporin protein, putative, expressed	285	33	34	28	24	21	23	16	14	18	8	6	9
LOC_Os11g01380.1 protein	clathrin heavy chain, putative, expressed	1708	126	127	115	127	129	136	121	126	132	98	78	113
LOC_Os01g16430.1 protein	cysteine proteinase inhibitor precursor protein, putative, expressed	250	11	15	14	33	34	28	11	13	16	13	11	15
LOC_Os01g16870.1 protein	argonaute, putative, expressed	904	9	8	9	21	31	36	8	8	11	7	9	8
LOC_Os01g03360.1 protein	BBTI5 - Bowman-Birk type bran trypsin inhibitor precursor, expressed	254	71	65	73	34	37	41	70	74	72	5	5	12
LOC_Os03g08440.2 protein	ribosomal protein S2, putative, expressed	269	47	38	42	30	32	37	41	39	42	30	26	32
LOC_Os03g63410.1 protein	elongation factor Tu, putative, expressed	453	28	26	31	21	25	23	43	41	47	21	21	29
LOC_Os03g20680.1 protein	late embryogenesis abundant protein 1, putative, expressed	344	26	24	32	49	48	51	38	37	31	39	36	34
LOC_Os03g11440.1 protein	protein transport protein Sec61 subunit alpha, putative, expressed	475	21	13	16	24	21	23	9	6	9	3	2	4
LOC_Os03g22120.1 protein	sucrose synthase, putative, expressed	809	74	60	62	83	89	85	66	57	63	35	31	42
LOC_Os08g02690.1 protein	MA3 domain containing protein, expressed	716	19	23	20	29	33	31	21	21	23	16	18	20
LOC_Os07g37750.1 protein	ATMIN7, putative, expressed	1680	20	20	16	25	25	29	21	19	23	17	18	21
LOC_Os03g29240.1 protein	PDI, putative, expressed	581	5	6	4	10	14	14	4	4	4	5	8	8
LOC_Os05g14170.1 protein	expressed protein	989	13	16	13	19	22	23	17	19	22	5	5	5
LOC_Os09g30240.1 protein	phosphofructokinase, putative, expressed	465	6	3	3	12	13	10	3	3	3	5	8	10
LOC_Os03g59300.2 protein	expressed protein	295	20	21	21	3	6	5	16	14	18	5	4	4
LOC_Os02g07260.2 protein	phosphoglycerate kinase protein, putative, expressed	402	119	101	121	103	92	104	160	155	158	85	79	93
LOC_Os12g32986.1 protein	heat shock protein, putative, expressed	811	16	14	15	17	20	20	15	14	20	15	20	21
LOC_Os12g42884.2 protein	5-methyltetrahydropteroyltriglutamate--homocysteine methyltransferase, putative, expressed	766	201	167	186	162	163	172	161	174	189	126	102	144
LOC_Os04g40950.1 protein	glyceraldehyde-3-phosphate dehydrogenase, putative, expressed	337	188	184	202	190	202	228	217	197	209	154	153	160
LOC_Os04g46620.1 protein	T-complex protein, putative, expressed	545	36	39	39	31	27	25	47	49	50	29	26	35
LOC_Os10g08550.1 protein	enolase, putative, expressed	480	210	188	186	158	188	207	204	209	213	163	196	194
LOC_Os01g67860.1 protein	fructose-bisphospate aldolase isozyme, putative, expressed	358	241	237	236	175	185	191	268	255	267	152	157	161
LOC_Os04g43170.1 protein	caleosin related protein, putative, expressed	285	89	61	84	156	161	191	106	100	103	70	50	63
LOC_Os08g25390.1 protein	bifunctional aspartokinase/homoserine dehydrogenase, chloroplast precursor, putative, expressed	921	9	8	8	11	10	12	10	12	12	3	3	4
LOC_Os03g06200.1 protein	aminotransferase, putative, expressed	426	20	19	18	11	12	11	25	25	20	3	4	5
LOC_Os10g30580.1 protein	cell division control protein 48 homolog E, putative, expressed	808	78	73	65	84	83	84	88	84	93	57	66	78
LOC_Os01g19470.1 protein	nodal modulator 1 precursor, putative, expressed	1193	7	6	7	14	11	14	15	12	14	6	5	7
LOC_Os03g14980.2 protein	lissencephaly type-1-like homology motif, putative, expressed	1133	4	4	4	8	10	7	7	7	8	7	4	7
LOC_Os03g16440.1 protein	outer membrane protein, OMP85 family, putative, expressed	817	5	6	7	11	11	12	11	9	11	8	7	7
LOC_Os02g01740.1 protein	U5 small nuclear ribonucleoprotein 200 kDa helicase, putative, expressed	2177	13	16	14	30	29	33	22	25	33	16	16	24
LOC_Os05g06350.1 protein	importin subunit alpha, putative, expressed	534	33	33	31	37	40	34	26	32	35	24	26	32
LOC_Os12g29400.1 protein	GRAM domain containing protein, expressed	298	14	19	17	19	18	21	18	16	19	22	26	20
LOC_Os11g11390.1 protein	ribosomal protein, putative, expressed	224	11	12	11	0.1	0.1	0.1	21	15	18	0.1	0.1	2
LOC_Os01g55540.1 protein	aminotransferase, classes I and II, domain containing protein, expressed	460	66	65	58	74	84	86	72	68	76	53	43	48
LOC_Os02g32030.1 protein	elongation factor, putative, expressed	843	289	253	257	241	256	249	277	296	284	205	157	198
LOC_Os09g15520.1 protein	oleosin, putative, expressed	158	13	11	16	28	30	30	21	15	16	27	17	18
LOC_Os06g45120.1 protein	ATP synthase, putative, expressed	620	38	37	34	31	36	34	41	48	44	26	25	31
LOC_Os11g01510.3 protein	ubiquitin-activating enzyme, putative, expressed	1048	28	36	30	30	33	35	39	31	39	35	31	33
LOC_Os01g53700.1 protein	mitochondrial-processing peptidase subunit, mitochondrial precursor, putative, expressed	499	9	10	9	8	7	7	8	8	10	7	6	8
LOC_Os03g47930.1 protein	expressed protein	1108	2	3	2	7	5	4	3	3	4	5	4	5
LOC_Os05g41440.1 protein	cytochrome P450, putative, expressed	512	2	8	3	2	8	3	6	7	4	0.1	0.1	0.1
LOC_Os03g60580.1 protein	actin-depolymerizing factor, putative, expressed	150	7	6	5	5	5	4	14	9	13	7	7	7
LOC_Os07g38730.1 protein	tubulin/FtsZ domain containing protein, putative, expressed	450	66	53	55	27	35	34	64	60	71	29	33	41
LOC_Os02g06700.2 protein	ribosomal protein, putative, expressed	150	41	48	43	22	24	21	22	30	28	16	14	18
LOC_Os02g50240.1 protein	glutamine synthetase, catalytic domain containing protein, expressed	356	7	10	7	7	10	7	10	7	11	12	21	23
LOC_Os01g08560.2 protein	DnaK family protein, putative, expressed	845	74	69	55	76	71	77	70	62	67	52	50	62
LOC_Os03g53190.1 protein	Core histone H2A/H2B/H3/H4 domain containing protein, putative, expressed	137	16	13	12	17	22	18	16	18	20	5	3	5
LOC_Os03g05730.1 protein	cell division control protein 48 homolog E, putative, expressed	809	81	80	72	85	92	95	91	89	96	58	71	81
LOC_Os05g34540.1 protein	rab GDP dissociation inhibitor alpha, putative, expressed	445	12	17	15	13	14	16	30	28	24	20	28	22
LOC_Os12g38150.1 protein	osmotin, putative, expressed	233	24	29	27	23	27	28	23	21	26	20	17	23
LOC_Os08g03290.1 protein	glyceraldehyde-3-phosphate dehydrogenase, putative, expressed	337	208	194	217	202	195	212	214	196	195	154	131	146
LOC_Os07g28480.1 protein	glutathione S-transferase, putative, expressed	232	16	19	14	7	7	6	20	23	21	7	4	6
LOC_Os05g07050.1 protein	pre-mRNA-processing-splicing factor 8, putative, expressed	2350	11	10	7	26	27	28	13	12	20	14	9	11
LOC_Os05g11550.2 protein	serine/threonine protein phosphatase 5, putative, expressed	451	5	4	3	3	3	3	8	8	7	4	3	5
LOC_Os03g57960.1 protein	cupin domain containing protein, expressed	470	254	179	313	387	402	435	235	223	199	206	219	226
LOC_Os01g37960.1 protein	hydrolase, putative, expressed	442	4	6	5	4	5	5	9	7	7	6	6	7
LOC_Os08g09200.1 protein	aconitate hydratase protein, putative, expressed	991	153	132	135	101	105	107	135	127	140	70	59	74
LOC_Os04g59150.1 protein	peroxidase precursor, putative, expressed	346	29	18	25	29	30	27	29	29	39	29	23	37
LOC_Os04g32560.2 protein	ATP-dependent Clp protease ATP-binding subunit clpA homolog CD4B,chloroplast precursor, putative, expressed	918	24	29	19	38	43	40	26	30	33	22	23	29
LOC_Os03g56460.1 protein	glucose-6-phosphate isomerase, putative, expressed	567	52	50	52	40	45	41	41	40	41	23	18	21
LOC_Os03g32630.1 protein	ABC transporter, ATP-binding protein, putative, expressed	710	6	6	6	4	5	5	14	7	9	8	10	9
LOC_Os04g57440.1 protein	oryzain beta chain precursor, putative, expressed	466	8	8	12	9	11	13	18	17	17	13	11	12
LOC_Os04g56160.3 protein	plasma membrane ATPase, putative, expressed	908	17	18	17	25	25	32	27	27	34	17	13	17
LOC_Os02g41630.2 protein	phenylalanine ammonia-lyase, putative, expressed	701	34	40	37	27	33	31	22	26	29	19	18	22
LOC_Os03g31090.1 protein	40S ribosomal protein S19, putative, expressed	146	26	32	33	20	21	22	29	37	40	9	8	9
LOC_Os03g60400.1 protein	40S ribosomal protein S23, putative, expressed	142	21	22	22	15	16	15	29	29	26	8	5	6
LOC_Os02g53420.1 protein	DnaK family protein, putative, expressed	679	51	56	48	53	45	51	51	48	52	39	37	40
LOC_Os06g15990.1 protein	aldehyde dehydrogenase, putative, expressed	549	23	34	23	27	28	33	33	23	28	32	38	36
LOC_Os06g04380.1 protein	aminomethyltransferase, putative, expressed	401	4	6	6	6	7	8	7	10	9	7	8	10
LOC_Os02g57240.1 protein	oxidoreductase, aldo/keto reductase family protein, putative, expressed	328	7	6	8	4	4	4	8	10	12	4	5	5
LOC_Os05g39250.1 protein	phosphatidylethanolamine-binding protein, putative, expressed	167	7	9	10	21	17	20	7	5	5	12	5	10
LOC_Os12g24080.1 protein	HECT-domain domain containing protein, expressed	1000	4	6	4	13	12	11	9	6	6	6	5	6
LOC_Os01g46610.1 protein	dehydrogenase, putative, expressed	412	24	34	28	22	24	24	30	34	37	25	22	29
LOC_Os06g02380.1 protein	T-complex protein, putative, expressed	601	44	45	38	47	48	51	41	38	44	30	40	40
LOC_Os03g16920.1 protein	DnaK family protein, putative, expressed	653	154	148	141	180	180	185	155	138	138	80	85	87
LOC_Os03g14450.1 protein	enolase, putative, expressed	445	135	112	124	91	117	116	135	138	129	92	116	113
LOC_Os01g54560.2 protein	trehalose synthase, putative, expressed	884	0.1	0.1	0.1	6	5	6	0.1	2	0.1	3	3	3
LOC_Os08g23180.1 protein	fasciclin-like arabinogalactan protein 8 precursor, putative, expressed	415	19	16	13	15	21	23	11	14	14	13	16	17
LOC_Os08g30810.1 protein	puromycin-sensitive aminopeptidase, putative, expressed	875	49	45	43	64	59	63	54	59	68	26	26	32
LOC_Os03g18510.1 protein	expressed protein	339	11	13	14	9	8	11	15	16	18	10	13	14
LOC_Os08g34210.2 protein	aldehyde dehydrogenase, putative, expressed	438	23	26	22	10	11	15	22	24	26	13	11	13
LOC_Os03g52310.1 protein	transposon protein, putative, unclassified, expressed	722	10	11	6	20	20	18	11	12	10	10	13	12
LOC_Os06g13810.1 protein	pyrophosphate--fructose 6-phosphate 1-phosphotransferase subunit beta, putative, expressed	567	61	70	65	36	36	41	62	61	69	32	37	48
LOC_Os05g02060.1 protein	mitochondrial import inner membrane translocase subunit Tim17, putative, expressed	146	6	7	8	11	11	16	6	5	4	3	2	2
LOC_Os04g57590.2 protein	DJ-1 family protein, putative, expressed	379	10	10	7	5	4	4	10	12	9	6	5	7
LOC_Os02g07760.2 protein	aldehyde dehydrogenase, putative, expressed	493	8	12	12	25	20	19	16	13	19	13	14	20
LOC_Os06g43760.1 protein	tRNA synthetase class I, putative, expressed	1157	13	13	11	13	18	17	20	17	20	11	12	13
LOC_Os04g59160.1 protein	peroxidase precursor, putative, expressed	348	0.1	0.1	0.1	3	0.1	0.1	5	6	10	7	9	10
LOC_Os05g06430.2 protein	OsPDIL2-1 protein disulfide isomerase PDIL2-1, expressed	366	9	12	14	12	14	13	17	16	18	12	17	17
LOC_Os06g19660.2 protein	WD domain, G-beta repeat domain containing protein, expressed	1187	6	4	4	8	14	9	8	6	7	6	6	6
LOC_Os03g60460.1 protein	aminopeptidase, putative, expressed	611	24	24	22	16	16	17	17	14	18	5	6	8
LOC_Os04g40080.1 protein	leucine rich repeat containing protein, expressed	446	3	4	4	9	10	7	2	3	5	4	5	7
LOC_Os04g52450.1 protein	aminotransferase, putative, expressed	516	3	7	2	19	21	21	4	5	4	8	4	10
LOC_Os08g06040.1 protein	60S ribosomal protein L34, putative, expressed	118	19	16	13	11	15	12	16	17	15	3	3	5
LOC_Os03g13840.2 protein	senescence-associated protein, putative, expressed	482	0.1	0.1	0.1	14	15	13	0.1	0.1	0.1	4	3	0.1
LOC_Os10g28200.1 protein	NAD dependent epimerase/dehydratase family protein, putative, expressed	378	12	15	11	11	15	12	16	20	17	13	17	26
LOC_Os08g03520.1 protein	retrotransposon protein, putative, Ty1-copia subclass, expressed	197	14	8	11	9	12	9	17	20	21	14	10	12
LOC_Os12g42876.1 protein	5-methyltetrahydropteroyltriglutamate--homocysteine methyltransferase, putative, expressed	766	206	167	188	155	158	166	157	175	186	113	94	138
LOC_Os05g36290.1 protein	actin, putative, expressed	376	13	18	14	26	20	22	19	21	20	16	15	16
LOC_Os07g46370.1 protein	WD domain, G-beta repeat domain containing protein, expressed	1127	19	25	25	42	41	43	27	29	27	16	22	23
LOC_Os01g06560.1 protein	transcription factor HBP-1b, putative, expressed	269	0.1	0.1	0.1	0.1	0.1	0.1	5	5	4	2	0.1	2
LOC_Os06g51150.2 protein	catalase isozyme B, putative, expressed	475	15	17	15	26	24	20	19	21	18	14	12	19
LOC_Os01g47410.1 protein	aspartic proteinase oryzasin-1 precursor, putative, expressed	522	0.1	0.1	4	10	8	7	0.1	0.1	0.1	5	8	7
LOC_Os07g46790.1 protein	4-alpha-glucanotransferase, putative, expressed	946	14	18	16	21	21	25	20	20	20	13	16	20
LOC_Os03g44620.2 protein	chaperone protein dnaJ, putative, expressed	417	0.1	0.1	0.1	0.1	0.1	3	7	6	6	4	5	8
LOC_Os04g32650.1 protein	tRNA synthetase class II core domain containing protein, expressed	673	28	31	30	28	30	28	32	27	37	21	22	28
LOC_Os03g56800.1 protein	CBS domain containing membrane protein, putative, expressed	501	11	15	12	4	3	6	12	17	16	7	6	6
LOC_Os11g37260.1 protein	SEY1, putative, expressed	823	0.1	0.1	0.1	4	4	5	0.1	0.1	0.1	0.1	0.1	2
LOC_Os07g09060.1 protein	aldehyde dehydrogenase, putative, expressed	534	10	13	14	26	19	22	18	17	19	17	15	13
LOC_Os01g13080.1 protein	60S acidic ribosomal protein, putative, expressed	119	6	7	5	7	7	6	5	6	6	6	5	5
LOC_Os01g14950.1 protein	importin subunit alpha, putative, expressed	526	27	24	18	19	22	20	21	21	24	17	21	29
LOC_Os02g15250.1 protein	late embryogenesis abundant domain-containing protein, putative, expressed	471	40	36	39	42	43	43	45	37	38	29	43	40
LOC_Os09g08430.1 protein	ribosomal protein L22, putative, expressed	171	10	12	11	0.1	0.1	0.1	13	11	13	0.1	0.1	4
LOC_Os08g25720.1 protein	pyrophosphate--fructose 6-phosphate 1-phosphotransferase subunit alpha, putative, expressed	617	59	54	52	28	29	33	34	40	40	19	25	26
LOC_Os01g51170.1 protein	glycylpeptide N-tetradecanoyltransferase 1, putative, expressed	437	5	6	4	0.1	0.1	0.1	4	6	6	0.1	0.1	2
LOC_Os05g07700.4 protein	ribosomal protein, putative, expressed	171	19	13	16	13	17	18	26	24	28	6	4	7
LOC_Os09g07300.1 protein	BIG, putative, expressed	4370	10	10	7	20	21	15	14	13	17	14	8	13
LOC_Os05g51700.2 protein	nucleoside diphosphate kinase, putative, expressed	206	20	24	21	17	22	20	18	20	25	6	6	5
LOC_Os12g27830.1 protein	dehydrogenase/reductase, putative, expressed	349	77	44	63	87	74	88	75	72	85	66	59	63
LOC_Os03g49610.1 protein	Os3bglu8 - beta-glucosidase, exo-beta-glucansase, high similarity to Os3bglu7, expressed	568	9	8	7	11	11	13	8	5	7	4	4	5
LOC_Os09g32526.1 protein	peptidyl-prolyl cis-trans isomerase, FKBP-type, putative, expressed	154	4	5	4	0.1	0.1	0.1	4	6	8	0.1	0.1	2
LOC_Os07g47500.4 protein	histone-arginine methyltransferase CARM1, putative, expressed	390	0.1	0.1	0.1	3	4	5	0.1	0.1	0.1	0.1	0.1	2
LOC_Os11g10480.1 protein	dehydrogenase, putative, expressed	379	260	224	252	123	135	157	211	214	233	69	69	107
LOC_Os01g19450.1 protein	ATP-citrate synthase subunit 1, putative, expressed	608	56	55	48	39	42	38	44	52	53	32	27	40
LOC_Os06g50300.1 protein	heat shock protein, putative, expressed	812	78	67	68	79	67	78	65	70	67	43	49	57
LOC_Os07g27320.1 protein	glycosyl hydrolase family 10 protein, putative, expressed	1101	0.1	2	0.1	2	6	5	0.1	0.1	0.1	4	3	2
LOC_Os01g72240.1 protein	uridine 5-monophosphate synthase, putative, expressed	477	20	18	19	13	12	10	18	24	25	14	13	12
LOC_Os12g36880.1 protein	pathogenesis-related Bet v I family protein, putative, expressed	158	10	17	11	8	7	6	22	23	26	9	10	8
LOC_Os01g22520.1 protein	dihydrolipoyl dehydrogenase 1, mitochondrial precursor, putative, expressed	503	17	17	19	10	4	6	24	29	23	11	15	13
LOC_Os04g51610.3 protein	calcium-transporting ATPase, plasma membrane-type, putative, expressed	1044	0.1	0.1	0.1	11	8	7	4	0.1	2	3	3	5
LOC_Os12g18760.2 protein	peptidase family C78 domain containing protein, expressed	640	0.1	0.1	0.1	2	2	0.1	0.1	0.1	0.1	3	2	2
LOC_Os01g11880.1 protein	DJ-1 family protein, putative, expressed	428	7	8	8	14	16	15	7	13	8	12	9	8
LOC_Os04g31710.1 protein	expressed protein	274	25	18	20	27	22	26	29	20	25	25	17	32
LOC_Os04g39444.1 protein	LSM domain containing protein, expressed	114	0.1	0.1	0.1	9	12	11	0.1	0.1	0.1	5	4	0.1
LOC_Os07g08330.1 protein	ribosomal protein L4, putative, expressed	405	44	36	52	34	37	33	63	63	64	29	34	34
LOC_Os01g71090.1 protein	xylanase inhibitor, putative, expressed	419	21	21	19	7	8	6	15	18	17	5	3	2
LOC_Os11g47760.1 protein	DnaK family protein, putative, expressed	649	163	137	131	165	173	171	159	143	150	90	97	97
LOC_Os04g02754.1 protein	amidase family protein, putative, expressed	434	15	19	16	27	27	21	12	12	12	11	8	18
LOC_Os09g36800.1 protein	3-dehydroquinate synthase, putative, expressed	443	0.1	0.1	0.1	0.1	0.1	0.1	0.1	2	2	2	2	3
LOC_Os02g45070.2 protein	PINHEAD, putative, expressed	1066	12	10	13	23	24	30	15	12	19	8	6	12
LOC_Os04g58280.1 protein	stem-specific protein TSJT1, putative, expressed	154	15	13	14	7	9	8	18	16	15	10	6	10
LOC_Os11g04670.1 protein	2-isopropylmalate synthase B, putative, expressed	635	10	13	9	7	7	8	9	12	9	8	8	9
LOC_Os03g42220.1 protein	T-complex protein, putative, expressed	525	45	48	44	28	32	27	52	47	47	26	21	34
LOC_Os08g03410.1 protein	glutelin, putative, expressed	531	4	0.1	5	118	120	178	8	4	4	66	34	46
LOC_Os04g59190.1 protein	peroxidase precursor, putative, expressed	340	2	0.1	2	19	23	21	11	16	21	20	17	24
LOC_Os02g40880.1 protein	ribosomal protein L14, putative, expressed	134	31	26	27	36	28	30	15	25	24	8	3	5
LOC_Os03g53900.4 protein	universal stress protein domain containing protein, putative, expressed	182	51	41	40	53	52	58	22	22	21	22	9	23
LOC_Os01g46380.1 protein	ketol-acid reductoisomerase, chloroplast precursor, putative, expressed	581	67	65	45	33	30	34	62	63	60	19	13	20
LOC_Os11g02424.2 protein	LTPL9 - Protease inhibitor/seed storage/LTP family protein precursor, expressed	118	8	11	8	0.1	0.1	0.1	3	7	5	0.1	0.1	3
LOC_Os03g18570.1 protein	40S ribosomal protein S7, putative, expressed	192	27	24	28	15	17	16	25	25	28	13	10	17
LOC_Os02g56740.1 protein	translation initiation factor eIF-2B subunit epsilon, putative, expressed	732	3	0.1	0.1	0.1	0.1	0.1	0.1	0.1	0.1	3	3	4
LOC_Os01g14830.1 protein	ribosomal protein L3, putative, expressed	319	2	0.1	0.1	0.1	0.1	0.1	6	5	7	0.1	0.1	0.1
LOC_Os08g06550.1 protein	acyl CoA binding protein, putative, expressed	91	2	0.1	0.1	5	4	4	0.1	0.1	0.1	0.1	0.1	0.1
LOC_Os01g03070.1 protein	transposon protein, putative, unclassified, expressed	986	36	40	29	43	50	47	35	38	41	23	24	31
LOC_Os07g10350.1 protein	S1 RNA binding domain containing protein, expressed	883	4	4	3	2	3	2	0.1	0.1	0.1	0.1	0.1	2
LOC_Os03g18220.1 protein	pyruvate decarboxylase isozyme 2, putative, expressed	605	141	137	124	121	120	139	118	106	130	73	68	91
LOC_Os10g32820.1 protein	60S ribosomal protein L21-2, putative, expressed	164	6	5	5	0.1	0.1	0.1	0.1	0.1	0.1	0.1	0.1	3
LOC_Os01g16450.1 protein	peroxidase precursor, putative, expressed	324	0.1	0.1	2	0.1	0.1	0.1	2	3	3	2	2	3
LOC_Os06g14510.1 protein	glucose-6-phosphate isomerase, putative, expressed	567	48	42	41	38	45	41	37	35	39	23	17	22
LOC_Os05g28280.1 protein	peptidase, M24 family protein, putative, expressed	393	25	22	32	23	27	24	34	31	44	21	24	31
LOC_Os09g24900.1 protein	methyltransferase, putative, expressed	616	0.1	0.1	2	0.1	0.1	0.1	0.1	0.1	0.1	2	2	2
LOC_Os08g32980.1 protein	expressed protein	224	0.1	0.1	0.1	3	4	3	0.1	0.1	0.1	3	0.1	4
LOC_Os06g31210.1 protein	methionyl-tRNA synthetase, putative, expressed	801	7	8	9	10	9	8	14	12	15	10	6	11
LOC_Os12g16410.1 protein	isoflavone reductase, putative, expressed	314	2	0.1	2	0.1	0.1	0.1	5	5	6	0.1	0.1	0.1
LOC_Os03g16040.1 protein	hsp20/alpha crystallin family protein, putative, expressed	159	22	18	13	0.1	7	0.1	22	22	23	0.1	0.1	0.1
LOC_Os03g61360.1 protein	hydrolase, alpha/beta fold family domain containing protein, expressed	338	0.1	0.1	0.1	2	3	3	0.1	0.1	0.1	0.1	0.1	2
LOC_Os11g02389.1 protein	protease inhibitor/seed storage/LTP family, putative, expressed	116	34	33	30	16	9	10	28	27	28	13	11	22
LOC_Os08g36320.3 protein	decarboxylase, putative, expressed	497	21	18	18	29	24	28	20	23	19	23	14	16
LOC_Os01g68710.3 protein	peptidyl-prolyl cis-trans isomerase, FKBP-type, putative, expressed	137	0.1	0.1	0.1	5	6	5	5	5	7	3	0.1	0.1
LOC_Os06g06790.1 protein	OsPDIL1-5 protein disulfide isomerase PDIL1-5, expressed	533	5	8	7	5	7	7	6	5	8	6	7	9
LOC_Os03g60370.1 protein	histidine acid phosphatase, putative, expressed	519	11	10	11	16	14	12	7	8	5	4	5	7
LOC_Os03g19290.1 protein	mitochondrial import inner membrane translocase subunit Tim17, putative, expressed	179	47	45	38	107	78	101	35	34	43	37	16	42
LOC_Os03g18180.1 protein	ranBP1 domain containing protein, expressed	209	0.1	0.1	0.1	0.1	0.1	0.1	4	5	6	0.1	2	0.1
LOC_Os12g30540.1 protein	ubiquitin carboxyl-terminal hydrolase, putative, expressed	1125	16	18	15	21	26	33	17	18	20	11	8	12
LOC_Os08g28670.1 protein	pathogenesis-related Bet v I family protein, putative, expressed	151	3	6	3	0.1	0.1	0.1	10	8	11	3	0.1	0.1
LOC_Os05g37970.3 protein	universal stress protein domain containing protein, putative, expressed	165	14	18	18	7	6	6	19	14	18	0.1	0.1	2
LOC_Os01g47550.1 protein	kinase, pfkB family, putative, expressed	367	0.1	0.1	0.1	0.1	0.1	0.1	4	3	3	0.1	0.1	2
LOC_Os07g08430.1 protein	indole-3-glycerol phosphate lyase, chloroplast precursor, putative, expressed	329	0.1	0.1	0.1	0.1	0.1	0.1	2	2	2	2	0.1	2
LOC_Os07g44430.1 protein	peroxiredoxin, putative, expressed	255	80	78	70	116	114	123	104	90	84	57	37	49
LOC_Os02g44520.1 protein	OsSub19 - Putative Subtilisin homologue, expressed	1359	8	16	11	22	34	35	19	17	18	10	9	10
LOC_Os07g02810.1 protein	L-ascorbate oxidase homolog precursor, putative, expressed	545	0.1	0.1	0.1	2	3	2	0.1	0.1	0.1	2	2	0.1
LOC_Os08g02420.1 protein	OsCML7 - Calmodulin-related calcium sensor protein, expressed	148	2	4	2	10	9	7	3	5	5	2	2	3
LOC_Os02g41590.1 protein	kinase, pfkB family, putative, expressed	341	27	16	33	8	17	12	38	44	44	18	14	22
LOC_Os03g13730.1 protein	translocase of chloroplast 34, putative, expressed	327	3	0.1	3	0.1	0.1	0.1	5	6	6	2	4	4
LOC_Os07g36600.2 protein	universal stress protein domain containing protein, putative, expressed	268	0.1	0.1	0.1	0.1	0.1	2	5	4	5	0.1	0.1	0.1
LOC_Os01g62230.1 protein	Core histone H2A/H2B/H3/H4 domain containing protein, putative, expressed	139	13	14	10	12	16	13	11	10	14	11	8	13
LOC_Os05g35480.1 protein	anthranilate phosphoribosyltransferase, putative, expressed	804	0.1	0.1	0.1	4	3	6	2	0.1	0.1	0.1	0.1	0.1
LOC_Os05g39690.1 protein	oxidoreductase, aldo/keto reductase family protein, putative, expressed	318	38	14	41	72	73	70	45	41	38	40	47	49
LOC_Os05g44340.1 protein	heat shock protein 101, putative, expressed	912	182	144	161	186	176	193	177	149	157	101	109	108
LOC_Os01g53910.1 protein	dehydrogenase, putative, expressed	344	4	3	4	0.1	0.1	0.1	0.1	0.1	0.1	0.1	2	0.1
LOC_Os02g48010.1 protein	nuclear matrix constituent protein 1-like, putative, expressed	1155	4	3	2	11	8	14	10	5	7	4	7	11
LOC_Os12g40550.1 protein	peptidase, putative, expressed	484	0.1	0.1	0.1	3	3	2	0.1	0.1	0.1	0.1	2	4
LOC_Os02g17390.1 protein	3-hydroxyacyl-CoA dehydrogenase, putative, expressed	726	21	33	27	35	43	40	23	28	25	18	20	28
LOC_Os04g01250.1 protein	amidase family protein, putative, expressed	608	2	3	2	4	10	4	0.1	0.1	2	0.1	0.1	0.1
LOC_Os03g40270.1 protein	alpha-1,4-glucan-protein synthase, putative, expressed	364	40	44	40	32	35	36	37	47	45	27	33	31
LOC_Os02g48610.2 protein	mitochondrial import inner membrane translocase subunit Tim17, putative, expressed	150	8	7	9	3	0.1	0.1	4	8	9	0.1	0.1	0.1
LOC_Os04g57810.3 protein	GA18008-PA, putative, expressed	186	6	3	5	0.1	3	0.1	8	9	10	0.1	0.1	0.1
LOC_Os03g16980.2 protein	NAD dependent epimerase/dehydratase family domain containing protein, expressed	350	12	16	13	8	10	11	16	18	16	9	13	14
LOC_Os05g04380.1 protein	peroxidase precursor, putative, expressed	342	11	11	7	5	5	4	7	9	8	5	5	8
LOC_Os01g32364.1 protein	Os1bglu1 - beta-mannosidase/glucosidase homologue, expressed	516	6	6	5	6	8	6	3	2	4	4	2	4
LOC_Os07g01410.1 protein	peroxidase precursor, putative, expressed	361	4	3	3	0.1	2	2	0.1	0.1	0.1	0.1	0.1	0.1
LOC_Os05g03820.3 protein	glutamate--cysteine ligase, chloroplast precursor, putative, expressed	492	5	7	7	8	9	7	15	11	16	6	5	6
LOC_Os03g26490.1 protein	expressed protein	199	0.1	0.1	2	6	8	7	4	2	3	5	6	5
LOC_Os01g19020.1 protein	peroxidase precursor, putative, expressed	347	5	0.1	0.1	0.1	0.1	0.1	4	5	7	3	6	7
LOC_Os04g06770.1 protein	argonaute, putative, expressed	911	12	16	11	17	22	22	15	13	14	9	7	10
LOC_Os03g05980.1 protein	40S ribosomal protein S9-2, putative, expressed	195	37	36	33	36	36	34	29	33	28	13	7	13
LOC_Os03g05290.1 protein	aquaporin protein, putative, expressed	250	13	8	10	13	12	11	0.1	0.1	0.1	8	0.1	0.1
LOC_Os01g69130.2 protein	dynamin family protein, putative, expressed	782	6	5	5	6	6	7	6	5	7	4	7	8
LOC_Os08g01930.1 protein	KH domain-containing protein, putative, expressed	700	5	6	3	5	4	4	2	3	4	8	6	4
LOC_Os05g51530.2 protein	vacuolar ATP synthase subunit C, putative, expressed	377	8	6	7	5	5	5	10	10	9	4	6	7
LOC_Os08g41390.2 protein	peptidyl-prolyl isomerase, putative, expressed	580	19	20	17	21	19	19	14	14	16	10	16	17
LOC_Os01g18860.2 protein	S-adenosylmethionine synthetase, putative, expressed	396	0.1	0.1	0.1	19	18	16	0.1	0.1	0.1	0.1	17	22
LOC_Os03g18720.2 protein	RNA recognition motif containing protein, putative, expressed	231	0.1	0.1	0.1	0.1	0.1	0.1	2	4	3	0.1	0.1	2
LOC_Os02g57590.1 protein	rRNA 2-O-methyltransferase fibrillarin 2, putative, expressed	306	0.1	0.1	0.1	12	0.1	0.1	0.1	0.1	0.1	10	11	12
LOC_Os01g49190.1 protein	ATP synthase, putative, expressed	557	0.1	0.1	0.1	0.1	0.1	0.1	197	192	205	115	109	0.1
LOC_Os03g64210.1 protein	T-complex protein, putative, expressed	584	52	46	51	51	63	60	38	55	45	43	36	33
LOC_Os06g34790.1 protein	DUF538 domain containing protein, putative, expressed	165	11	8	7	4	4	2	8	10	10	2	2	3
LOC_Os03g12590.1 protein	coatomer subunit gamma-1, putative, expressed	897	27	30	22	23	24	24	21	24	22	8	8	11
LOC_Os11g26910.1 protein	SKP1-like protein 1B, putative, expressed	173	7	7	5	7	9	7	5	5	5	5	3	5
LOC_Os09g04730.1 protein	dehydrogenase/reductase SDR family member 2, putative, expressed	253	0.1	0.1	0.1	0.1	0.1	0.1	2	3	3	0.1	0.1	2
LOC_Os11g03780.2 protein	alpha-N-arabinofuranosidase, putative, expressed	657	12	12	6	13	18	11	7	8	6	8	8	11
LOC_Os07g41730.1 protein	OsPOP16 - Putative Prolyl Oligopeptidase homologue, expressed	320	3	0.1	2	0.1	0.1	0.1	5	6	4	0.1	0.1	0.1
LOC_Os01g49890.1 protein	threonine synthase, chloroplast precursor, putative, expressed	525	0.1	0.1	0.1	0.1	2	0.1	4	3	5	0.1	0.1	0.1
LOC_Os06g45660.1 protein	histidine triad family protein, putative, expressed	179	0.1	0.1	0.1	0.1	0.1	0.1	3	3	3	2	0.1	0.1
LOC_Os05g28510.1 protein	importin subunit beta, putative, expressed	868	18	24	18	23	19	25	15	21	22	17	16	18
LOC_Os04g36750.1 protein	hsp20/alpha crystallin family protein, putative, expressed	215	5	4	5	0.1	2	2	5	5	5	0.1	0.1	0.1
LOC_Os07g41820.1 protein	stress responsive A/B Barrel domain containing protein, expressed	359	2	2	3	0.1	0.1	0.1	3	4	5	2	0.1	0.1
LOC_Os03g52860.1 protein	lipoxygenase, putative, expressed	870	122	125	134	17	22	13	108	119	145	4	15	36
LOC_Os01g17320.1 protein	PPR repeat domain containing protein, putative, expressed	611	5	0.1	0.1	4	7	7	0.1	0.1	0.1	2	2	2
LOC_Os02g56000.2 protein	26S protease regulatory subunit 6A, putative, expressed	409	7	11	11	10	10	8	18	18	17	8	9	11
LOC_Os07g48010.1 protein	peroxidase precursor, putative, expressed	315	2	0.1	0.1	3	3	3	6	4	13	7	4	5
LOC_Os03g62590.1 protein	oxidoreductase, short chain dehydrogenase/reductase family domain containing protein, expressed	355	19	6	24	41	48	41	28	26	25	28	26	32
LOC_Os06g37440.1 protein	elongation factor 1-gamma, putative, expressed	416	37	40	37	25	24	26	44	40	44	16	18	17
LOC_Os09g06230.1 protein	serine/threonine-protein kinase 16, putative, expressed	417	3	5	4	0.1	0.1	0.1	4	3	2	2	0.1	3
LOC_Os05g26770.1 protein	PROLM18 - Prolamin precursor, expressed	153	3	3	6	13	7	9	0.1	0.1	0.1	6	3	0.1
LOC_Os10g41960.1 protein	eukaryotic translation initiation factor 3 subunit B, putative, expressed	719	23	19	18	29	27	28	21	29	25	16	17	15
LOC_Os02g55530.1 protein	neurochondrin family protein, putative, expressed	646	0.1	2	0.1	3	3	3	0.1	0.1	0.1	0.1	0.1	0.1
LOC_Os05g06750.1 protein	dihydrolipoyl dehydrogenase, mitochondrial precursor, putative, expressed	504	0.1	15	0.1	0.1	0.1	0.1	24	24	20	7	10	9
LOC_Os07g47290.1 protein	xylose isomerase, putative, expressed	479	36	35	28	16	14	13	38	29	30	6	11	8
LOC_Os11g06390.2 protein	actin, putative, expressed	377	27	26	33	33	33	31	37	44	44	24	27	23
LOC_Os10g32970.1 protein	eukaryotic translation initiation factor, putative, expressed	206	0.1	0.1	0.1	0.1	0.1	0.1	2	3	2	0.1	3	2
LOC_Os01g68324.3 protein	dolichyl-diphosphooligosaccharide--protein glycosyltransferase 63 kDasubunit precursor, putative, expressed	391	16	20	19	23	25	25	24	23	24	9	9	12
LOC_Os06g45710.1 protein	phosphoglycerate kinase protein, putative, expressed	401	137	121	132	102	84	114	156	167	160	95	99	86
LOC_Os02g11930.1 protein	receptor-like protein kinase precursor, putative, expressed	1144	0.1	0.1	0.1	2	2	2	0.1	0.1	0.1	2	0.1	0.1
LOC_Os04g52270.2 protein	coatomer subunit epsilon, putative, expressed	238	0.1	0.1	0.1	0.1	0.1	0.1	3	4	4	0.1	0.1	3
LOC_Os07g32380.1 protein	protein phosphatase 2C, putative, expressed	290	0.1	0.1	0.1	0.1	0.1	2	4	4	3	0.1	0.1	0.1
LOC_Os03g05520.1 protein	nicotiana lesion-inducing like, putative, expressed	157	0.1	0.1	0.1	2	4	4	0.1	2	0.1	0.1	0.1	0.1
LOC_Os04g33190.1 protein	AMP-binding enzyme, putative, expressed	747	3	6	3	0.1	0.1	0.1	2	0.1	0.1	0.1	0.1	0.1
LOC_Os12g37960.1 protein	diaminopimelate epimerase, chloroplast precursor, putative, expressed	354	2	0.1	3	0.1	0.1	0.1	5	4	4	0.1	0.1	0.1
LOC_Os04g01740.1 protein	heat shock protein, putative, expressed	703	108	85	96	0.1	54	0.1	84	88	90	0.1	0.1	0.1
LOC_Os06g27560.1 protein	glycosyltransferase protein, putative, expressed	524	3	3	2	2	4	4	0.1	0.1	2	0.1	0.1	0.1
LOC_Os03g42320.1 protein	Sec1 family transport protein, putative, expressed	623	3	5	2	5	4	2	0.1	0.1	2	0.1	0.1	0.1
LOC_Os06g36710.1 protein	transposon protein, putative, CACTA, En/Spm sub-class, expressed	431	0.1	0.1	0.1	2	3	0.1	2	2	3	4	2	2
LOC_Os10g32550.1 protein	T-complex protein, putative, expressed	634	67	72	61	53	63	64	67	64	61	39	48	55
LOC_Os11g32240.1 protein	cytochrome P450 51, putative, expressed	490	7	5	3	3	4	2	7	14	13	6	5	5
LOC_Os03g04970.1 protein	T-complex protein, putative, expressed	577	48	57	44	43	45	46	42	44	43	27	32	37
LOC_Os08g39350.1 protein	glycerophosphoryl diester phosphodiesterase family protein, putative, expressed	778	7	7	6	12	10	19	9	7	9	5	7	7
LOC_Os01g52500.3 protein	NADP-dependent malic enzyme, putative, expressed	593	0.1	15	0.1	0.1	0.1	0.1	16	14	13	9	12	14
LOC_Os12g08760.1 protein	carboxyvinyl-carboxyphosphonate phosphorylmutase, putative, expressed	356	3	5	3	0.1	0.1	0.1	2	0.1	0.1	0.1	0.1	0.1
LOC_Os07g10570.1 protein	PROLM25 - Prolamin precursor, expressed	156	20	18	26	0.1	0.1	0.1	0.1	15	11	0.1	0.1	0.1
LOC_Os02g39570.5 protein	ACT domain containing protein, expressed	456	2	3	2	0.1	2	0.1	4	5	5	0.1	0.1	0.1
LOC_Os03g60530.1 protein	ras-related protein, putative, expressed	214	11	0.1	9	10	9	14	0.1	0.1	0.1	5	5	7
LOC_Os08g06100.1 protein	O-methyltransferase, putative, expressed	368	4	6	6	2	0.1	0.1	4	2	2	0.1	0.1	0.1
LOC_Os01g73220.1 protein	peroxidase precursor, putative, expressed	358	32	25	38	29	30	33	31	32	39	22	24	27
LOC_Os06g30901.1 protein	HEAT repeat family protein, putative, expressed	1111	0.1	0.1	0.1	2	3	2	0.1	0.1	0.1	0.1	2	0.1
LOC_Os03g49190.1 protein	oleosin, putative, expressed	172	5	6	5	8	15	10	8	7	9	4	3	5
LOC_Os02g03260.3 protein	3-isopropylmalate dehydratase large subunit 2, putative, expressed	443	2	2	2	2	0.1	0.1	6	4	6	0.1	0.1	0.1
LOC_Os01g56010.1 protein	serpin domain containing protein, putative, expressed	411	2	5	3	0.1	2	0.1	5	3	5	0.1	0.1	0.1
LOC_Os01g21560.1 protein	esterase/lipase/thioesterase family protein, putative, expressed	329	2	0.1	0.1	0.1	0.1	0.1	3	3	4	0.1	0.1	0.1
LOC_Os04g47220.1 protein	aquaporin protein, putative, expressed	288	18	12	6	0.1	0.1	0.1	3	3	6	5	0.1	0.1
LOC_Os02g27760.1 protein	40S ribosomal protein S15a, putative, expressed	130	19	19	15	12	0.1	10	0.1	0.1	0.1	7	8	3
LOC_Os03g57680.1 protein	aldehyde oxidase, putative, expressed	1356	0.1	0.1	0.1	0.1	0.1	24	0.1	0.1	0.1	11	13	21
LOC_Os03g60509.2 protein	expressed protein	233	22	23	21	20	26	28	23	21	22	17	12	18
LOC_Os09g12660.1 protein	glucose-1-phosphate adenylyltransferase large subunit, chloroplast precursor, putative, expressed	500	0.1	0.1	0.1	0.1	8	9	8	9	7	5	6	9
LOC_Os04g35570.1 protein	Regulator of chromosome condensation domain containing protein, expressed	453	0.1	2	4	0.1	0.1	0.1	3	5	3	2	3	3
LOC_Os08g38900.1 protein	caffeoyl-CoA O-methyltransferase, putative, expressed	252	14	11	8	9	8	7	7	9	9	0.1	0.1	2
LOC_Os10g27174.1 protein	40S ribosomal protein S28, putative, expressed	65	12	9	9	7	5	8	0.1	6	0.1	0.1	0.1	0.1
LOC_Os02g07230.1 protein	porphobilinogen deaminase, chloroplast precursor, putative, expressed	358	2	0.1	2	0.1	0.1	0.1	3	3	3	0.1	0.1	0.1
LOC_Os02g52040.1 protein	phosphate-induced protein 1 conserved region domain containing protein, expressed	311	2	0.1	2	0.1	0.1	0.1	3	3	3	0.1	0.1	0.1
LOC_Os03g02260.1 protein	DnaK family protein, putative, expressed	676	37	46	41	47	42	47	43	41	42	29	31	29
LOC_Os10g31950.1 protein	3-ketoacyl-CoA thiolase, peroxisomal precursor, putative, expressed	461	2	0.1	0.1	0.1	0.1	0.1	2	6	4	0.1	0.1	0.1
LOC_Os11g16320.1 protein	expressed protein	298	2	0.1	2	0.1	0.1	0.1	2	4	4	0.1	0.1	0.1
LOC_Os05g44360.2 protein	oligosaccharyl transferase, putative, expressed	569	0.1	2	0.1	2	3	3	0.1	0.1	0.1	0.1	0.1	0.1
LOC_Os03g46100.1 protein	cupin domain containing protein, expressed	562	567	391	615	501	562	587	481	423	385	193	181	222
LOC_Os03g58700.1 protein	vacuolar protein sorting-associated protein 35, putative, expressed	793	10	14	11	16	12	19	7	6	10	5	7	7
LOC_Os11g37890.1 protein	NAD dependent epimerase/dehydratase family protein, putative, expressed	371	13	14	9	8	14	10	14	19	18	10	15	18
LOC_Os04g17050.1 protein	glutaredoxin family protein, expressed	319	2	2	0.1	0.1	0.1	0.1	2	4	6	0.1	0.1	0.1
LOC_Os10g38489.1 protein	glutathione S-transferase GSTU6, putative, expressed	233	8	8	7	11	12	12	8	9	9	5	3	6
LOC_Os03g17860.2 protein	OsPDIL5-1 protein disulfide isomerase PDIL5-1, expressed	125	0.1	0.1	0.1	2	3	3	0.1	2	0.1	0.1	0.1	0.1
LOC_Os03g64080.1 protein	retrotransposon protein, putative, Ty1-copia subclass, expressed	2074	16	22	18	25	28	29	19	24	26	13	11	15
LOC_Os01g18744.1 protein	transferase family protein, putative, expressed	439	3	4	2	0.1	0.1	0.1	0.1	0.1	2	0.1	0.1	0.1
LOC_Os05g26750.1 protein	PROLM17 - Prolamin precursor, expressed	153	5	5	6	9	7	6	0.1	0.1	0.1	7	5	0.1
LOC_Os10g32720.1 protein	AWPM-19-like membrane family protein, putative, expressed	184	4	7	13	5	5	4	4	0.1	0.1	0.1	0.1	0.1
LOC_Os02g02410.1 protein	DnaK family protein, putative, expressed	665	90	83	93	113	98	109	86	86	82	43	55	55
LOC_Os03g06220.1 protein	DEAD-box ATP-dependent RNA helicase, putative, expressed	505	14	20	15	13	16	12	13	12	15	3	3	6
LOC_Os07g44740.1 protein	chaperonin, putative, expressed	98	12	13	17	5	9	9	8	9	8	2	0.1	0.1
LOC_Os08g02640.4 protein	succinate dehydrogenase iron-sulfur subunit 2,mitochondrial precursor, putative, expressed	281	4	0.1	4	0.1	0.1	0.1	4	8	6	0.1	0.1	0.1
LOC_Os01g61670.2 protein	ureidoglycolate hydrolase, putative, expressed	187	0.1	0.1	2	3	4	3	3	2	2	0.1	0.1	0.1
LOC_Os06g03660.2 protein	peroxisomal biogenesis factor 11, putative, expressed	233	8	10	6	8	8	7	4	4	5	4	2	3
LOC_Os03g11970.1 protein	tubulin/FtsZ domain containing protein, putative, expressed	449	24	18	18	9	11	0.1	23	21	24	0.1	0.1	0.1
LOC_Os05g01480.1 protein	ras-related protein, putative, expressed	220	0.1	8	0.1	10	9	12	0.1	0.1	0.1	0.1	0.1	0.1
LOC_Os01g02880.1 protein	fructose-bisphospate aldolase isozyme, putative, expressed	388	8	7	9	3	6	7	5	6	9	6	12	10
LOC_Os09g33790.1 protein	snRK1-interacting protein 1, putative, expressed	186	2	0.1	0.1	0.1	0.1	0.1	4	2	4	0.1	0.1	0.1
LOC_Os02g07490.1 protein	glyceraldehyde-3-phosphate dehydrogenase, putative, expressed	411	4	4	0.1	0.1	0.1	0.1	3	3	4	3	4	3
LOC_Os05g14194.1 protein	glyoxalase family protein, putative, expressed	350	0.1	0.1	5	0.1	0.1	0.1	7	8	9	0.1	0.1	0.1
LOC_Os04g35090.1 protein	40S ribosomal protein S10, putative, expressed	183	27	27	23	21	21	21	30	29	30	10	10	9
LOC_Os01g64680.1 protein	bolA, putative, expressed	94	0.1	2	0.1	0.1	0.1	0.1	3	3	4	0.1	0.1	0.1
LOC_Os08g09350.1 protein	gar2, putative, expressed	572	9	11	6	14	12	11	12	19	17	13	8	18
LOC_Os12g24170.1 protein	beta-galactosidase precursor, putative, expressed	927	3	6	5	6	5	4	3	2	3	4	4	3
LOC_Os03g59700.1 protein	peptidyl-prolyl cis-trans isomerase, putative, expressed	204	0.1	0.1	0.1	2	3	2	2	0.1	2	0.1	0.1	0.1
LOC_Os05g50380.2 protein	glucose-1-phosphate adenylyltransferase large subunit, chloroplast precursor, putative, expressed	519	10	8	9	3	4	2	8	5	8	2	3	2
LOC_Os05g13950.1 protein	eukaryotic translation initiation factor 3 subunit E-interacting protein, putative, expressed	529	3	9	5	2	3	2	12	7	7	4	9	9
LOC_Os07g26700.1 protein	UPF0041 domain containing protein, putative, expressed	109	0.1	0.1	0.1	4	0.1	3	5	4	5	0.1	0.1	0.1
LOC_Os02g13130.1 protein	KH domain-containing protein, putative, expressed	699	3	3	4	4	5	4	5	4	4	5	6	3
LOC_Os01g07760.1 protein	phospholipase D, putative, expressed	812	63	53	63	84	67	79	67	65	63	44	42	38
LOC_Os12g43490.1 protein	thaumatin, putative, expressed	258	0.1	0.1	0.1	0.1	0.1	0.1	0.1	0.1	0.1	2	0.1	2
LOC_Os03g60380.1 protein	cinnamoyl CoA reductase, putative, expressed	334	4	0.1	5	0.1	0.1	0.1	5	6	6	0.1	0.1	0.1
LOC_Os08g25590.2 protein	UPF0041 domain containing protein, putative, expressed	109	7	7	7	0.1	6	0.1	0.1	0.1	0.1	0.1	0.1	0.1
LOC_Os03g22460.2 protein	expressed protein	70	8	8	7	8	0.1	8	0.1	0.1	0.1	0.1	0.1	0.1
LOC_Os06g06290.1 protein	GDSL-like lipase/acylhydrolase, putative, expressed	368	0.1	0.1	4	0.1	0.1	0.1	6	5	7	0.1	0.1	0.1
LOC_Os08g03640.1 protein	60S acidic ribosomal protein P0, putative, expressed	319	59	34	55	33	30	33	48	59	63	30	30	40
LOC_Os04g55720.1 protein	D-3-phosphoglycerate dehydrogenase, chloroplast precursor, putative, expressed	613	23	27	21	33	33	35	28	33	37	16	14	22
LOC_Os02g27030.1 protein	cysteine proteinase 1 precursor, putative, expressed	373	4	0.1	3	0.1	0.1	0.1	4	5	4	0.1	0.1	0.1
LOC_Os03g22570.2 protein	MIF4G domain containing protein, putative, expressed	867	9	10	10	10	14	14	9	9	11	7	5	6
LOC_Os07g40250.1 protein	sex determination protein tasselseed-2, putative, expressed	300	0.1	0.1	2	4	5	5	3	4	3	4	2	3
LOC_Os09g02700.1 protein	polyadenylate-binding protein, putative, expressed	662	26	29	25	27	33	26	29	27	32	17	21	28
LOC_Os02g50799.1 protein	nuclear-pore anchor, putative, expressed	501	2	3	3	3	4	5	0.1	2	2	0.1	0.1	0.1
LOC_Os02g10310.1 protein	fumarylacetoacetase, putative, expressed	429	15	13	19	14	13	17	14	15	15	10	15	23
LOC_Os04g32950.1 protein	calreticulin precursor protein, putative, expressed	537	47	43	42	33	29	35	35	32	35	11	15	17
LOC_Os02g38210.1 protein	elongation factor Tu, putative, expressed	467	12	16	14	9	12	10	20	18	23	8	10	10
LOC_Os12g37870.1 protein	ATP-grasp domain containing protein, expressed	423	10	9	9	6	8	7	12	20	15	8	8	6
LOC_Os02g09150.1 protein	inorganic H+ pyrophosphatase, putative, expressed	770	0.1	43	40	0.1	0.1	0.1	48	40	49	0.1	0.1	0.1
LOC_Os05g32530.1 protein	mannosylglycoprotein endo-beta-mannosidase, putative, expressed	984	3	3	5	7	6	6	7	8	8	3	2	2
LOC_Os05g45730.1 protein	ubiquinone oxidoreductase, putative, expressed	204	4	3	4	0.1	2	3	6	5	5	0.1	0.1	0.1
LOC_Os12g15420.1 protein	nucampholin, putative, expressed	787	0.1	0.1	0.1	2	2	2	0.1	2	2	0.1	0.1	0.1
LOC_Os03g50290.1 protein	14-3-3 protein, putative, expressed	260	48	23	47	27	27	26	55	60	59	29	27	32
LOC_Os03g28330.1 protein	sucrose synthase, putative, expressed	816	149	127	121	157	140	159	121	144	153	84	70	106
LOC_Os02g52250.1 protein	SKIP/SNW domain containing protein, expressed	607	0.1	0.1	0.1	0.1	0.1	0.1	0.1	0.1	0.1	2	0.1	3
LOC_Os01g11860.1 protein	DJ-1 family protein, putative, expressed	395	0.1	0.1	0.1	3	2	3	4	4	0.1	2	4	3
LOC_Os02g56180.1 protein	dehydrogenase, putative, expressed	328	0.1	0.1	0.1	0.1	0.1	0.1	2	4	2	0.1	2	0.1
LOC_Os04g01290.1 protein	proteasome subunit, putative, expressed	416	13	26	24	9	15	15	12	12	13	12	14	19
LOC_Os06g20150.1 protein	peroxidase precursor, putative, expressed	331	3	0.1	0.1	0.1	0.1	0.1	2	7	9	0.1	0.1	0.1
LOC_Os02g44510.1 protein	UDP-glucose glycoprotein glucosyltransferase 1 precursor, putative, expressed	652	10	9	9	12	13	13	10	10	11	3	5	4
LOC_Os02g48620.1 protein	tetratricopeptide repeat, putative, expressed	1426	2	6	4	7	14	9	5	5	11	7	7	11
LOC_Os09g14670.1 protein	phosphoenolpyruvate carboxylase, putative, expressed	975	28	30	29	13	19	19	46	33	50	0.1	0.1	6
LOC_Os09g31430.1 protein	Os9bglu30 - beta-glucosidase, similar to Os4bglu12 exoglucanase, expressed	500	2	4	2	0.1	0.1	0.1	0.1	0.1	2	0.1	0.1	0.1
LOC_Os07g10720.1 protein	40S ribosomal protein S15a, putative, expressed	130	0.1	0.1	0.1	0.1	14	0.1	14	17	22	0.1	0.1	0.1
LOC_Os01g73790.1 protein	NAD dependent epimerase/dehydratase family protein, putative, expressed	398	5	6	5	2	5	0.1	7	7	7	0.1	0.1	0.1
LOC_Os05g05320.1 protein	PPR repeat domain containing protein, putative, expressed	454	2	2	4	0.1	0.1	0.1	2	0.1	2	0.1	0.1	0.1
LOC_Os02g54730.1 protein	transmembrane amino acid transporter protein, putative, expressed	548	0.1	2	2	0.1	0.1	0.1	2	3	4	0.1	0.1	0.1
LOC_Os03g16860.1 protein	DnaK family protein, putative, expressed	650	103	95	90	117	116	117	106	97	93	61	79	64
LOC_Os08g36630.1 protein	bifunctional monodehydroascorbate reductase and carbonic anhydrasenectarin-3 precursor, putative, expressed	275	2	0.1	0.1	0.1	0.1	0.1	2	3	3	0.1	0.1	0.1
LOC_Os02g45650.1 protein	peptidase, putative, expressed	425	2	0.1	0.1	0.1	0.1	0.1	2	3	3	0.1	0.1	0.1
LOC_Os01g54860.1 protein	enoyl-CoA hydratase/isomerase family protein, putative, expressed	389	2	2	3	0.1	0.1	0.1	0.1	2	2	0.1	0.1	0.1
LOC_Os10g39440.1 protein	transporter family protein, putative, expressed	740	0.1	2	2	2	7	4	5	4	4	0.1	0.1	0.1
LOC_Os11g37970.1 protein	WIP5 - Wound-induced protein precursor, expressed	146	0.1	3	0.1	0.1	0.1	0.1	5	4	4	0.1	0.1	0.1
LOC_Os02g52940.2 protein	soluble inorganic pyrophosphatase, putative, expressed	286	4	0.1	5	0.1	0.1	0.1	5	6	4	0.1	0.1	0.1
LOC_Os09g07830.1 protein	acetyl-CoA acetyltransferase, cytosolic, putative, expressed	401	42	33	29	22	26	25	38	37	39	18	20	22
LOC_Os03g16030.1 protein	hsp20/alpha crystallin family protein, putative, expressed	161	0.1	13	12	0.1	0.1	0.1	13	13	15	0.1	0.1	0.1
LOC_Os03g06180.1 protein	expressed protein	684	0.1	2	3	16	19	23	5	3	4	8	9	9
LOC_Os02g11830.2 protein	coatomer subunit beta, putative, expressed	907	10	7	11	13	11	16	12	12	16	8	9	9
LOC_Os10g35010.1 protein	ATTIC110/TIC110, putative, expressed	677	11	8	9	12	14	12	7	10	11	5	6	7
LOC_Os05g41640.1 protein	phosphoglycerate kinase protein, putative, expressed	484	15	11	14	15	0.1	0.1	19	20	25	0.1	0.1	0.1
LOC_Os10g02380.1 protein	oxidoreductase, aldo/keto reductase family protein, putative, expressed	320	3	0.1	3	0.1	0.1	0.1	4	3	3	0.1	0.1	0.1
LOC_Os06g21600.1 protein	selenoprotein O, putative, expressed	626	3	6	4	6	6	5	3	3	0.1	0.1	0.1	0.1
LOC_Os01g66180.1 protein	cytochrome c, putative, expressed	111	3	3	5	2	2	0.1	3	4	4	0.1	0.1	0.1
LOC_Os04g56646.1 protein	MEE34, putative, expressed	156	7	0.1	8	0.1	0.1	0.1	7	8	8	3	2	4
LOC_Os04g36050.1 protein	cleft lip and palate transmembrane protein 1, putative, expressed	607	0.1	0.1	2	3	6	3	2	4	3	3	4	3
LOC_Os09g21110.1 protein	leucyl-tRNA synthetase, cytoplasmic, putative, expressed	1094	0.1	11	7	13	13	15	13	15	16	0.1	0.1	0.1
LOC_Os04g48490.1 protein	fasciclin-like arabinogalactan protein, putative, expressed	431	13	13	12	13	17	18	10	11	13	7	10	8
LOC_Os03g14180.1 protein	hsp20/alpha crystallin family protein, putative, expressed	240	6	5	6	0.1	3	2	6	2	3	0.1	0.1	0.1
LOC_Os09g39670.1 protein	oxidoreductase, short chain dehydrogenase/reductase family domain containing family, expressed	316	0.1	0.1	0.1	0.1	0.1	0.1	0.1	0.1	0.1	0.1	2	2
LOC_Os08g37060.1 protein	gibberellin receptor GID1L2, putative, expressed	327	0.1	0.1	0.1	0.1	0.1	0.1	0.1	0.1	0.1	0.1	2	2
LOC_Os06g48530.1 protein	ZOS6-09 - C2H2 zinc finger protein, expressed	723	0.1	0.1	0.1	0.1	0.1	0.1	0.1	0.1	0.1	0.1	2	2
LOC_Os03g59610.1 protein	oxidoreductase, short chain dehydrogenase/reductase family protein, putative, expressed	281	3	0.1	5	0.1	0.1	0.1	3	5	5	0.1	0.1	0.1
LOC_Os04g52760.1 protein	gamma-soluble NSF attachment protein, putative, expressed	222	2	0.1	2	0.1	0.1	0.1	3	2	2	0.1	0.1	0.1
LOC_Os04g58880.1 protein	exo70 exocyst complex subunit, putative, expressed	634	2	2	2	0.1	2	0.1	0.1	0.1	0.1	0.1	0.1	0.1
LOC_Os02g55140.1 protein	leucine aminopeptidase, chloroplast precursor, putative, expressed	598	34	37	29	24	25	24	29	35	28	18	18	25
LOC_Os03g27290.1 protein	cytochrome c oxidase subunit, putative, expressed	169	0.1	0.1	2	0.1	0.1	0.1	2	3	3	0.1	0.1	0.1
LOC_Os09g26730.1 protein	chaperonin, putative, expressed	245	2	2	2	2	2	4	2	0.1	0.1	0.1	0.1	0.1
LOC_Os03g55800.1 protein	cytochrome P450, putative, expressed	512	3	3	2	0.1	0.1	0.1	2	0.1	3	0.1	0.1	0.1
LOC_Os03g55730.2 protein	SSA2 - 2S albumin seed storage family protein precursor, putative, expressed	202	0.1	0.1	0.1	4	3	2	0.1	0.1	3	0.1	0.1	0.1
LOC_Os05g28940.1 protein	GTP-binding protein, putative, expressed	399	0.1	0.1	2	0.1	0.1	0.1	3	3	2	0.1	0.1	0.1
LOC_Os03g55090.1 protein	alpha-glucan phosphorylast isozyme, putative, expressed	591	12	15	18	34	22	27	21	14	17	9	10	13
LOC_Os12g22030.2 protein	serine hydroxymethyltransferase, mitochondrial precursor, putative, expressed	528	8	14	7	3	5	3	8	13	10	4	5	6
LOC_Os10g42280.1 protein	cyclase/dehydrase family protein, putative, expressed	212	6	4	5	2	3	0.1	3	4	3	0.1	0.1	0.1
LOC_Os02g39160.1 protein	hydroxymethylbutenyl 4-diphosphate synthase, putative, expressed	744	0.1	0.1	0.1	2	3	2	0.1	6	7	5	4	3
LOC_Os08g05490.1 protein	tRNA synthetase, putative, expressed	394	5	4	7	3	3	3	4	0.1	0.1	0.1	0.1	0.1
LOC_Os12g03880.1 protein	60S acidic ribosomal protein P0, putative, expressed	320	0.1	0.1	45	0.1	0.1	0.1	41	49	51	0.1	0.1	0.1
LOC_Os06g40600.1 protein	elongation factor, putative, expressed	997	5	9	7	11	15	16	9	9	14	7	5	7
LOC_Os05g48810.1 protein	dnaJ domain containing protein, expressed	362	2	0.1	2	4	4	2	3	3	3	0.1	0.1	0.1
LOC_Os04g58110.1 protein	pyruvate kinase, putative, expressed	511	85	77	77	67	70	66	92	85	96	38	35	42
LOC_Os05g05940.1 protein	stress-related protein, putative, expressed	253	2	0.1	0.1	2	2	2	2	2	4	0.1	0.1	0.1
LOC_Os03g40920.1 protein	expressed protein	145	5	6	4	3	3	5	0.1	3	3	0.1	0.1	0.1
LOC_Os03g53690.1 protein	oxidoreductase, short chain dehydrogenase/reductase family domain containing protein, expressed	276	3	0.1	4	0.1	0.1	0.1	5	3	3	0.1	0.1	0.1
LOC_Os11g24610.1 protein	60S ribosomal protein L38, putative, expressed	74	15	19	19	7	4	6	12	10	8	0.1	0.1	3
LOC_Os03g44300.2 protein	transketolase, putative, expressed	307	0.1	3	0.1	0.1	0.1	0.1	4	3	5	0.1	0.1	0.1
LOC_Os10g42540.1 protein	expressed protein	105	0.1	3	0.1	3	3	3	5	3	4	0.1	0.1	0.1
LOC_Os01g17430.1 protein	coatomer subunit beta-1, putative, expressed	950	17	21	13	23	29	26	18	20	26	6	7	10
LOC_Os03g50480.1 protein	phosphoglucomutase, putative, expressed	582	93	84	81	62	62	70	95	82	88	45	51	52
LOC_Os02g37150.1 protein	expressed protein	236	2	3	2	0.1	0.1	0.1	2	2	0.1	0.1	0.1	0.1
LOC_Os01g41610.1 protein	mitochondrial ATP synthase g subunit family protein, putative, expressed	122	6	6	3	2	0.1	3	3	5	4	0.1	0.1	0.1
LOC_Os02g30310.3 protein	ThiF family domain containing protein, putative, expressed	396	2	2	2	0.1	0.1	0.1	2	0.1	2	0.1	0.1	0.1
LOC_Os06g30750.2 protein	reticulon domain containing protein, putative, expressed	231	11	5	9	11	11	11	22	13	17	10	12	9
LOC_Os05g48340.1 protein	proteasome-related, putative, expressed	526	41	42	33	23	27	29	31	30	30	13	12	18
LOC_Os01g19770.1 protein	mitochondrial import inner membrane translocase subunit Tim17, putative, expressed	263	57	62	43	71	60	52	37	44	42	21	14	10
LOC_Os01g52490.1 protein	40S ribosomal protein S24, putative, expressed	138	13	14	11	0.1	9	9	12	13	11	0.1	0.1	0.1
LOC_Os08g23730.1 protein	class I glutamine amidotransferase, putative, expressed	544	5	9	4	6	6	5	2	3	3	2	3	4
LOC_Os04g52164.1 protein	transferase family protein, putative, expressed	437	3	5	2	0.1	0.1	0.1	3	0.1	3	0.1	0.1	0.1
LOC_Os01g06600.2 protein	glutaryl-CoA dehydrogenase, mitochondrial precursor, putative, expressed	369	0.1	0.1	0.1	0.1	0.1	0.1	0.1	0.1	0.1	0.1	3	2
LOC_Os07g45064.1 protein	Phosphatidylinositol kinase and FAT containing domain protein, putative, expressed	1134	0.1	0.1	0.1	0.1	0.1	0.1	0.1	0.1	0.1	0.1	3	2
LOC_Os01g13190.1 protein	histidinol dehydrogenase, chloroplast precursor, putative, expressed	473	0.1	2	2	0.1	0.1	0.1	2	4	2	0.1	0.1	0.1
LOC_Os05g05840.1 protein	tRNA synthetase class II core domain containing protein, expressed	885	6	9	10	11	14	10	14	19	21	7	7	8
LOC_Os04g12980.1 protein	UDP-glucoronosyl/UDP-glucosyl transferase, putative, expressed	490	0.1	3	2	0.1	0.1	0.1	6	3	2	0.1	0.1	0.1
LOC_Os02g12650.1 protein	puromycin-sensitive aminopeptidase, putative, expressed	878	63	57	65	72	70	75	82	69	85	33	34	38
LOC_Os03g21370.1 protein	expressed protein	206	2	0.1	0.1	0.1	0.1	0.1	2	2	3	0.1	0.1	0.1
LOC_Os10g26700.1 protein	YGL010w, putative, expressed	226	6	8	6	4	0.1	4	4	11	7	0.1	0.1	0.1
LOC_Os01g47690.2 protein	metallo-beta-lactamase family protein, putative, expressed	280	0.1	0.1	3	0.1	0.1	0.1	3	3	5	0.1	0.1	0.1
LOC_Os10g42840.1 protein	NADH dehydrogenase 1 alpha subcomplex subunit 12, putative, expressed	160	2	2	0.1	2	2	2	4	4	4	0.1	0.1	0.1
LOC_Os10g36480.1 protein	expressed protein	171	0.1	0.1	0.1	6	3	3	0.1	4	0.1	0.1	0.1	0.1
LOC_Os02g37862.1 protein	60S ribosomal protein L6, putative, expressed	219	33	15	43	19	16	17	62	58	60	15	24	28
LOC_Os05g50940.1 protein	expressed protein	275	7	11	10	18	16	15	9	7	8	3	0.1	0.1
LOC_Os10g21790.1 protein	dehydration stress-induced protein, putative, expressed	163	15	15	0.1	0.1	0.1	0.1	9	10	16	0.1	0.1	0.1
LOC_Os07g40800.1 protein	PPR repeat domain containing protein, putative, expressed	623	11	12	12	10	9	6	8	10	9	3	3	4
LOC_Os10g31820.1 protein	fluG, putative, expressed	845	0.1	3	2	0.1	0.1	0.1	3	4	2	0.1	0.1	0.1
LOC_Os06g48750.3 protein	DEAD-box ATP-dependent RNA helicase, putative, expressed	369	87	75	67	77	72	80	91	89	87	56	57	52
LOC_Os06g05180.4 protein	coatomer subunit beta, putative, expressed	184	6	5	6	8	7	9	9	7	7	4	4	4
LOC_Os01g39250.1 protein	OsFtsH4 FtsH protease, homologue of AtFtsH4, expressed	709	0.1	0.1	0.1	3	5	0.1	3	3	4	0.1	0.1	0.1
LOC_Os02g56850.1 protein	glutathione reductase, putative, expressed	496	21	22	19	14	12	14	17	23	18	10	14	16
LOC_Os04g56590.1 protein	ATP/GTP binding protein, putative, expressed	346	0.1	0.1	0.1	0.1	0.1	0.1	0.1	0.1	0.1	0.1	4	3
LOC_Os05g38150.1 protein	amino acid kinase, putative, expressed	716	18	18	12	12	12	13	14	16	15	10	11	11
LOC_Os01g08270.1 protein	aminotransferase, classes I and II, domain containing protein, expressed	394	0.1	0.1	0.1	0.1	0.1	0.1	0.1	0.1	0.1	2	2	0.1
LOC_Os05g43830.2 protein	hydrolase, alpha/beta fold family domain containing protein, expressed	331	2	0.1	3	0.1	0.1	0.1	4	2	2	0.1	0.1	0.1
LOC_Os05g46230.1 protein	NAP domain containing protein, putative, expressed	364	0.1	3	0.1	2	3	4	4	3	4	0.1	0.1	0.1
LOC_Os03g59380.1 protein	LTPL28 - Protease inhibitor/seed storage/LTP family protein precursor, expressed	122	2	2	2	0.1	0.1	0.1	2	2	0.1	0.1	0.1	0.1
LOC_Os10g17280.1 protein	ATP synthase gamma chain, putative, expressed	324	18	8	19	9	10	12	25	23	28	11	10	14
LOC_Os06g39870.1 protein	26S protease regulatory subunit 8, putative, expressed	423	0.1	0.1	0.1	0.1	0.1	0.1	0.1	0.1	0.1	0.1	4	5
LOC_Os12g05050.1 protein	stem-specific protein TSJT1, putative, expressed	238	7	0.1	0.1	0.1	0.1	0.1	7	7	6	0.1	0.1	0.1
LOC_Os02g52150.2 protein	heat shock 22 kDa protein, mitochondrial precursor, putative, expressed	220	2	4	2	5	2	4	2	0.1	2	0.1	0.1	0.1
LOC_Os01g59990.1 protein	ribosomal protein L24, putative, expressed	162	12	11	7	11	9	10	11	8	11	0.1	0.1	3
LOC_Os07g02200.1 protein	plastocyanin-like domain containing protein, putative, expressed	178	0.1	0.1	2	0.1	0.1	0.1	2	3	2	0.1	0.1	0.1
LOC_Os10g35480.2 protein	lanC-like protein 2, putative, expressed	399	0.1	2	2	9	13	7	0.1	0.1	0.1	0.1	3	4
LOC_Os03g60939.1 protein	dolichyl-phosphate beta-glycosyltransferase, putative, expressed	243	0.1	0.1	2	0.1	0.1	0.1	3	2	2	0.1	0.1	0.1
LOC_Os12g37650.1 protein	DUF538 domain containing protein, putative, expressed	249	10	3	10	8	9	7	13	19	17	9	12	13
LOC_Os12g42230.1 protein	transketolase, putative, expressed	391	0.1	0.1	0.1	0.1	0.1	0.1	0.1	0.1	0.1	0.1	5	4
LOC_Os03g15780.5 protein	anthranilate synthase component I-1, chloroplast precursor, putative, expressed	465	2	4	2	0.1	2	2	4	4	3	0.1	0.1	0.1
LOC_Os01g32800.2 protein	proteasome subunit, putative, expressed	385	12	17	17	13	12	12	0.1	13	13	0.1	0.1	0.1
LOC_Os10g41560.1 protein	expressed protein	776	5	6	3	6	12	8	4	3	5	2	2	3
LOC_Os08g08840.1 protein	phosphate/phosphate translocator, putative, expressed	387	2	0.1	4	3	3	2	7	4	6	0.1	0.1	0.1
LOC_Os10g40480.1 protein	LTPL143 - Protease inhibitor/seed storage/LTP family protein precursor, expressed	136	7	3	3	0.1	0.1	0.1	0.1	6	4	0.1	0.1	0.1
LOC_Os09g31486.2 protein	DnaK family protein, putative, expressed	546	19	18	14	23	21	19	15	16	17	15	13	10
LOC_Os03g51140.1 protein	HEAT repeat family protein, putative, expressed	1206	16	16	16	22	22	20	26	20	29	10	11	15
LOC_Os06g46680.1 protein	cytochrome P450, putative, expressed	599	10	8	7	4	6	6	7	7	6	2	0.1	0.1
LOC_Os01g03330.1 protein	BBTI3 - Bowman-Birk type bran trypsin inhibitor precursor, expressed	259	6	0.1	5	0.1	0.1	0.1	4	4	4	0.1	0.1	0.1
LOC_Os03g22950.1 protein	acyl carrier protein, putative, expressed	135	2	2	2	4	4	5	0.1	0.1	4	0.1	0.1	0.1
LOC_Os06g14740.1 protein	NAD binding domain of 6-phosphogluconate dehydrogenase containing protein, expressed	1376	7	13	10	17	22	18	16	11	10	6	5	7
LOC_Os07g34589.3 protein	translation initiation factor SUI1, putative, expressed	115	4	4	2	0.1	0.1	0.1	0.1	4	4	0.1	0.1	0.1
LOC_Os03g15960.1 protein	hsp20/alpha crystallin family protein, putative, expressed	161	33	30	21	14	16	15	33	30	28	13	8	9
LOC_Os03g22730.1 protein	nucleolar protein NOP5-1, putative, expressed	568	5	10	7	12	13	13	8	14	13	12	6	12
LOC_Os02g03040.4 protein	RNA recognition motif containing protein, expressed	246	0.1	0.1	0.1	0.1	0.1	0.1	0.1	0.1	0.1	3	3	0.1
LOC_Os06g49110.3 protein	delta-aminolevulinic acid dehydratase, chloroplast precursor, putative, expressed	426	3	2	2	0.1	2	2	3	4	3	0.1	0.1	0.1
LOC_Os01g68810.1 protein	expressed protein	1795	0.1	0.1	0.1	2	3	2	0.1	0.1	3	0.1	0.1	0.1
LOC_Os07g44190.1 protein	h/ACA ribonucleoprotein complex subunit 4, putative, expressed	600	9	8	0.1	10	12	12	6	8	12	0.1	0.1	0.1
LOC_Os09g36860.1 protein	acyl carrier protein, putative, expressed	135	0.1	0.1	3	3	3	3	2	3	3	0.1	0.1	0.1
LOC_Os03g60090.2 protein	methylenetetrahydrofolate reductase, putative, expressed	573	20	28	21	29	28	24	23	26	21	16	15	19
LOC_Os04g57950.1 protein	dihydroorotate dihydrogenase protein, putative, expressed	469	6	8	7	6	4	3	10	10	9	4	6	8
LOC_Os05g06310.1 protein	60S ribosomal protein L18-3, putative, expressed	188	18	19	18	15	17	17	24	22	21	6	7	9
LOC_Os03g51250.1 protein	adenylyl cyclase-associated protein, putative, expressed	492	15	9	9	6	9	7	11	9	8	6	12	14
LOC_Os06g50490.1 protein	expressed protein	488	7	12	8	6	3	5	8	7	8	2	0.1	0.1
LOC_Os10g34930.1 protein	secretory protein, putative, expressed	229	2	0.1	0.1	0.1	0.1	0.1	2	2	2	0.1	0.1	0.1
LOC_Os07g13530.1 protein	ras-related protein, putative, expressed	215	0.1	15	0.1	0.1	0.1	0.1	13	12	15	0.1	0.1	0.1
LOC_Os03g15880.1 protein	coronatine-insensitive protein, putative, expressed	589	3	5	2	3	2	2	2	0.1	2	0.1	0.1	0.1
LOC_Os12g35360.1 protein	vesicle tethering family protein, putative, expressed	929	11	11	11	10	13	12	9	9	8	5	8	10
LOC_Os06g42560.3 protein	tryptophan synthase beta chain 2, putative, expressed	485	2	2	2	0.1	0.1	0.1	2	0.1	3	0.1	0.1	0.1
LOC_Os03g60550.1 protein	ThiF family domain containing protein, putative, expressed	531	3	5	3	3	3	2	2	0.1	3	0.1	0.1	0.1
LOC_Os01g70980.1 protein	expressed protein	211	0.1	3	0.1	3	3	2	3	4	3	0.1	0.1	0.1
LOC_Os02g47600.2 protein	soluble inorganic pyrophosphatase, putative, expressed	214	7	7	6	0.1	10	0.1	0.1	0.1	0.1	0.1	0.1	0.1
LOC_Os01g66500.1 protein	phosphoribosylformylglycinamidine synthase, putative, expressed	1419	6	6	8	13	13	8	9	3	6	0.1	2	0.1
LOC_Os01g18170.1 protein	Cupin domain containing protein, expressed	216	0.1	0.1	0.1	0.1	0.1	3	2	4	3	0.1	0.1	0.1
LOC_Os07g42600.1 protein	aminotransferase, classes I and II, domain containing protein, expressed	546	4	6	6	6	7	4	8	7	7	6	7	5
LOC_Os04g39420.1 protein	6-phosphofructokinase 2, putative, expressed	266	15	15	7	16	19	16	13	10	12	9	12	14
LOC_Os07g11360.1 protein	RAL3 - Seed allergenic protein RA5/RA14/RA17 precursor, expressed	163	4	5	5	0.1	4	4	8	5	4	0.1	0.1	0.1
LOC_Os12g38310.1 protein	mitochondrial import inner membrane translocase subunit Tim, putative, expressed	93	0.1	3	3	0.1	0.1	0.1	2	3	3	0.1	0.1	0.1
LOC_Os02g09250.1 protein	cytochrome P450 71D10, putative, expressed	521	4	0.1	3	9	7	9	0.1	0.1	0.1	0.1	2	0.1
LOC_Os07g47670.2 protein	hypoxia-responsive family protein, putative, expressed	101	9	8	4	5	0.1	4	5	5	5	0.1	0.1	0.1
LOC_Os03g04110.2 protein	lysM domain-containing GPI-anchored protein precursor, putative, expressed	352	0.1	0.1	0.1	2	3	2	0.1	3	0.1	0.1	0.1	0.1
LOC_Os02g48110.1 protein	DnaK family protein, putative, expressed	902	15	19	18	19	22	23	23	23	23	12	17	15
LOC_Os01g71990.1 protein	pyrroline-5-carboxylate reductase, putative, expressed	284	0.1	0.1	2	0.1	0.1	0.1	2	2	2	0.1	0.1	0.1
LOC_Os03g10110.1 protein	cupin domain containing protein, expressed	656	228	201	206	118	131	151	230	198	208	81	42	83
LOC_Os03g62620.3 protein	late embryogenesis abundant protein, putative, expressed	316	19	16	25	14	19	19	27	36	39	10	10	10
LOC_Os02g05030.1 protein	sucrose-phosphatase, putative, expressed	423	8	6	5	7	5	6	6	7	6	5	7	5
LOC_Os12g07260.1 protein	PPR repeat domain containing protein, putative, expressed	611	0.1	10	7	0.1	0.1	0.1	6	7	4	0.1	0.1	0.1
LOC_Os09g02180.1 protein	expressed protein	75	4	4	4	0.1	0.1	0.1	5	0.1	0.1	0.1	0.1	0.1
LOC_Os02g47590.1 protein	ornithine carbamoyltransferase, putative, expressed	367	14	5	8	4	6	4	16	18	14	6	3	5
LOC_Os06g42000.1 protein	peroxiredoxin, putative, expressed	232	21	19	18	22	19	23	28	23	25	17	13	14
LOC_Os02g52010.1 protein	phosphate-induced protein 1 conserved region domain containing protein, expressed	328	4	2	5	2	0.1	2	2	2	4	0.1	0.1	0.1
LOC_Os12g44150.1 protein	plasma membrane ATPase, putative, expressed	956	12	15	11	0.1	0.1	0.1	0.1	0.1	21	0.1	0.1	0.1
LOC_Os04g56620.2 protein	molybdopterin biosynthesis protein CNX1, putative, expressed	394	0.1	3	0.1	4	9	5	3	2	3	3	3	4
LOC_Os07g38130.1 protein	polygalacturonase inhibitor 1 precursor, putative, expressed	332	21	6	19	8	11	11	30	27	27	13	15	17
LOC_Os02g38200.1 protein	dehydrogenase, putative, expressed	378	4	6	3	0.1	3	0.1	5	6	4	3	5	4
LOC_Os04g43750.2 protein	kinase, pfkB family, putative, expressed	340	5	4	3	3	5	2	8	6	8	3	7	7
LOC_Os03g04770.1 protein	beta-amylase, putative, expressed	557	0.1	2	2	4	7	8	5	4	5	7	7	7
LOC_Os09g21470.1 protein	expressed protein	90	4	3	2	3	3	3	3	2	0.1	0.1	0.1	0.1
LOC_Os03g21040.2 protein	stress responsive protein, putative, expressed	348	100	83	93	83	96	107	112	99	102	55	69	75
LOC_Os03g07570.1 protein	aminotransferase, putative, expressed	486	0.1	6	2	11	14	14	4	3	2	13	14	17
LOC_Os09g36450.1 protein	triosephosphate isomerase, chloroplast precursor, putative, expressed	304	11	13	10	4	4	6	15	15	13	4	4	12
LOC_Os05g49440.2 protein	DUF1264 domain containing protein, putative, expressed	238	49	58	67	99	111	108	68	66	53	44	17	39
LOC_Os03g53360.1 protein	transferase family protein, putative, expressed	472	2	3	2	3	0.1	0.1	0.1	0.1	0.1	0.1	0.1	0.1
LOC_Os02g11760.1 protein	pleiotropic drug resistance protein, putative, expressed	1444	0.1	0.1	0.1	6	4	5	0.1	0.1	2	0.1	2	0.1
LOC_Os10g25130.1 protein	aminotransferase, classes I and II, domain containing protein, expressed	483	28	32	26	31	26	26	36	32	32	18	22	29
LOC_Os02g15740.1 protein	expressed protein	304	28	23	23	7	15	14	15	14	14	7	8	12
LOC_Os01g42294.1 protein	inactive receptor kinase At2g26730 precursor, putative, expressed	684	9	7	7	6	9	11	6	2	5	4	6	6
LOC_Os04g44870.1 protein	C2 domain containing protein, putative, expressed	144	6	6	4	5	5	6	4	5	5	0.1	0.1	2
LOC_Os03g50010.1 protein	toc64, putative, expressed	586	0.1	4	0.1	3	3	2	0.1	0.1	0.1	0.1	0.1	0.1
LOC_Os01g50910.1 protein	late embryogenesis abundant protein, group 3, putative, expressed	215	19	11	17	16	17	18	15	14	13	15	9	11
LOC_Os12g31800.1 protein	glycine-rich RNA-binding protein 7, putative, expressed	258	8	7	5	0.1	4	0.1	5	5	6	7	3	5
LOC_Os07g45320.1 protein	COX VIIa, putative, expressed	67	5	3	3	2	0.1	3	2	3	3	0.1	0.1	0.1
LOC_Os05g51500.1 protein	eukaryotic translation initiation factor 5B, putative, expressed	1206	2	0.1	0.1	0.1	0.1	0.1	6	4	6	0.1	0.1	2
LOC_Os08g01370.1 protein	expressed protein	96	0.1	0.1	2	3	4	4	0.1	0.1	0.1	4	0.1	2
LOC_Os12g07300.2 protein	N-acetyltransferase 10, putative, expressed	595	2	3	2	2	2	2	0.1	2	2	0.1	0.1	0.1
LOC_Os06g48030.1 protein	peroxidase precursor, putative, expressed	337	0.1	0.1	4	0.1	0.1	0.1	3	3	4	0.1	0.1	0.1
LOC_Os08g43470.1 protein	ER lumen protein retaining receptor, putative, expressed	272	5	5	4	4	8	5	5	6	5	0.1	0.1	2
LOC_Os08g23710.1 protein	ribosomal protein L7Ae, putative, expressed	258	53	12	39	12	12	12	47	45	49	9	9	12
LOC_Os03g50520.1 protein	dynamin family protein, putative, expressed	611	5	11	7	7	15	7	3	7	5	0.1	2	0.1
LOC_Os01g32080.1 protein	thiamine pyrophosphate enzyme, C-terminal TPP binding domain containing protein, expressed	577	7	11	7	12	16	14	13	16	17	4	3	7
LOC_Os07g07000.1 protein	syntaxin, putative, expressed	303	0.1	0.1	2	0.1	0.1	0.1	5	6	5	2	2	0.1
LOC_Os06g34040.1 protein	DJ-1 family protein, putative, expressed	443	39	39	39	20	32	25	31	37	32	15	12	16
LOC_Os05g49890.2 protein	ras-related protein, putative, expressed	199	21	7	20	7	10	9	31	26	24	9	14	17
LOC_Os05g05930.1 protein	peripheral-type benzodiazepine receptor, putative, expressed	193	36	30	28	58	41	49	3	15	0.1	0.1	3	0.1
LOC_Os04g42140.1 protein	eukaryotic initiation factor iso-4F subunit p82-34, putative, expressed	793	11	18	16	22	23	19	26	23	25	7	5	10
LOC_Os03g48930.1 protein	peptidase, T1 family, putative, expressed	212	7	9	5	9	11	12	14	12	13	11	5	8
LOC_Os04g56520.1 protein	alpha-1,4-glucan-protein synthase, putative, expressed	347	16	12	17	5	5	5	12	15	15	4	0.1	0.1
LOC_Os03g17470.1 protein	IN2-1 protein, putative, expressed	245	9	4	8	6	9	7	3	6	5	5	5	5
LOC_Os01g54030.1 protein	NADP-dependent malic enzyme, putative, expressed	585	80	81	70	85	84	89	82	68	70	38	48	60
LOC_Os03g49600.1 protein	Os3bglu7 - beta-glucosidase, exo-beta-glucanse, expressed	504	13	13	12	8	10	7	11	11	15	11	6	8
LOC_Os02g50820.1 protein	nucleobase-ascorbate transporter, putative, expressed	538	0.1	0.1	0.1	6	4	2	0.1	2	0.1	0.1	2	2
LOC_Os06g17840.1 protein	expressed protein	1561	5	2	5	8	7	13	5	5	4	3	2	4
LOC_Os08g01180.1 protein	nicalin, putative, expressed	555	5	11	5	7	11	10	8	6	8	6	8	9
LOC_Os03g26960.1 protein	intron-binding protein aquarius, putative, expressed	1581	2	4	5	6	10	8	6	2	4	5	3	6
LOC_Os02g46520.1 protein	hydrolase, putative, expressed	443	9	9	9	9	9	8	11	12	14	6	9	7
LOC_Os05g48240.1 protein	dynamin family protein, putative, expressed	609	12	13	10	15	18	17	9	12	11	4	4	9
LOC_Os02g10640.1 protein	26S protease regulatory subunit, putative, expressed	400	14	16	13	13	16	11	19	18	19	9	11	14
LOC_Os06g37180.1 protein	ATP synthase, putative, expressed	488	25	36	29	17	20	20	27	28	32	16	15	15
LOC_Os05g25850.1 protein	superoxide dismutase, mitochondrial precursor, putative, expressed	231	68	56	49	47	55	56	48	40	37	26	16	29
LOC_Os10g40530.1 protein	LTPL146 - Protease inhibitor/seed storage/LTP family protein precursor, expressed	132	5	6	4	0.1	4	4	2	3	3	0.1	0.1	0.1
LOC_Os03g61710.1 protein	GHMP kinases ATP-binding protein, putative, expressed	506	0.1	3	0.1	4	7	3	5	5	4	2	2	4
LOC_Os05g38810.1 protein	PWWP domain containing protein, expressed	1412	7	6	4	10	10	10	6	0.1	0.1	5	3	4
LOC_Os03g55070.2 protein	UDP-glucose 6-dehydrogenase, putative, expressed	480	64	74	71	54	61	56	67	75	74	36	52	63
LOC_Os05g33380.1 protein	fructose-bisphospate aldolase isozyme, putative, expressed	358	114	94	96	67	69	75	125	120	125	57	62	47
LOC_Os02g01520.1 protein	IQ calmodulin-binding motif family protein, putative, expressed	398	19	17	10	13	12	14	20	17	21	5	5	5
LOC_Os01g27750.1 protein	bifunctional 3-dehydroquinate dehydratase/shikimate dehydrogenase,chloroplast precursor, putative, expressed	509	0.1	3	0.1	4	2	2	3	4	3	4	3	4
LOC_Os10g22520.1 protein	cellulase, putative, expressed	510	9	6	4	6	0.1	6	4	6	7	0.1	0.1	0.1
LOC_Os03g08010.1 protein	elongation factor Tu, putative, expressed	447	205	260	280	157	170	179	235	209	214	90	88	99
LOC_Os06g47320.1 protein	T-complex protein, putative, expressed	560	49	41	37	25	26	24	38	41	41	17	30	39
LOC_Os10g21910.1 protein	acetyl-CoA carboxylase, putative, expressed	2280	7	9	3	6	9	7	7	6	5	0.1	2	0.1
LOC_Os09g24260.1 protein	WD domain, G-beta repeat domain containing protein, expressed	993	7	9	7	7	10	8	5	4	7	4	2	3
LOC_Os04g39880.1 protein	Os4bglu12 - beta-glucosidase, exo-beta-glucanase, expressed	510	5	10	6	3	4	6	2	3	3	0.1	0.1	2
LOC_Os02g14860.1 protein	prefoldin subunit, putative, expressed	134	0.1	3	5	0.1	0.1	0.1	2	3	2	0.1	0.1	0.1
LOC_Os05g34150.1 protein	glutathione S-transferase, putative, expressed	274	0.1	0.1	3	0.1	0.1	0.1	2	2	3	0.1	0.1	0.1
LOC_Os08g40110.2 protein	peptidase, putative, expressed	457	6	6	4	3	3	4	7	7	4	0.1	0.1	2
LOC_Os03g17010.1 protein	RNA recognition motif containing protein, putative, expressed	273	0.1	0.1	3	2	0.1	0.1	6	7	6	2	4	4
LOC_Os04g32330.2 protein	dihydrolipoyllysine-residue succinyltransferase component of 2-oxoglutarate dehydrogenase complex, mitochondrial precursor, putative, expressed	439	7	5	4	2	2	0.1	6	9	7	4	10	7
LOC_Os03g20630.2 protein	histidine triad family protein, putative, expressed	129	7	8	8	2	3	2	3	10	6	2	3	2
LOC_Os05g33390.1 protein	cation-transporting ATPase, putative, expressed	1203	0.1	2	2	7	5	5	0.1	0.1	2	0.1	0.1	0.1
LOC_Os06g09630.1 protein	3-oxoacyl-synthase, putative, expressed	465	4	6	3	9	8	9	7	9	7	3	6	5
LOC_Os02g54340.1 protein	26S protease regulatory subunit 7, putative, expressed	426	5	6	7	6	4	4	11	11	12	3	6	5
LOC_Os04g46200.1 protein	oleosin, putative, expressed	148	16	10	7	22	24	17	11	7	8	8	5	3
LOC_Os03g21940.1 protein	60S ribosomal protein L19-3, putative, expressed	208	12	5	12	8	6	6	13	13	14	6	12	15
LOC_Os04g52900.1 protein	ABC transporter family protein, putative, expressed	1628	11	4	5	7	9	10	10	8	11	6	8	9
LOC_Os07g03160.1 protein	WD domain, G-beta repeat domain containing protein, expressed	756	0.1	3	0.1	6	7	4	0.1	0.1	0.1	0.1	4	6
LOC_Os03g04410.1 protein	aconitate hydratase protein, putative, expressed	986	17	19	17	20	21	20	25	17	21	12	11	16
LOC_Os01g62290.1 protein	DnaK family protein, putative, expressed	648	159	133	131	153	147	155	144	128	127	74	82	72
LOC_Os09g37600.1 protein	lysM domain-containing GPI-anchored protein precursor, putative, expressed	373	3	6	4	6	8	7	5	5	4	5	5	3
LOC_Os03g15950.1 protein	enolase, putative, expressed	478	0.1	0.1	0.1	2	0.1	0.1	0.1	2	0.1	2	2	2
LOC_Os09g38030.1 protein	UTP--glucose-1-phosphate uridylyltransferase, putative, expressed	469	114	120	117	83	88	96	121	117	112	60	64	63
LOC_Os02g42320.2 protein	peptidase, T1 family, putative, expressed	235	10	13	9	12	19	11	0.1	10	0.1	11	4	9
LOC_Os10g28050.1 protein	chitinase 2, putative, expressed	307	2	0.1	0.1	5	3	3	0.1	0.1	0.1	0.1	2	0.1
LOC_Os05g49050.1 protein	CobW/P47K family protein, putative, expressed	284	7	5	6	4	4	3	5	5	5	2	2	3
LOC_Os04g58720.1 protein	anthranilate phosphoribosyltransferase, putative, expressed	1011	0.1	5	0.1	8	9	12	8	5	5	2	3	3
LOC_Os11g41130.2 protein	vacuolar protein sorting-associated protein 26, putative, expressed	267	4	0.1	2	0.1	0.1	0.1	6	5	6	2	0.1	2
LOC_Os05g04630.1 protein	retrotransposon protein, putative, SINE subclass, expressed	496	11	5	12	6	5	5	16	15	16	5	3	7
LOC_Os02g39550.3 protein	calcium-binding mitochondrial protein anon-60Da, putative, expressed	742	0.1	0.1	0.1	6	3	3	2	0.1	2	0.1	0.1	2
LOC_Os02g56960.1 protein	ribosomal protein, putative, expressed	140	17	17	18	0.1	11	0.1	18	22	19	6	5	7
LOC_Os02g11040.1 protein	expressed protein	379	14	14	13	3	4	0.1	14	15	19	2	0.1	0.1
LOC_Os01g27990.2 protein	NPL4, putative, expressed	351	3	2	0.1	2	2	2	4	2	3	0.1	0.1	0.1
LOC_Os05g41180.1 protein	peptidase, T1 family, putative, expressed	249	2	5	0.1	0.1	0.1	0.1	10	9	11	0.1	3	0.1
LOC_Os01g70950.1 protein	spermatogenesis-associated protein 20 precursor, putative, expressed	522	5	4	4	5	7	7	7	4	5	3	6	5
LOC_Os08g19850.1 protein	threonyl-tRNA synthetase, mitochondrial precursor, putative, expressed	745	5	8	7	9	11	11	16	9	19	3	2	5
LOC_Os06g20090.1 protein	NUP155, putative, expressed	1475	0.1	4	0.1	3	6	4	4	3	2	4	5	4
LOC_Os05g50710.1 protein	late embryogenesis abundant protein, putative, expressed	151	10	11	11	13	13	18	5	8	11	2	0.1	2
LOC_Os06g50000.1 protein	LYR motif containing protein, putative, expressed	113	10	7	10	5	9	7	7	5	5	3	0.1	0.1
LOC_Os09g04100.1 protein	expressed protein	121	9	10	12	20	14	15	9	13	13	5	7	8
LOC_Os01g12660.1 protein	AAA-type ATPase family protein, putative, expressed	840	5	7	7	6	8	11	28	21	23	2	4	10
LOC_Os02g15090.1 protein	glutelin, putative, expressed	484	10	12	26	17	14	12	22	16	11	0.1	5	0.1
LOC_Os03g45320.1 protein	dehydrogenase, putative, expressed	408	10	15	12	7	7	4	10	14	15	3	4	5
LOC_Os02g55890.1 protein	inorganic H+ pyrophosphatase, putative, expressed	762	59	47	45	47	52	52	54	44	54	33	31	30
LOC_Os10g40440.1 protein	LTPL140 - Protease inhibitor/seed storage/LTP family protein precursor, expressed	142	11	5	5	0.1	0.1	10	4	4	5	0.1	0.1	0.1
LOC_Os06g45440.1 protein	haloacid dehalogenase-like hydrolase domain-containing protein 3, putative, expressed	261	0.1	0.1	0.1	0.1	0.1	2	2	3	4	2	0.1	2
LOC_Os07g11510.1 protein	RAL6 - Seed allergenic protein RA5/RA14/RA17 precursor, expressed	160	12	16	18	13	13	16	21	16	11	6	0.1	0.1
LOC_Os04g56070.2 protein	COP9 signalosome complex subunit 5b, putative, expressed	343	3	4	3	0.1	0.1	0.1	0.1	0.1	2	0.1	0.1	2
LOC_Os11g05050.1 protein	stem-specific protein TSJT1, putative, expressed	237	9	10	11	0.1	6	0.1	8	7	8	5	2	8
LOC_Os02g04660.1 protein	arginine N-methyltransferase 5, putative, expressed	649	2	4	2	0.1	2	0.1	0.1	0.1	0.1	0.1	2	2
LOC_Os03g17690.1 protein	OsAPx1 - Cytosolic Ascorbate Peroxidase encoding gene 1-8, expressed	250	9	13	9	9	6	8	15	17	16	11	5	10
LOC_Os05g39390.1 protein	outer membrane protein, OMP85 family protein, expressed	520	4	3	3	3	4	4	5	0.1	5	0.1	0.1	0.1
LOC_Os03g12140.2 protein	glucan endo-1,3-beta-glucosidase precursor, putative, expressed	471	0.1	2	0.1	5	6	6	0.1	2	3	0.1	0.1	0.1
LOC_Os01g68770.1 protein	selenium-binding protein, putative, expressed	482	6	9	3	10	12	12	7	4	11	8	5	9
LOC_Os11g39220.2 protein	acyl-coenzyme A oxidase, putative, expressed	509	0.1	0.1	0.1	7	3	3	2	2	0.1	2	0.1	0.1
LOC_Os01g23610.1 protein	dihydrolipoyl dehydrogenase, putative, expressed	561	9	9	9	5	7	8	5	6	3	5	10	4
LOC_Os03g16950.1 protein	cysteine-rich repeat secretory protein 55 precursor, putative, expressed	265	3	2	2	6	6	7	0.1	2	3	5	5	4
LOC_Os07g48020.1 protein	peroxidase precursor, putative, expressed	317	0.1	2	2	0.1	0.1	0.1	5	7	13	5	4	0.1
LOC_Os02g33080.2 protein	N-carbamoylputrescine amidase, putative, expressed	230	4	0.1	3	0.1	0.1	0.1	6	6	8	0.1	2	0.1
LOC_Os07g02350.1 protein	casein kinase II subunit alpha-2, putative, expressed	333	2	0.1	2	2	3	3	9	11	10	2	2	5
LOC_Os10g42439.1 protein	heat shock protein DnaJ, putative, expressed	2632	2	4	0.1	4	3	4	0.1	0.1	0.1	0.1	0.1	2
LOC_Os05g49200.1 protein	aspartic proteinase oryzasin-1 precursor, putative, expressed	509	44	37	43	33	34	35	43	51	49	24	19	28
LOC_Os05g39320.1 protein	thiamine pyrophosphate enzyme, C-terminal TPP binding domain containing protein, expressed	605	108	97	92	50	52	68	75	83	92	0.1	0.1	36
LOC_Os06g11800.1 protein	annexin, putative, expressed	317	25	5	30	6	5	4	27	38	37	0.1	6	0.1
LOC_Os12g13320.1 protein	argininosuccinate synthase, chloroplast precursor, putative, expressed	481	11	8	8	3	6	4	11	10	8	3	5	4
LOC_Os12g43550.2 protein	ras-related protein, putative, expressed	203	2	4	0.1	2	2	2	3	3	3	0.1	0.1	0.1
LOC_Os11g37270.1 protein	AMBP1 - Antimicrobial peptide MBP-1 family protein precursor, expressed	392	24	23	26	17	16	17	26	18	21	0.1	0.1	10
LOC_Os04g52960.1 protein	nucleolin, putative, expressed	707	8	10	8	7	10	11	12	9	12	6	7	10
LOC_Os01g16152.1 protein	peroxiredoxin, putative, expressed	198	9	8	5	11	11	12	10	8	8	5	3	5
LOC_Os05g41510.1 protein	SH2 motif, putative, expressed	1637	4	3	3	5	8	6	5	4	4	0.1	2	0.1
LOC_Os04g59040.2 protein	soluble inorganic pyrophosphatase, putative, expressed	191	11	11	8	13	13	9	12	12	11	8	7	8
LOC_Os04g36700.1 protein	proteasome subunit, putative, expressed	425	13	16	12	20	13	11	16	17	18	12	10	14
LOC_Os03g21260.1 protein	2,3-bisphosphoglycerate-independent phosphoglycerate mutase, putative, expressed	558	6	8	0.1	31	30	37	11	0.1	0.1	16	13	21
LOC_Os09g32550.2 protein	glucan endo-1,3-beta-glucosidase precursor, putative, expressed	477	0.1	2	0.1	2	5	5	0.1	0.1	0.1	3	0.1	0.1
LOC_Os01g54520.1 protein	DUF1264 domain containing protein, putative, expressed	252	31	4	34	65	65	78	47	41	54	36	34	36
LOC_Os05g09620.2 protein	SCC3, putative, expressed	978	2	2	0.1	3	2	3	0.1	0.1	0.1	0.1	0.1	2
LOC_Os04g40540.2 protein	protein-L-isoaspartate O-methyltransferase, putative, expressed	186	0.1	0.1	0.1	0.1	2	2	0.1	0.1	0.1	0.1	0.1	0.1
LOC_Os07g41810.3 protein	stress responsive A/B Barrel domain containing protein, expressed	270	0.1	0.1	0.1	0.1	2	2	0.1	0.1	0.1	0.1	0.1	0.1
LOC_Os11g10710.1 protein	protein kinase domain containing protein, expressed	402	0.1	0.1	0.1	0.1	2	2	0.1	0.1	0.1	0.1	0.1	0.1
LOC_Os10g35290.1 protein	DNA-directed RNA polymerase I subunit RPA2, putative, expressed	1035	0.1	0.1	0.1	0.1	2	2	0.1	0.1	0.1	0.1	0.1	0.1
LOC_Os06g13650.3 protein	alpha-mannosidase 2, putative, expressed	1173	0.1	0.1	0.1	0.1	2	2	0.1	0.1	0.1	0.1	0.1	0.1
LOC_Os07g31380.1 protein	NAD-dependent malic enzyme, mitochondrial precursor, putative, expressed	622	0.1	0.1	0.1	0.1	2	2	0.1	0.1	0.1	0.1	0.1	0.1
LOC_Os07g28400.1 protein	CDGSH iron sulfur domain-containing protein 1, putative, expressed	109	0.1	0.1	0.1	0.1	2	2	0.1	0.1	0.1	0.1	0.1	0.1
LOC_Os12g04520.1 protein	FAD-binding and arabino-lactone oxidase domains containing protein, putative, expressed	583	0.1	0.1	0.1	0.1	2	2	0.1	0.1	0.1	0.1	0.1	0.1
LOC_Os12g38650.1 protein	expressed protein	54	0.1	0.1	0.1	0.1	2	2	0.1	0.1	0.1	0.1	0.1	0.1
LOC_Os04g31320.1 protein	SWIB/MDM2 domain containing protein, expressed	463	3	2	0.1	2	2	2	2	2	2	0.1	0.1	0.1
LOC_Os06g11990.1 protein	expressed protein	1125	9	12	10	5	10	6	10	5	7	0.1	0.1	4
LOC_Os07g39300.2 protein	expressed protein	657	3	5	4	2	4	4	5	0.1	6	0.1	0.1	0.1
LOC_Os11g14220.1 protein	tubulin/FtsZ domain containing protein, putative, expressed	451	0.1	0.1	61	38	42	45	71	67	77	42	46	54
LOC_Os03g53860.2 protein	periplasmic beta-glucosidase precursor, putative, expressed	626	6	5	4	8	4	7	4	2	5	0.1	2	0.1
LOC_Os03g57290.1 protein	cullin, putative, expressed	836	0.1	0.1	0.1	3	4	4	3	0.1	0.1	2	0.1	0.1
LOC_Os08g33460.1 protein	expressed protein	102	11	7	7	7	7	8	9	10	10	4	0.1	0.1
LOC_Os06g22960.1 protein	aquaporin protein, putative, expressed	248	7	9	0.1	0.1	0.1	0.1	16	13	15	5	0.1	0.1
LOC_Os06g02144.2 protein	6-phosphogluconate dehydrogenase, decarboxylating, putative, expressed	480	35	41	28	28	28	32	39	45	46	21	21	27
LOC_Os01g48760.2 protein	THAP domain-containing protein 4, putative, expressed	176	0.1	0.1	0.1	0.1	3	2	0.1	0.1	0.1	0.1	0.1	0.1
LOC_Os01g60790.1 protein	40S ribosomal protein S26, putative, expressed	133	14	10	10	0.1	10	0.1	13	14	14	5	4	13
LOC_Os05g45480.1 protein	POEI45 - Pollen Ole e I allergen and extensin family protein precursor, expressed	174	0.1	0.1	0.1	0.1	2	3	0.1	0.1	0.1	0.1	0.1	0.1
LOC_Os03g07660.1 protein	expressed protein	120	0.1	0.1	0.1	0.1	2	3	0.1	0.1	0.1	0.1	0.1	0.1
LOC_Os07g38930.1 protein	glucan endo-1,3-beta-glucosidase precursor, putative, expressed	498	0.1	0.1	0.1	0.1	2	2	0.1	0.1	0.1	0.1	2	2
LOC_Os02g01010.1 protein	OsPDIL1-4 protein disulfide isomerase PDIL1-4, expressed	563	16	18	18	29	23	22	22	21	27	10	14	13
LOC_Os06g01630.2 protein	2-oxo acid dehydrogenases acyltransferase domain containing protein, expressed	463	5	9	6	7	9	8	8	5	5	4	7	7
LOC_Os02g22780.1 protein	T-complex protein, putative, expressed	534	43	42	39	35	33	37	41	40	36	13	13	21
LOC_Os03g17980.2 protein	- CAMK includes calcium/calmodulin depedent protein kinases, expressed - [CAMK_KIN1/SNF1/Nim1_like_AMPKh.2]	508	0.1	0.1	0.1	0.1	4	3	0.1	0.1	0.1	0.1	0.1	0.1
LOC_Os06g51410.1 protein	OsPOP15 - Putative Prolyl Oligopeptidase homologue, expressed	746	2	3	0.1	5	10	7	2	2	4	4	6	5
LOC_Os01g48910.3 protein	AMP-binding enzyme, putative, expressed	654	0.1	0.1	0.1	0.1	5	4	0.1	0.1	0.1	0.1	0.1	0.1
LOC_Os06g44190.1 protein	expressed protein	80	0.1	0.1	0.1	0.1	5	4	0.1	0.1	0.1	0.1	0.1	0.1
LOC_Os03g29260.2 protein	elongation factor protein, putative, expressed	226	10	0.1	11	0.1	0.1	0.1	15	13	15	0.1	4	4
LOC_Os10g02630.1 protein	transposon protein, putative, CACTA, En/Spm sub-class, expressed	463	0.1	4	0.1	0.1	0.1	0.1	2	3	2	0.1	0.1	0.1
LOC_Os12g42550.2 protein	methyl-CpG binding domain containing protein, putative, expressed	299	5	6	3	3	4	3	4	3	4	0.1	0.1	2
LOC_Os01g16920.1 protein	embryonic protein DC-8, putative, expressed	241	3	0.1	0.1	9	8	8	5	3	0.1	9	4	4
LOC_Os07g31340.2 protein	regulator of nonsense transcripts 1, putative, expressed	1009	0.1	0.1	0.1	0.1	2	2	0.1	0.1	0.1	0.1	3	2
LOC_Os05g02520.1 protein	cupin domain containing protein, expressed	359	7	6	12	0.1	3	2	11	9	10	3	4	5
LOC_Os12g35610.2 protein	respiratory burst oxidase, putative, expressed	892	0.1	0.1	0.1	3	0.1	5	0.1	2	2	2	4	2
LOC_Os02g52290.1 protein	peptidyl-prolyl cis-trans isomerase, FKBP-type, putative, expressed	112	11	12	9	8	11	6	6	7	8	6	4	5
LOC_Os02g35160.1 protein	ligatin, putative, expressed	603	0.1	2	2	8	7	5	3	5	4	3	3	4
LOC_Os04g13220.1 protein	ABC transporter family protein, putative, expressed	1512	0.1	0.1	0.1	2	2	0.1	0.1	0.1	0.1	0.1	0.1	0.1
LOC_Os02g20970.1 protein	C2 domain containing protein, putative, expressed	738	0.1	0.1	0.1	2	2	0.1	0.1	0.1	0.1	0.1	0.1	0.1
LOC_Os09g02284.1 protein	DNA-directed RNA polymerase subunit, putative, expressed	330	0.1	0.1	0.1	2	2	0.1	0.1	0.1	0.1	0.1	0.1	0.1
LOC_Os01g57260.1 protein	vacuolar protein sorting-associated protein 28 homolog 2, putative, expressed	213	0.1	0.1	0.1	2	2	0.1	0.1	0.1	0.1	0.1	0.1	0.1
LOC_Os09g29630.1 protein	NOL1/NOP2/sun family protein, putative, expressed	880	0.1	0.1	0.1	2	2	0.1	0.1	0.1	0.1	0.1	0.1	0.1
LOC_Os02g13140.1 protein	xaa-Pro dipeptidase, putative, expressed	506	0.1	0.1	0.1	2	2	0.1	0.1	0.1	0.1	0.1	0.1	0.1
LOC_Os01g63270.1 protein	alpha-glucan phosphorylast isozyme, putative, expressed	841	94	88	98	86	77	83	103	96	94	53	50	57
LOC_Os04g01590.1 protein	arginase, putative, expressed	340	10	4	8	0.1	2	2	4	4	5	3	4	4
LOC_Os05g26377.1 protein	PROLM9 - Prolamin precursor, expressed	150	0.1	0.1	0.1	0.1	31	40	0.1	0.1	0.1	0.1	0.1	0.1
LOC_Os07g35350.2 protein	glucan endo-1,3-beta-glucosidase precursor, putative, expressed	558	0.1	0.1	0.1	0.1	3	2	0.1	0.1	0.1	0.1	2	3
LOC_Os05g39310.1 protein	thiamine pyrophosphate enzyme, C-terminal TPP binding domain containing protein, expressed	605	115	107	96	58	61	75	0.1	0.1	95	33	33	40
LOC_Os05g46560.2 protein	RAN GTPase-activating protein 1, putative, expressed	544	10	19	16	19	18	21	16	18	17	12	11	12
LOC_Os10g23120.1 protein	pyridoxamine 5'-phosphate oxidase family protein, putative, expressed	548	0.1	0.1	0.1	2	0.1	2	0.1	0.1	0.1	0.1	0.1	0.1
LOC_Os01g74610.1 protein	zinc finger, C3HC4 type domain containing protein, expressed	1921	0.1	0.1	0.1	2	0.1	2	0.1	0.1	0.1	0.1	0.1	0.1
LOC_Os04g52540.1 protein	retrotransposon protein, putative, unclassified, expressed	1034	0.1	0.1	0.1	2	0.1	2	0.1	0.1	0.1	0.1	0.1	0.1
LOC_Os03g10120.3 protein	proteasome subunit, putative, expressed	359	2	3	0.1	0.1	0.1	0.1	4	5	5	0.1	2	0.1
LOC_Os12g05210.1 protein	expressed protein	147	0.1	0.1	0.1	3	3	0.1	0.1	0.1	0.1	0.1	0.1	0.1
LOC_Os01g43410.1 protein	- CAMK includes calcium/calmodulin depedent protein kinases, expressed - [CAMK_CAMK_like.9]	518	11	9	8	7	8	9	9	8	9	4	3	4
LOC_Os05g32570.1 protein	RING E3 ligase protein, putative, expressed	830	0.1	0.1	0.1	2	3	0.1	0.1	0.1	0.1	0.1	0.1	0.1
LOC_Os06g04460.1 protein	hypersensitive-induced response protein, putative, expressed	288	0.1	0.1	0.1	2	3	0.1	0.1	0.1	0.1	0.1	0.1	0.1
LOC_Os10g38060.1 protein	phospholipase D, putative, expressed	1046	0.1	0.1	0.1	2	3	0.1	0.1	0.1	0.1	0.1	0.1	0.1
LOC_Os03g46490.1 protein	40S ribosomal protein S21, putative, expressed	82	0.1	0.1	0.1	0.1	12	0.1	9	10	12	4	0.1	2
LOC_Os01g01080.1 protein	decarboxylase, putative, expressed	539	0.1	0.1	0.1	3	4	0.1	0.1	0.1	0.1	0.1	0.1	0.1
LOC_Os12g38760.2 protein	nucleotide pyrophosphatase/phosphodiesterase, putative, expressed	611	0.1	0.1	0.1	3	4	0.1	0.1	0.1	0.1	0.1	0.1	0.1
LOC_Os01g66560.1 protein	signal recognition particle 72 kDa protein, putative, expressed	669	6	8	3	8	11	8	9	7	8	5	5	10
LOC_Os09g20660.2 protein	UPF0041 domain containing protein, putative, expressed	96	0.1	0.1	0.1	3	2	0.1	0.1	0.1	0.1	0.1	0.1	0.1
LOC_Os08g37444.4 protein	signal recognition particle receptor, putative, expressed	584	0.1	0.1	0.1	3	2	0.1	0.1	0.1	0.1	0.1	0.1	0.1
LOC_Os07g40290.1 protein	OsGH3.8 - Probable indole-3-acetic acid-amido synthetase, expressed	605	0.1	0.1	0.1	3	2	0.1	0.1	0.1	0.1	0.1	0.1	0.1
LOC_Os10g35990.1 protein	DEAD-box ATP-dependent RNA helicase, putative, expressed	470	10	0.1	8	7	10	9	0.1	0.1	0.1	4	5	0.1
LOC_Os05g32630.1 protein	mitochondrial carrier protein, putative, expressed	330	3	3	3	2	3	3	5	4	7	0.1	0.1	2
LOC_Os08g23360.1 protein	signal recognition particle 68 kDa protein, putative, expressed	619	7	7	5	10	10	9	3	3	7	2	6	4
LOC_Os02g03860.1 protein	mitochondrial ATP synthase precursor, putative, expressed	240	14	8	13	4	5	5	20	19	17	2	0.1	3
LOC_Os01g46980.1 protein	vacuolar ATP synthase subunit E, putative, expressed	230	2	0.1	3	2	0.1	3	7	9	9	0.1	0.1	0.1
LOC_Os01g36860.3 protein	DEAD-box ATP-dependent RNA helicase 40, putative, expressed	583	5	3	4	6	6	5	6	5	9	0.1	0.1	3
LOC_Os01g03950.1 protein	glycosyl hydrolase, family 31, putative, expressed	932	10	13	14	14	20	21	14	11	17	8	12	9
LOC_Os01g09570.1 protein	6-phosphofructokinase, putative, expressed	531	0.1	0.1	0.1	7	8	0.1	0.1	0.1	0.1	0.1	0.1	0.1
LOC_Os07g02900.1 protein	DUF538 domain containing protein, putative, expressed	142	0.1	0.1	0.1	10	12	0.1	0.1	0.1	0.1	0.1	0.1	0.1
LOC_Os03g15900.2 protein	SH3 domain containing protein, expressed	1041	4	4	2	4	5	5	3	5	6	2	0.1	0.1
LOC_Os07g23880.1 protein	glycosyl hydrolase, family 31, putative, expressed	1057	4	5	3	5	5	5	3	7	5	4	3	5
LOC_Os02g33490.1 protein	inorganic H+ pyrophosphatase, putative, expressed	799	0.1	0.1	0.1	6	0.1	6	0.1	0.1	0.1	0.1	0.1	0.1
LOC_Os11g46240.1 protein	retrotransposon protein, putative, unclassified, expressed	1398	0.1	0.1	0.1	3	4	3	0.1	4	0.1	2	0.1	5
LOC_Os01g24710.4 protein	jacalin-like lectin domain containing protein, expressed	137	41	35	29	27	15	20	29	32	30	9	12	8
LOC_Os07g38760.1 protein	HEAT repeat family protein, putative, expressed	1123	12	15	9	12	12	10	10	5	6	4	7	6
LOC_Os02g57854.1 protein	vacuolar ATP synthase subunit F, putative, expressed	130	6	6	4	6	5	2	3	4	5	2	0.1	0.1
LOC_Os02g46990.1 protein	AAA-type ATPase family protein, putative, expressed	640	2	4	2	5	3	0.1	3	4	3	0.1	0.1	0.1
LOC_Os05g46480.3 protein	late embryogenesis abundant protein, group 3, putative, expressed	174	15	9	17	17	14	15	17	18	15	15	12	10
LOC_Os01g67980.1 protein	cysteine proteinase EP-B 1 precursor, putative, expressed	371	2	0.1	2	0.1	0.1	0.1	4	4	3	3	2	0.1
LOC_Os08g39140.2 protein	heat shock protein, putative, expressed	645	171	161	168	149	132	144	146	155	174	70	73	81
LOC_Os02g08490.1 protein	chaperone protein clpB 1, putative, expressed	983	29	27	28	26	35	39	27	33	34	13	14	15
LOC_Os01g04370.1 protein	hsp20/alpha crystallin family protein, putative, expressed	150	34	42	37	30	31	23	31	28	29	19	14	18
LOC_Os10g40460.1 protein	LTPL141 - Protease inhibitor/seed storage/LTP family protein precursor, expressed	131	0.1	0.1	0.1	3	6	0.1	0.1	0.1	0.1	0.1	0.1	0.1
LOC_Os11g01600.2 protein	macrophage migration inhibitory factor, putative, expressed	115	7	7	5	3	5	4	6	7	10	3	0.1	0.1
LOC_Os03g49350.1 protein	lipozygenase protein, putative, expressed	697	14	0.1	16	0.1	4	0.1	15	18	23	0.1	0.1	0.1
LOC_Os04g09390.1 protein	HEV3 - Hevein family protein precursor, expressed	227	23	14	16	0.1	2	3	5	4	5	3	0.1	0.1
LOC_Os03g04590.2 protein	ribosomal protein, putative, expressed	104	0.1	0.1	0.1	7	0.1	12	0.1	0.1	0.1	0.1	0.1	0.1
LOC_Os09g04790.1 protein	PAP fibrillin family domain containing protein, expressed	319	5	0.1	6	0.1	0.1	0.1	7	7	7	0.1	3	3
LOC_Os08g44860.1 protein	aminopeptidase, putative, expressed	502	2	6	6	12	13	8	7	9	6	3	3	3
LOC_Os09g23350.1 protein	trehalose synthase, putative, expressed	885	0.1	0.1	0.1	2	0.1	4	0.1	0.1	0.1	0.1	0.1	0.1
LOC_Os06g04200.1 protein	starch synthase, putative, expressed	609	5	16	11	23	15	11	11	5	3	8	11	8
LOC_Os02g49090.2 protein	WD domain, G-beta repeat domain containing protein, expressed	1117	6	0.1	0.1	5	10	8	0.1	0.1	0.1	0.1	5	0.1
LOC_Os05g28190.1 protein	ranBP1 domain containing protein, expressed	472	5	4	6	6	4	6	6	7	3	6	9	4
LOC_Os01g24690.3 protein	60S ribosomal protein L23A, putative, expressed	137	18	18	12	11	15	13	26	27	27	9	4	9
LOC_Os01g74650.3 protein	cysteine synthase, mitochondrial precursor, putative, expressed	394	6	5	7	3	6	5	7	9	11	0.1	3	0.1
LOC_Os06g24704.1 protein	acyl-coenzyme A oxidase, putative, expressed	685	0.1	0.1	0.1	2	5	0.1	0.1	0.1	0.1	0.1	0.1	0.1
LOC_Os02g11740.1 protein	plastidic ATP/ADP-transporter, putative, expressed	630	0.1	0.1	0.1	0.1	4	3	4	5	5	0.1	0.1	3
LOC_Os07g22720.2 protein	2-oxo acid dehydrogenases acyltransferase domain containing protein, expressed	541	0.1	0.1	0.1	5	0.1	0.1	0.1	10	8	4	5	5
LOC_Os02g01500.1 protein	2-oxo acid dehydrogenases acyltransferase domain containing protein, expressed	548	7	10	7	6	6	5	12	12	12	0.1	0.1	5
LOC_Os04g53230.1 protein	aminomethyltransferase, putative, expressed	408	0.1	0.1	0.1	4	5	3	0.1	0.1	3	0.1	3	0.1
LOC_Os01g69250.2 protein	mitochondrial import receptor subunit TOM20, putative, expressed	176	7	8	6	6	7	6	8	4	5	4	4	6
LOC_Os02g05330.1 protein	DEAD-box ATP-dependent RNA helicase, putative, expressed	414	78	66	63	70	65	73	84	86	81	49	48	43
LOC_Os02g58340.1 protein	oligopeptidase, putative, expressed	770	10	11	8	12	14	13	15	13	16	5	7	7
LOC_Os03g62490.1 protein	prohibitin-2, putative, expressed	290	9	0.1	9	0.1	0.1	0.1	12	14	12	0.1	6	6
LOC_Os03g49380.1 protein	lipoxygenase, putative, expressed	877	19	26	19	17	14	16	22	29	31	8	9	8
LOC_Os01g34480.1 protein	NAD dependent epimerase/dehydratase family protein, putative, expressed	336	3	0.1	3	0.1	0.1	0.1	5	5	4	0.1	3	4
LOC_Os10g36170.1 protein	LTPL160 - Protease inhibitor/seed storage/LTP family protein precursor, expressed	91	2	3	0.1	4	3	5	0.1	0.1	2	0.1	0.1	0.1
LOC_Os05g41060.1 protein	ADP-ribosylation factor, putative, expressed	181	35	0.1	33	0.1	0.1	0.1	0.1	0.1	0.1	0.1	0.1	0.1
LOC_Os03g36730.1 protein	OST3/OST6 family protein, putative, expressed	336	2	0.1	0.1	0.1	0.1	0.1	4	4	2	2	0.1	0.1
LOC_Os02g54600.1 protein	- STE kinases include homologs to sterile 7, sterile 11 and sterile 20 from yeast, expressed - [STE_MEK_ste7_MAP2K.5]	369	2	0.1	2	0.1	0.1	0.1	0.1	0.1	0.1	0.1	0.1	0.1
LOC_Os02g02990.1 protein	translation initiation factor eIF3 subunit, putative, expressed	231	2	0.1	2	0.1	0.1	0.1	0.1	0.1	0.1	0.1	0.1	0.1
LOC_Os01g15120.1 protein	hydrolase, alpha/beta fold family domain containing protein, expressed	322	3	0.1	2	5	3	4	0.1	2	0.1	0.1	0.1	0.1
LOC_Os11g03470.3 protein	bifunctional aspartokinase/homoserine dehydrogenase, putative, expressed	384	5	6	5	0.1	2	0.1	5	5	4	0.1	0.1	3
LOC_Os02g36974.1 protein	14-3-3 protein, putative, expressed	262	0.1	0.1	47	30	31	35	48	52	48	22	19	28
LOC_Os07g42170.1 protein	60S ribosomal protein, putative, expressed	146	9	8	7	3	5	5	7	7	7	3	3	2
LOC_Os10g36690.4 protein	dehydration response related protein, putative, expressed	634	3	2	5	4	6	3	2	3	2	2	2	5
LOC_Os10g35050.1 protein	aquaporin protein, putative, expressed	264	21	44	30	25	35	24	24	20	24	15	0.1	0.1
LOC_Os11g38670.1 protein	DEAD-box ATP-dependent RNA helicase, putative, expressed	623	16	14	12	9	11	12	9	7	11	4	6	8
LOC_Os12g16890.1 protein	PROLM28 - Prolamin precursor, expressed	156	31	33	36	13	19	26	21	16	20	11	4	11
LOC_Os10g06720.2 protein	aldose 1-epimerase, putative, expressed	302	2	2	3	2	2	3	0.1	3	5	0.1	0.1	0.1
LOC_Os02g04480.1 protein	cleavage and polyadenylation specificity factor, putative, expressed	845	0.1	0.1	3	7	9	8	6	7	9	3	0.1	3
LOC_Os01g43540.1 protein	suppressor of G2 allele of SKP1, putative, expressed	367	4	4	2	5	4	3	4	4	3	0.1	0.1	2
LOC_Os11g47550.1 protein	glycosyl hydrolase, putative, expressed	289	7	0.1	4	2	0.1	0.1	7	6	9	0.1	0.1	0.1
LOC_Os05g33430.1 protein	xyloglucanase inhibitor, putative, expressed	455	0.1	2	2	3	3	6	0.1	2	0.1	0.1	0.1	0.1
LOC_Os03g51600.1 protein	tubulin/FtsZ domain containing protein, putative, expressed	451	59	52	0.1	0.1	0.1	0.1	0.1	0.1	0.1	0.1	0.1	0.1
LOC_Os05g31750.1 protein	annexin, putative, expressed	319	2	0.1	3	0.1	0.1	0.1	0.1	0.1	0.1	0.1	0.1	0.1
LOC_Os04g40730.1 protein	oxidoreductase, short chain dehydrogenase/reductase family, putative, expressed	318	5	0.1	5	0.1	0.1	0.1	5	6	5	0.1	2	0.1
LOC_Os02g02960.2 protein	histone deacetylase complex subunit SAP18, putative, expressed	152	0.1	0.1	0.1	0.1	2	0.1	2	3	4	2	0.1	0.1
LOC_Os06g11660.1 protein	phosphate-induced protein 1 conserved region domain containing protein, expressed	324	4	2	4	4	4	3	5	5	4	2	0.1	0.1
LOC_Os03g32314.1 protein	allene oxide cyclase 4, chloroplast precursor, putative, expressed	240	3	2	0.1	0.1	0.1	0.1	2	3	0.1	2	2	2
LOC_Os03g09210.1 protein	NADH dehydrogenase 1 alpha subcomplex subunit 13, putative, expressed	142	4	7	6	4	4	3	4	3	4	3	2	3
LOC_Os08g08960.1 protein	Cupin domain containing protein, expressed	221	18	14	0.1	0.1	0.1	0.1	0.1	0.1	0.1	0.1	0.1	0.1
LOC_Os03g40180.2 protein	60S ribosomal protein L15, putative, expressed	186	19	11	13	14	14	12	14	14	13	8	9	13
LOC_Os03g16960.1 protein	cysteine-rich repeat secretory protein 55 precursor, putative, expressed	265	5	4	3	3	4	4	4	3	3	2	3	5
LOC_Os03g03810.1 protein	DEF8 - Defensin and Defensin-like DEFL family, expressed	81	12	12	7	3	0.1	0.1	9	7	5	0.1	0.1	5
LOC_Os10g30520.1 protein	ras-related protein, putative, expressed	250	0.1	0.1	0.1	3	4	0.1	0.1	0.1	0.1	2	3	0.1
LOC_Os07g31490.1 protein	expressed protein	163	2	2	0.1	0.1	0.1	0.1	0.1	0.1	0.1	0.1	0.1	0.1
LOC_Os01g25880.1 protein	dephospho-CoA kinase, putative, expressed	230	2	2	0.1	0.1	0.1	0.1	0.1	0.1	0.1	0.1	0.1	0.1
LOC_Os06g16290.1 protein	ribosomal protein L7Ae, putative, expressed	150	2	2	0.1	0.1	0.1	0.1	0.1	0.1	0.1	0.1	0.1	0.1
LOC_Os02g33110.2 protein	glycosyl hydrolases, putative, expressed	336	2	2	0.1	0.1	0.1	0.1	0.1	0.1	0.1	0.1	0.1	0.1
LOC_Os01g21590.1 protein	homeodomain, putative, expressed	547	3	3	0.1	0.1	0.1	0.1	0.1	0.1	0.1	0.1	0.1	0.1
LOC_Os12g35580.2 protein	riboflavin synthase alpha chain, putative, expressed	299	3	3	0.1	0.1	0.1	0.1	0.1	0.1	0.1	0.1	0.1	0.1
LOC_Os04g51270.2 protein	vacuolar ATPase G subunit, putative, expressed	110	3	3	0.1	0.1	0.1	0.1	0.1	0.1	0.1	0.1	0.1	0.1
LOC_Os02g51710.1 protein	wound/stress protein, putative, expressed	193	25	30	29	15	16	19	24	22	21	7	0.1	2
LOC_Os09g04110.1 protein	coatomer alpha subunit, putative, expressed	1218	27	31	35	35	42	41	33	36	39	0.1	0.1	24
LOC_Os09g34910.1 protein	DEAD-box ATP-dependent RNA helicase 7, putative, expressed	696	0.1	0.1	0.1	0.1	0.1	0.1	0.1	2	2	0.1	2	4
LOC_Os02g01030.4 protein	tetratricopeptide repeat domain containing protein, expressed	374	7	8	5	6	5	4	7	7	6	4	4	6
LOC_Os03g59590.1 protein	ATP/GTP/Ca++ binding protein, putative, expressed	642	21	20	17	23	23	27	19	19	21	10	13	9
LOC_Os08g04630.1 protein	external NADH-ubiquinone oxidoreductase 1, mitochondrial precursor, putative, expressed	357	4	7	5	4	6	8	4	3	4	2	2	3
LOC_Os04g35290.1 protein	OsPDIL5-2 protein disulfide isomerase PDIL5-2, expressed	423	0.1	5	0.1	0.1	2	0.1	4	2	3	3	6	4
LOC_Os12g07820.1 protein	OsAPx6 - Stromal Ascorbate Peroxidase encoding gene 5,8, expressed	309	4	0.1	5	0.1	0.1	0.1	3	4	6	0.1	0.1	2
LOC_Os11g10510.1 protein	dehydrogenase, putative, expressed	379	54	50	44	23	26	33	45	46	52	8	4	0.1
LOC_Os03g11910.1 protein	DnaK family protein, putative, expressed	578	8	10	9	15	17	13	6	6	6	3	0.1	2
LOC_Os03g61330.4 protein	fumarylacetoacetase, putative, expressed	138	0.1	3	3	0.1	0.1	0.1	4	3	4	0.1	0.1	2
LOC_Os05g51140.2 protein	expressed protein	351	0.1	0.1	0.1	0.1	3	2	2	4	2	3	0.1	2
LOC_Os08g06430.1 protein	mitochondrial NADH-ubiquinone oxidoreductase, putative, expressed	117	3	6	4	3	3	4	4	3	4	2	0.1	0.1
LOC_Os08g04240.1 protein	cysteine-rich repeat secretory protein 55 precursor, putative, expressed	274	9	0.1	0.1	0.1	0.1	0.1	11	7	10	0.1	9	8
LOC_Os01g38480.3 protein	GA18326-PA, putative, expressed	139	2	3	0.1	0.1	0.1	0.1	0.1	0.1	0.1	0.1	0.1	0.1
LOC_Os02g39700.1 protein	RNA binding protein, putative, expressed	467	2	3	0.1	0.1	0.1	0.1	0.1	0.1	0.1	0.1	0.1	0.1
LOC_Os09g33680.1 protein	Os9bglu31 - beta-glucosidase, dhurrinase, similar to G. max hydroxyisourate hydrolase, expressed	523	0.1	0.1	0.1	2	4	4	0.1	0.1	5	2	2	0.1
LOC_Os03g51000.3 protein	3,4-dihydroxy-2-butanone kinase, putative, expressed	495	5	6	5	5	3	3	2	3	5	0.1	2	0.1
LOC_Os03g16690.1 protein	oxysterol-binding protein, putative, expressed	463	0.1	2	3	0.1	0.1	0.1	3	4	3	0.1	2	3
LOC_Os01g52830.1 protein	DUF1264 domain containing protein, putative, expressed	250	38	8	40	20	21	27	57	62	57	31	25	33
LOC_Os09g29404.3 protein	glycogen operon protein glgX, putative, expressed	377	4	6	5	3	3	2	3	5	6	0.1	2	0.1
LOC_Os09g39550.1 protein	expressed protein	123	7	4	4	3	6	4	2	2	4	0.1	2	0.1
LOC_Os06g35480.1 protein	peroxidase precursor, putative, expressed	318	0.1	2	0.1	4	7	6	9	10	13	8	2	0.1
LOC_Os01g60190.1 protein	2,3-bisphosphoglycerate-independent phosphoglycerate mutase, putative, expressed	559	60	76	66	49	52	52	62	58	61	33	27	33
LOC_Os01g05490.1 protein	triosephosphate isomerase, cytosolic, putative, expressed	253	143	123	114	78	67	82	99	90	95	75	35	73
LOC_Os02g02890.1 protein	peptidyl-prolyl cis-trans isomerase, putative, expressed	172	19	30	23	32	30	34	33	20	27	13	9	9
LOC_Os02g25640.1 protein	glutelin, putative, expressed	510	16	22	48	73	55	60	48	29	25	37	34	17
LOC_Os06g23350.1 protein	late embryogenesis abundant protein D-34, putative, expressed	277	4	0.1	7	21	19	15	8	8	7	17	14	6
LOC_Os05g45300.1 protein	enoyl-CoA hydratase/isomerase family protein, putative, expressed	242	0.1	2	2	0.1	0.1	0.1	0.1	0.1	0.1	0.1	0.1	0.1
LOC_Os05g38950.2 protein	TBC domain containing protein, expressed	830	0.1	2	2	0.1	0.1	0.1	0.1	0.1	0.1	0.1	0.1	0.1
LOC_Os01g56460.1 protein	mitochondrial glycoprotein, putative, expressed	243	0.1	2	2	0.1	0.1	0.1	0.1	0.1	0.1	0.1	0.1	0.1
LOC_Os03g59340.1 protein	CESA2 - cellulose synthase, expressed	1073	0.1	2	2	0.1	0.1	0.1	0.1	0.1	0.1	0.1	0.1	0.1
LOC_Os01g62840.1 protein	mannose-1-phosphate guanyltransferase, putative, expressed	361	0.1	2	2	0.1	0.1	0.1	0.1	0.1	0.1	0.1	0.1	0.1
LOC_Os08g43580.2 protein	acyl carrier protein, putative, expressed	95	3	0.1	0.1	4	5	4	3	3	0.1	4	4	4
LOC_Os02g38840.1 protein	glucose-6-phosphate 1-dehydrogenase, cytoplasmic isoform, putative, expressed	517	18	18	13	9	0.1	8	17	15	17	0.1	0.1	2
LOC_Os01g70170.1 protein	transaldolase, putative, expressed	432	8	16	17	12	14	14	22	20	23	10	13	13
LOC_Os05g06500.1 protein	universal stress protein domain containing protein, putative, expressed	167	17	18	15	16	14	13	21	22	19	6	4	9
LOC_Os01g50700.1 protein	dehydrin family protein, expressed	652	0.1	3	5	5	8	6	4	9	7	7	13	14
LOC_Os11g20790.1 protein	adenylate kinase, putative, expressed	243	2	0.1	2	3	3	2	6	7	5	2	4	3
LOC_Os01g56150.1 protein	OsProCP1 - Putative Lysosomal Pro-x Carboxypeptidase homologue, expressed	517	10	6	4	0.1	2	0.1	5	7	4	0.1	2	3
LOC_Os01g03760.1 protein	expressed protein	586	15	20	12	18	16	17	10	12	13	6	4	10
LOC_Os03g16110.1 protein	Ser/Thr protein phosphatase family protein, putative, expressed	322	5	0.1	4	0.1	0.1	0.1	5	3	7	0.1	3	3
LOC_Os09g37860.1 protein	NOL1/NOP2/sun family protein, putative, expressed	699	0.1	0.1	0.1	0.1	0.1	0.1	3	0.1	2	0.1	2	2
LOC_Os08g23870.1 protein	late embryogenesis abundant group 1, putative, expressed	150	0.1	3	2	0.1	0.1	0.1	0.1	0.1	0.1	0.1	0.1	0.1
LOC_Os12g43370.1 protein	peptidase, M24 family protein, putative, expressed	450	0.1	3	2	0.1	0.1	0.1	0.1	0.1	0.1	0.1	0.1	0.1
LOC_Os04g46460.2 protein	amino acid kinase, putative, expressed	343	2	0.1	2	0.1	0.1	0.1	2	3	4	2	0.1	0.1
LOC_Os02g12794.3 protein	elongation factor 1-gamma, putative, expressed	252	0.1	0.1	0.1	0.1	0.1	0.1	0.1	24	30	0.1	0.1	0.1
LOC_Os09g07510.1 protein	HEAT repeat family protein, putative, expressed	587	50	47	34	48	54	44	39	35	46	16	20	25
LOC_Os10g23204.1 protein	CutA, chloroplast precursor, putative, expressed	186	6	5	3	6	6	6	4	4	5	3	0.1	0.1
LOC_Os08g21660.1 protein	WD domain, G-beta repeat domain containing protein, expressed	326	13	0.1	0.1	4	6	7	13	13	11	6	5	8
LOC_Os02g57040.2 protein	dehydrogenase, putative, expressed	358	9	13	9	9	15	8	14	20	14	9	14	9
LOC_Os05g09490.1 protein	peptidase, T1 family, putative, expressed	272	7	5	2	4	6	5	5	6	8	0.1	0.1	3
LOC_Os10g41470.1 protein	60S ribosomal protein L27-3, putative, expressed	136	16	16	13	11	11	11	21	20	24	3	7	7
LOC_Os02g07120.1 protein	HEAT repeat family protein, putative, expressed	1218	33	32	24	34	33	32	25	36	36	17	21	27
LOC_Os08g23150.1 protein	indole-3-glycerol phosphate synthase, chloroplast precursor, putative, expressed	384	0.1	0.1	0.1	0.1	3	0.1	3	3	2	0.1	5	3
LOC_Os04g43200.1 protein	caleosin related protein, putative, expressed	244	0.1	0.1	0.1	4	4	0.1	3	3	4	0.1	2	3
LOC_Os08g20270.1 protein	MEMO1, putative, expressed	298	0.1	0.1	0.1	0.1	2	0.1	0.1	0.1	0.1	0.1	2	2
LOC_Os03g38990.1 protein	DNA-binding protein, putative, expressed	651	0.1	0.1	0.1	0.1	2	0.1	0.1	0.1	0.1	0.1	2	2
LOC_Os01g42860.1 protein	inhibitor I family protein, putative, expressed	72	0.1	2	0.1	3	2	4	0.1	0.1	2	0.1	0.1	0.1
LOC_Os07g08840.1 protein	thioredoxin, putative, expressed	122	20	21	18	17	19	20	19	21	20	10	4	3
LOC_Os04g43916.2 protein	expressed protein	909	0.1	0.1	0.1	0.1	0.1	2	0.1	0.1	0.1	0.1	2	2
LOC_Os09g32570.1 protein	alcohol dehydrogenase GroES-like domain containing protein, expressed	340	0.1	0.1	0.1	0.1	0.1	0.1	0.1	3	4	0.1	2	2
LOC_Os01g53520.1 protein	reticulon domain containing protein, putative, expressed	253	6	6	3	6	5	6	8	7	8	0.1	0.1	4
LOC_Os05g51830.1 protein	ZOS5-12 - C2H2 zinc finger protein, expressed	297	4	10	6	0.1	2	3	9	10	11	2	4	3
LOC_Os03g17310.1 protein	calcium-transporting ATPase, endoplasmic reticulum-type, putative, expressed	1062	5	8	8	7	7	6	13	8	8	5	6	8
LOC_Os07g09400.1 protein	RNA ligase isoform 1, putative, expressed	1162	2	3	2	4	3	2	7	3	5	0.1	0.1	2
LOC_Os05g35580.1 protein	amidophosphoribosyltransferase, chloroplast precursor, putative, expressed	541	3	4	0.1	0.1	0.1	0.1	4	2	5	0.1	0.1	2
LOC_Os03g19890.1 protein	NADH dehydrogenase 1 alpha subcomplex subunit 5, putative, expressed	173	6	6	5	4	7	5	9	6	9	4	4	5
LOC_Os04g33460.1 protein	1,4-alpha-glucan-branching enzyme 2, chloroplast precursor, putative, expressed	375	2	2	0.1	4	5	5	4	4	7	2	2	4
LOC_Os08g01760.1 protein	dehydrogenase, putative, expressed	422	0.1	3	0.1	3	2	3	0.1	0.1	0.1	0.1	0.1	3
LOC_Os02g47140.2 protein	L11 domain containing ribosomal protein, putative, expressed	166	23	25	23	21	21	17	29	29	28	16	11	18
LOC_Os04g58840.1 protein	Eukaryotic aspartyl protease domain containing protein, expressed	490	8	6	8	4	4	4	10	8	11	0.1	0.1	5
LOC_Os06g11812.1 protein	wound/stress protein, putative, expressed	171	14	17	12	7	9	8	13	14	14	7	3	3
LOC_Os04g32080.1 protein	11-beta-hydroxysteroid dehydrogenase, putative, expressed	257	25	9	22	35	29	30	30	32	30	12	16	20
LOC_Os07g09340.1 protein	plasma membrane ATPase, putative, expressed	957	0.1	0.1	0.1	0.1	0.1	0.1	20	17	0.1	0.1	0.1	0.1
LOC_Os05g44050.1 protein	ras-related protein, putative, expressed	206	11	12	11	13	11	11	11	13	14	9	6	8
LOC_Os10g21268.1 protein	ribulose bisphosphate carboxylase large chain precursor, putative, expressed	484	16	25	16	18	23	25	15	16	17	13	9	9
LOC_Os08g15040.1 protein	ADP-ribosylation factor, putative, expressed	182	2	3	3	5	5	3	2	4	5	2	0.1	0.1
LOC_Os04g55060.1 protein	3-oxoacyl-synthase III, chloroplast precursor, putative, expressed	408	6	0.1	3	0.1	0.1	0.1	3	4	4	2	2	0.1
LOC_Os04g40660.3 protein	MA3 domain containing protein, expressed	661	0.1	5	2	6	6	5	3	4	4	7	6	7
LOC_Os04g20220.1 protein	elongation factor Tu, putative, expressed	547	12	7	12	11	17	11	14	15	14	3	4	6
LOC_Os02g02400.1 protein	catalase isozyme A, putative, expressed	492	18	15	20	25	20	23	31	18	17	13	13	17
LOC_Os07g07610.1 protein	RNA polymerase subunit, putative, expressed	120	0.1	0.1	2	3	4	3	3	0.1	2	0.1	0.1	0.1
LOC_Os01g43520.1 protein	neutral ceramidase precursor, putative, expressed	785	0.1	0.1	0.1	3	2	2	3	3	0.1	0.1	0.1	2
LOC_Os07g27180.1 protein	tetratricopeptide repeat domain containing protein, expressed	918	0.1	0.1	0.1	0.1	2	2	2	2	2	0.1	0.1	2
LOC_Os07g33910.2 protein	transporter family protein, putative, expressed	284	0.1	0.1	0.1	0.1	0.1	0.1	0.1	3	5	0.1	0.1	0.1
LOC_Os04g10000.1 protein	sex determination protein tasselseed-2, putative, expressed	274	0.1	0.1	0.1	0.1	0.1	0.1	0.1	4	3	0.1	0.1	0.1
LOC_Os06g40170.1 protein	phospholipase D, putative, expressed	832	12	12	17	0.1	14	0.1	14	14	15	0.1	3	0.1
LOC_Os10g19880.1 protein	alpha-1,2-fucosidase, putative, expressed	851	9	8	7	7	5	8	11	9	12	4	2	3
LOC_Os12g12850.1 protein	ATP-dependent Clp protease ATP-binding subunit clpA homolog,chloroplast precursor, putative, expressed	919	19	24	15	29	29	30	18	23	24	0.1	16	0.1
LOC_Os10g34370.1 protein	expressed protein	428	3	3	2	0.1	2	0.1	3	5	5	0.1	0.1	2
LOC_Os05g04510.1 protein	S-adenosylmethionine synthetase, putative, expressed	396	0.1	0.1	0.1	0.1	0.1	0.1	0.1	26	29	15	0.1	21
LOC_Os05g27870.1 protein	expressed protein	1016	0.1	2	0.1	2	6	5	3	3	4	0.1	2	0.1
LOC_Os02g40000.4 protein	trafficking protein particle complex subunit, putative, expressed	112	0.1	2	0.1	3	3	2	0.1	0.1	2	0.1	0.1	0.1
LOC_Os07g07220.1 protein	LSM domain containing protein, expressed	261	0.1	0.1	0.1	0.1	0.1	0.1	3	0.1	5	0.1	0.1	0.1
LOC_Os05g18604.1 protein	OsSCP28 - Putative Serine Carboxypeptidase homologue, expressed	483	9	11	10	7	6	7	8	8	5	2	0.1	2
LOC_Os08g44430.2 protein	vesicle-associated membrane protein 727, putative, expressed	241	0.1	0.1	0.1	0.1	0.1	0.1	3	0.1	3	0.1	0.1	0.1
LOC_Os05g15770.1 protein	glycosyl hydrolase, putative, expressed	297	0.1	0.1	0.1	0.1	0.1	0.1	3	0.1	3	0.1	0.1	0.1
LOC_Os06g15620.1 protein	GASR7 - Gibberellin-regulated GASA/GAST/Snakin family protein precursor, expressed	110	0.1	0.1	0.1	0.1	0.1	0.1	4	0.1	3	0.1	0.1	0.1
LOC_Os01g40470.1 protein	vacuolar ATP synthase subunit d, putative, expressed	351	0.1	2	0.1	0.1	0.1	0.1	0.1	0.1	0.1	0.1	2	2
LOC_Os09g19790.1 protein	puromycin-sensitive aminopeptidase, putative, expressed	878	0.1	3	0.1	0.1	0.1	0.1	3	3	4	0.1	2	0.1
LOC_Os12g33020.1 protein	mitochondrial import inner membrane translocase subunit Tim17, putative, expressed	235	0.1	0.1	0.1	0.1	0.1	0.1	0.1	0.1	0.1	0.1	0.1	2
LOC_Os03g12030.1 protein	3-ketoacyl-CoA synthase, putative, expressed	494	0.1	0.1	0.1	0.1	0.1	0.1	0.1	0.1	0.1	0.1	0.1	2
LOC_Os07g07490.1 protein	YT521-B, putative, expressed	602	0.1	0.1	0.1	0.1	0.1	0.1	0.1	0.1	0.1	0.1	0.1	2
LOC_Os01g56590.1 protein	guanine nucleotide exchange family protein, putative, expressed	1496	0.1	0.1	0.1	0.1	0.1	0.1	0.1	0.1	0.1	0.1	0.1	2
LOC_Os07g41180.1 protein	RNA-binding protein-like, putative, expressed	569	0.1	0.1	0.1	0.1	0.1	0.1	0.1	0.1	0.1	0.1	0.1	2
LOC_Os02g04230.3 protein	- CGMC includes CDA, MAPK, GSK3, and CLKC kinases, expressed - [CGMC_MAPKCMGC_2.7]	506	0.1	0.1	0.1	0.1	0.1	0.1	0.1	0.1	0.1	0.1	0.1	2
LOC_Os03g44310.1 protein	initiation factor 2 subunit family domain containing protein, expressed	612	0.1	0.1	0.1	0.1	0.1	0.1	0.1	0.1	0.1	0.1	0.1	2
LOC_Os05g50600.1 protein	OsSCP31 - Putative Serine Carboxypeptidase homologue, expressed	442	0.1	0.1	0.1	0.1	0.1	0.1	0.1	0.1	0.1	0.1	0.1	2
LOC_Os01g05830.1 protein	expressed protein	358	0.1	0.1	0.1	0.1	0.1	0.1	0.1	0.1	0.1	0.1	0.1	2
LOC_Os01g61830.1 protein	zinc finger C-x8-C-x5-C-x3-H type family protein, expressed	366	0.1	0.1	0.1	0.1	0.1	0.1	0.1	0.1	0.1	0.1	0.1	2
LOC_Os05g01090.3 protein	pex14, putative, expressed	499	0.1	0.1	0.1	0.1	0.1	0.1	0.1	0.1	0.1	0.1	0.1	2
LOC_Os08g44200.1 protein	ECT5, putative, expressed	624	0.1	0.1	0.1	0.1	0.1	0.1	0.1	0.1	0.1	0.1	0.1	2
LOC_Os01g16540.1 protein	NEDD8-activating enzyme E1 catalytic subunit, putative, expressed	451	0.1	0.1	0.1	0.1	0.1	0.1	0.1	0.1	0.1	0.1	0.1	2
LOC_Os05g51540.1 protein	expressed protein	158	0.1	0.1	0.1	0.1	0.1	0.1	0.1	0.1	0.1	0.1	0.1	2
LOC_Os11g36390.1 protein	RFC1 - Putative clamp loader of PCNA, replication factor C subunit 1, expressed	1021	0.1	0.1	0.1	0.1	0.1	0.1	0.1	0.1	0.1	0.1	0.1	2
LOC_Os11g14300.1 protein	la domain containing protein, expressed	341	0.1	0.1	0.1	0.1	0.1	0.1	0.1	0.1	0.1	0.1	0.1	2
LOC_Os03g61220.2 protein	DEAD-box ATP-dependent RNA helicase 3, putative, expressed	757	0.1	0.1	0.1	0.1	0.1	0.1	0.1	0.1	0.1	0.1	0.1	2
LOC_Os12g21500.1 protein	exosome complex exonuclease, putative, expressed	284	0.1	0.1	0.1	0.1	0.1	0.1	0.1	2	3	0.1	0.1	0.1
LOC_Os05g23740.1 protein	DnaK family protein, putative, expressed	689	14	24	18	21	18	23	21	18	20	13	13	14
LOC_Os10g33230.1 protein	RNA recognition motif containing protein, putative, expressed	464	2	2	0.1	0.1	3	0.1	2	4	3	4	4	3
LOC_Os06g04620.1 protein	GDP-mannose 4,6 dehydratase 2, putative, expressed	375	0.1	0.1	0.1	0.1	0.1	0.1	0.1	2	2	0.1	0.1	0.1
LOC_Os03g19680.1 protein	enoyl-CoA hydratase/isomerase family protein, putative, expressed	312	0.1	0.1	0.1	0.1	0.1	0.1	0.1	2	2	0.1	0.1	0.1
LOC_Os02g57630.4 protein	ubiquitin carboxyl-terminal hydrolase, family 1, putative, expressed	278	0.1	0.1	0.1	0.1	0.1	0.1	0.1	2	2	0.1	0.1	0.1
LOC_Os08g39160.1 protein	formyl transferase, putative, expressed	290	0.1	0.1	0.1	0.1	0.1	0.1	0.1	2	2	0.1	0.1	0.1
LOC_Os01g50960.1 protein	RNA polymerase II transcriptional coactivator KELP, putative, expressed	184	0.1	0.1	0.1	0.1	0.1	0.1	0.1	2	2	0.1	0.1	0.1
LOC_Os07g26940.2 protein	ORM1, putative, expressed	119	0.1	0.1	0.1	0.1	0.1	0.1	0.1	2	2	0.1	0.1	0.1
LOC_Os08g35740.2 protein	12-oxophytodienoate reductase, putative, expressed	347	0.1	0.1	0.1	0.1	0.1	0.1	0.1	2	2	0.1	0.1	0.1
LOC_Os06g41810.1 protein	reductase, putative, expressed	321	0.1	0.1	0.1	0.1	0.1	0.1	0.1	2	2	0.1	0.1	0.1
LOC_Os10g35720.1 protein	- glutaredoxin subgroup II, expressed - [OsGrx_S17]	491	6	12	11	5	5	6	7	7	4	4	5	5
LOC_Os03g63250.2 protein	brefeldin A-sensitive Golgi protein-like, putative, expressed	649	0.1	0.1	0.1	2	0.1	0.1	0.1	0.1	0.1	2	2	0.1
LOC_Os07g31370.1 protein	ras-related protein, putative, expressed	208	6	9	5	12	8	8	8	7	15	3	2	3
LOC_Os01g22490.1 protein	40S ribosomal protein S27a, putative, expressed	155	53	66	55	0.1	0.1	0.1	65	0.1	71	0.1	0.1	56
LOC_Os06g04280.1 protein	3-phosphoshikimate 1-carboxyvinyltransferase, chloroplast precursor, putative, expressed	515	0.1	3	3	0.1	0.1	0.1	3	4	3	0.1	2	0.1
LOC_Os04g57850.1 protein	AMP-binding enzyme, putative, expressed	558	0.1	3	0.1	9	7	9	5	4	7	3	3	0.1
LOC_Os04g56450.1 protein	protein phosphatase 2C, putative, expressed	282	0.1	0.1	0.1	0.1	0.1	0.1	0.1	3	2	0.1	0.1	0.1
LOC_Os03g01750.5 protein	dual specificity protein phosphatase, putative, expressed	340	0.1	0.1	0.1	0.1	0.1	0.1	0.1	3	2	0.1	0.1	0.1
LOC_Os03g24600.1 protein	peptide methionine sulfoxide reductase msrB, putative, expressed	136	4	4	4	2	3	3	3	3	2	2	0.1	0.1
LOC_Os01g24680.2 protein	3-hydroxyacyl-CoA dehydrogenase, putative, expressed	658	2	3	0.1	3	8	7	6	7	4	3	5	4
LOC_Os03g59060.1 protein	OsPP2Ac-2 - Phosphatase 2A isoform 2 belonging to family 2, expressed	307	0.1	0.1	0.1	0.1	0.1	0.1	5	6	0.1	0.1	0.1	0.1
LOC_Os08g44850.1 protein	C2 domain containing protein, putative, expressed	291	0.1	0.1	0.1	0.1	0.1	0.1	2	0.1	3	0.1	0.1	0.1
LOC_Os12g21890.1 protein	PTEN, putative, expressed	658	0.1	0.1	0.1	0.1	0.1	0.1	2	0.1	3	0.1	0.1	0.1
LOC_Os07g47201.1 protein	adenyl cyclase, putative, expressed	413	0.1	0.1	0.1	0.1	0.1	0.1	2	0.1	3	0.1	0.1	0.1
LOC_Os03g56280.1 protein	lactate/malate dehydrogenase, putative, expressed	354	0.1	0.1	0.1	0.1	0.1	0.1	2	0.1	3	0.1	0.1	0.1
LOC_Os09g32650.1 protein	leucyl-tRNA synthetase, cytoplasmic, putative, expressed	1095	15	19	18	16	18	17	21	25	22	13	9	18
LOC_Os02g10810.1 protein	protein of unknown function domain containing protein, expressed	145	0.1	0.1	0.1	0.1	0.1	0.1	9	0.1	8	6	5	0.1
LOC_Os03g08140.2 protein	tubulin--tyrosine ligase-like protein 12, putative, expressed	785	0.1	0.1	0.1	0.1	0.1	0.1	2	0.1	2	0.1	0.1	0.1
LOC_Os03g12810.1 protein	maf, putative, expressed	209	0.1	0.1	0.1	0.1	0.1	0.1	2	0.1	2	0.1	0.1	0.1
LOC_Os07g24830.1 protein	thionin-like peptide, putative, expressed	95	0.1	0.1	0.1	0.1	0.1	0.1	2	0.1	2	0.1	0.1	0.1
LOC_Os01g55700.1 protein	NLI interacting factor-like phosphatase, putative, expressed	361	0.1	0.1	0.1	0.1	0.1	0.1	2	0.1	2	0.1	0.1	0.1
LOC_Os08g33390.1 protein	Regulator of chromosome condensation domain containing protein, expressed	395	0.1	0.1	0.1	0.1	0.1	0.1	2	0.1	2	0.1	0.1	0.1
LOC_Os05g26660.1 protein	NADH-ubiquinone oxidoreductase, mitochondrial precursor, putative, expressed	575	0.1	0.1	0.1	0.1	0.1	0.1	2	0.1	2	0.1	0.1	0.1
LOC_Os07g19530.1 protein	peptidase, putative, expressed	863	0.1	0.1	0.1	0.1	0.1	0.1	2	0.1	2	0.1	0.1	0.1
LOC_Os01g50310.1 protein	VIP1 protein, putative, expressed	347	0.1	0.1	0.1	0.1	0.1	0.1	2	0.1	2	0.1	0.1	0.1
LOC_Os10g42724.1 protein	VHS and GAT domain containing protein, expressed	387	0.1	0.1	0.1	0.1	0.1	0.1	2	0.1	2	0.1	0.1	0.1
LOC_Os01g07100.1 protein	expressed protein	328	0.1	0.1	0.1	0.1	0.1	0.1	2	0.1	2	0.1	0.1	0.1
LOC_Os03g61990.2 protein	glycine-rich RNA-binding protein 7, putative, expressed	205	0.1	0.1	3	0.1	4	0.1	4	3	5	3	2	3
LOC_Os02g43020.1 protein	heat shock protein STI, putative, expressed	578	17	26	22	24	20	20	18	20	17	15	11	12
LOC_Os04g34100.1 protein	expressed protein	231	4	4	3	5	4	2	7	6	10	2	2	2
LOC_Os01g39310.1 protein	SEY1, putative, expressed	806	15	14	11	19	16	16	16	13	17	7	14	15
LOC_Os03g18590.1 protein	malonyl CoA-acyl carrier protein transacylase, mitochondrial precursor, putative, expressed	387	2	0.1	4	0.1	0.1	0.1	3	2	5	0.1	4	6
LOC_Os02g42314.2 protein	ubiquitin-conjugating enzyme, putative, expressed	157	0.1	0.1	0.1	0.1	0.1	0.1	3	0.1	2	0.1	0.1	0.1
LOC_Os11g08300.3 protein	aldehyde dehydrogenase, putative, expressed	321	0.1	3	0.1	0.1	0.1	0.1	2	2	3	2	2	0.1
LOC_Os09g31180.1 protein	ribosomal protein L6, putative, expressed	190	45	38	30	41	43	36	49	46	50	19	9	18
LOC_Os01g38970.1 protein	carbamoyl-phosphate synthase large chain, putative, expressed	1172	6	14	10	4	9	5	13	14	13	7	13	6
LOC_Os12g35040.1 protein	2,3-bisphosphoglycerate-independent phosphoglycerate mutase, putative, expressed	442	0.1	5	5	3	2	2	2	3	2	0.1	0.1	0.1
LOC_Os10g40040.1 protein	expressed protein	277	26	15	31	22	29	25	20	15	19	21	9	26
LOC_Os01g13430.1 protein	importin-alpha re-exporter, putative, expressed	983	25	26	23	24	25	28	28	28	28	13	16	20
LOC_Os02g49980.1 protein	ADP-ribosylation factor, putative, expressed	184	3	5	5	2	0.1	0.1	4	4	5	3	0.1	0.1
LOC_Os02g04270.1 protein	DNA polymerase V, putative, expressed	1305	5	7	4	6	5	7	9	6	10	4	6	5
LOC_Os05g05950.1 protein	TOC159, putative, expressed	1306	11	15	11	9	10	11	14	12	11	6	11	12
LOC_Os07g10150.1 protein	coatomer subunit gamma-2, putative, expressed	889	21	27	22	25	27	34	24	24	31	12	13	15
LOC_Os05g38230.2 protein	oxidoreductase, aldo/keto reductase family protein, putative, expressed	326	3	0.1	3	0.1	0.1	0.1	3	6	3	0.1	0.1	4
LOC_Os03g50160.1 protein	plastocyanin-like domain containing protein, putative, expressed	129	2	0.1	2	3	4	3	3	0.1	0.1	0.1	0.1	0.1
LOC_Os10g41930.5 protein	haloacid dehalogenase-like hydrolase family protein, putative, expressed	110	0.1	0.1	0.1	0.1	0.1	0.1	3	3	0.1	0.1	0.1	0.1
LOC_Os04g43360.2 protein	Os4bglu14 - monolignol beta-glucoside homologue without catalytic acid/base, expressed	426	0.1	3	3	4	5	5	3	0.1	0.1	2	3	3
LOC_Os03g48850.1 protein	valyl-tRNA synthetase, putative, expressed	1054	9	13	8	8	12	11	17	12	14	9	6	11
LOC_Os03g22180.1 protein	60S ribosomal protein L18-3, putative, expressed	187	12	12	13	11	11	10	16	17	20	4	7	4
LOC_Os08g45140.1 protein	- glutaredoxin subgroup I, expressed - [OsGrx_S12]	164	2	3	2	0.1	2	0.1	0.1	0.1	0.1	4	0.1	0.1
LOC_Os06g43650.2 protein	secreted salivary protein, putative, expressed	205	0.1	2	0.1	3	0.1	2	4	3	4	0.1	0.1	0.1
LOC_Os12g41500.1 protein	rhodanese-like domain containing protein, putative, expressed	408	9	2	6	2	2	0.1	6	9	7	2	2	4
LOC_Os06g50400.1 protein	expansin precursor, putative, expressed	263	0.1	4	2	0.1	0.1	0.1	3	2	3	0.1	0.1	2
LOC_Os04g53440.2 protein	RNA recognition motif containing protein, putative, expressed	425	3	0.1	2	2	0.1	0.1	4	3	4	0.1	0.1	0.1
LOC_Os02g27470.1 protein	importin-7, putative, expressed	675	0.1	4	0.1	5	6	5	0.1	0.1	5	0.1	0.1	0.1
LOC_Os05g11910.1 protein	GDSL-like lipase/acylhydrolase, putative, expressed	361	5	0.1	4	0.1	2	0.1	3	4	7	0.1	0.1	0.1
LOC_Os03g57690.1 protein	aldehyde oxidase, putative, expressed	1355	23	18	18	27	26	26	23	16	17	0.1	0.1	20
LOC_Os01g09010.1 protein	transferase family protein, putative, expressed	419	5	9	6	11	10	9	6	6	10	4	2	4
LOC_Os04g24520.1 protein	ribosomal protein L51, putative, expressed	70	6	7	8	2	2	0.1	5	3	3	0.1	0.1	2
LOC_Os05g04870.1 protein	oxidoreductase, short chain dehydrogenase/reductase family protein, putative, expressed	378	218	97	166	113	162	161	134	123	115	85	97	110
LOC_Os01g62040.2 protein	ruvB-like, putative, expressed	339	3	4	4	2	3	3	4	3	4	0.1	2	0.1
LOC_Os03g61920.1 protein	electron transfer flavoprotein subunit alpha, mitochondrial precursor, putative, expressed	358	0.1	0.1	0.1	2	2	2	3	0.1	2	0.1	2	0.1
LOC_Os12g06020.1 protein	mRNA-decapping enzyme, putative, expressed	374	0.1	0.1	0.1	0.1	0.1	0.1	2	3	0.1	0.1	0.1	0.1
LOC_Os06g46284.1 protein	glycosyl hydrolase, family 31, putative, expressed	885	21	23	25	28	27	28	21	16	18	14	20	9
LOC_Os01g62880.1 protein	oxidoreductase, aldo/keto reductase family protein, putative, expressed	304	0.1	0.1	0.1	0.1	0.1	0.1	3	2	0.1	0.1	0.1	0.1
LOC_Os02g48630.1 protein	expressed protein	358	0.1	0.1	0.1	0.1	0.1	0.1	3	2	0.1	0.1	0.1	0.1
LOC_Os02g40460.1 protein	S1 RNA binding domain containing protein, expressed	375	0.1	0.1	0.1	0.1	0.1	0.1	2	2	0.1	0.1	0.1	0.1
LOC_Os01g70770.1 protein	glutathione S-transferase, putative, expressed	221	0.1	0.1	0.1	0.1	0.1	0.1	2	2	0.1	0.1	0.1	0.1
LOC_Os07g43040.1 protein	heavy metal-associated domain containing protein, expressed	162	0.1	0.1	0.1	0.1	0.1	0.1	2	2	0.1	0.1	0.1	0.1
LOC_Os06g01470.1 protein	AGAP000326-PA, putative, expressed	302	0.1	0.1	0.1	0.1	0.1	0.1	2	2	0.1	0.1	0.1	0.1
LOC_Os03g25450.1 protein	h/ACA ribonucleoprotein complex subunit 4, putative, expressed	591	0.1	0.1	5	0.1	0.1	0.1	0.1	0.1	0.1	4	0.1	5
LOC_Os11g43900.1 protein	translationally-controlled tumor protein, putative, expressed	168	18	12	14	18	17	19	23	16	18	9	9	11
LOC_Os07g30840.4 protein	proteasome subunit, putative, expressed	248	3	2	2	0.1	0.1	0.1	2	2	0.1	0.1	2	0.1
LOC_Os11g34450.1 protein	14-3-3 protein, putative, expressed	265	48	20	43	32	28	29	53	54	55	23	25	30
LOC_Os03g06240.2 protein	YT521-B-like family domain containing protein, expressed	707	2	5	3	2	4	0.1	7	7	7	5	4	7
LOC_Os11g14430.1 protein	APOBEC1 complementation factor, putative, expressed	465	0.1	0.1	0.1	0.1	0.1	0.1	2	4	0.1	0.1	0.1	0.1
LOC_Os08g42000.1 protein	nuclear transport factor, putative, expressed	122	3	4	3	5	0.1	0.1	0.1	0.1	0.1	3	0.1	0.1
LOC_Os05g05860.1 protein	retrotransposon protein, putative, unclassified, expressed	1871	0.1	4	0.1	4	5	5	2	0.1	4	0.1	0.1	0.1
LOC_Os02g10130.1 protein	tubulin binding cofactor C, putative, expressed	579	0.1	4	4	4	6	6	0.1	3	2	0.1	0.1	0.1
LOC_Os08g40690.1 protein	glycosyl hydrolase, putative, expressed	315	7	0.1	3	0.1	0.1	4	8	5	7	0.1	0.1	0.1
LOC_Os05g47640.1 protein	threonine synthase, chloroplast precursor, putative, expressed	521	0.1	4	0.1	0.1	0.1	0.1	0.1	0.1	0.1	0.1	4	4
LOC_Os01g71300.2 protein	S-formylglutathione hydrolase, putative, expressed	244	3	0.1	4	2	0.1	0.1	5	3	4	0.1	0.1	0.1
LOC_Os12g40560.1 protein	KH domain containing protein, putative, expressed	517	2	2	2	3	3	4	0.1	2	0.1	0.1	2	0.1
LOC_Os10g30370.2 protein	RNA recognition motif containing protein, putative, expressed	320	0.1	0.1	0.1	0.1	3	0.1	0.1	0.1	0.1	2	2	0.1
LOC_Os07g22350.1 protein	glucose-6-phosphate 1-dehydrogenase, chloroplast precursor, putative, expressed	588	4	6	6	5	4	5	4	5	3	3	5	3
LOC_Os12g39660.1 protein	calcium-transporting ATPase, plasma membrane-type, putative, expressed	1020	0.1	2	0.1	3	2	3	4	3	7	2	0.1	2
LOC_Os09g37020.3 protein	expressed protein	237	0.1	0.1	0.1	0.1	0.1	0.1	0.1	0.1	0.1	2	0.1	0.1
LOC_Os06g48200.1 protein	glycosyl hydrolases family 16, putative, expressed	290	0.1	0.1	0.1	0.1	0.1	0.1	0.1	0.1	0.1	2	0.1	0.1
LOC_Os12g04030.1 protein	HEAT repeat family protein, putative, expressed	923	0.1	0.1	0.1	0.1	0.1	0.1	0.1	0.1	0.1	2	0.1	0.1
LOC_Os01g73160.1 protein	40S ribosomal protein S10, putative, expressed	179	7	7	7	7	9	11	9	5	7	4	3	5
LOC_Os06g40640.3 protein	fructose-bisphospate aldolase isozyme, putative, expressed	358	22	17	0.1	19	0.1	0.1	27	24	28	0.1	0.1	0.1
LOC_Os03g59020.1 protein	T-complex protein, putative, expressed	546	41	49	43	34	38	35	41	45	50	26	23	24
LOC_Os01g16970.3 protein	glucosidase II beta subunit-like domain containing protein, expressed	582	3	4	4	3	2	3	4	3	3	0.1	2	0.1
LOC_Os11g07470.1 protein	expressed protein	1153	6	9	6	9	12	5	5	4	6	3	7	6
LOC_Os07g22600.1 protein	spermidine synthase, putative, expressed	323	6	0.1	8	2	4	0.1	8	8	9	0.1	0.1	0.1
LOC_Os06g51270.1 protein	1,3-beta-glucan synthase component domain containing protein, expressed	1845	4	6	0.1	9	9	8	0.1	0.1	2	0.1	0.1	2
LOC_Os04g16740.1 protein	ATP synthase subunit alpha, putative, expressed	507	3	5	2	4	5	3	2	2	3	0.1	2	0.1
LOC_Os01g64670.3 protein	soluble inorganic pyrophosphatase, putative, expressed	200	7	6	5	9	10	7	8	9	7	6	0.1	0.1
LOC_Os02g23890.1 protein	protein transporter, putative, expressed	372	0.1	0.1	0.1	0.1	0.1	0.1	0.1	0.1	0.1	0.1	0.1	3
LOC_Os04g58580.1 protein	phosphomannomutase, putative, expressed	248	0.1	0.1	0.1	0.1	0.1	0.1	0.1	0.1	0.1	0.1	0.1	3
LOC_Os07g47700.1 protein	NAD dependent epimerase/dehydratase family domain containing protein, expressed	445	0.1	0.1	0.1	0.1	0.1	0.1	0.1	0.1	0.1	0.1	0.1	3
LOC_Os12g41930.2 protein	SRP40, C-terminal domain containing protein, expressed	403	0.1	0.1	0.1	0.1	0.1	0.1	0.1	0.1	0.1	0.1	0.1	3
LOC_Os06g10760.1 protein	emp24/gp25L/p24 family protein, putative, expressed	209	2	4	3	0.1	4	2	0.1	2	0.1	0.1	0.1	0.1
LOC_Os04g38900.2 protein	prohibitin, putative, expressed	287	16	5	16	13	11	12	18	21	20	13	9	13
LOC_Os04g44570.1 protein	aquaporin protein, putative, expressed	265	4	5	4	3	8	3	4	5	5	3	0.1	0.1
LOC_Os03g19280.1 protein	argininosuccinate lyase, putative, expressed	519	4	4	2	3	0.1	2	3	0.1	0.1	2	3	4
LOC_Os05g49170.1 protein	cold acclimation protein WCOR413, putative, expressed	222	4	4	3	0.1	3	0.1	0.1	3	0.1	0.1	0.1	0.1
LOC_Os04g02900.2 protein	dehydrogenase E1 component domain containing protein, expressed	341	4	4	2	0.1	2	0.1	2	3	0.1	0.1	0.1	0.1
LOC_Os04g28250.1 protein	cysteine proteinase inhibitor precursor, putative, expressed	151	6	8	6	3	3	0.1	8	7	7	0.1	2	0.1
LOC_Os05g26440.1 protein	PROLM10 - Prolamin precursor, putative, expressed	148	28	28	35	45	0.1	0.1	21	17	23	29	16	9
LOC_Os01g10820.1 protein	ribosomal protein L5, putative, expressed	182	17	16	13	15	20	19	15	16	13	13	8	8
LOC_Os12g13590.1 protein	exocyst complex component 5, putative, expressed	806	0.1	2	0.1	3	3	2	2	2	0.1	0.1	0.1	0.1
LOC_Os04g42600.1 protein	polyadenylate-binding protein, putative, expressed	659	9	12	6	3	8	6	7	8	7	4	7	15
LOC_Os03g61560.1 protein	expressed protein	659	4	5	4	2	0.1	0.1	3	4	2	0.1	0.1	3
LOC_Os02g43010.2 protein	vacuolar-processing enzyme precursor, putative, expressed	447	4	0.1	4	0.1	3	0.1	8	4	3	4	4	4
LOC_Os03g21790.1 protein	cupin domain containing protein, expressed	565	203	117	164	164	180	188	170	152	153	88	62	79
LOC_Os02g52880.2 protein	ybaK/prolyl-tRNA synthetase family protein, putative, expressed	321	0.1	0.1	0.1	0.1	0.1	0.1	0.1	0.1	3	0.1	2	2
LOC_Os09g08910.1 protein	ATP synthase, putative, expressed	509	81	62	68	61	65	72	80	71	77	30	31	26
LOC_Os04g40600.1 protein	peptide methionine sulfoxide reductase, putative, expressed	187	4	3	2	0.1	0.1	2	3	2	5	0.1	0.1	2
LOC_Os10g33800.1 protein	lactate/malate dehydrogenase, putative, expressed	332	59	18	51	33	43	42	61	60	69	39	32	43
LOC_Os01g03340.1 protein	BBTI4 - Bowman-Birk type bran trypsin inhibitor precursor, expressed	251	16	19	19	0.1	7	5	20	16	21	4	6	12
LOC_Os03g07180.1 protein	embryonic protein DC-8, putative, expressed	400	8	11	13	8	0.1	0.1	12	15	16	2	4	0.1
LOC_Os02g45820.1 protein	mitochondrial import inner membrane translocase subunit Tim, putative, expressed	84	5	3	3	3	0.1	0.1	0.1	0.1	3	0.1	0.1	0.1
LOC_Os03g44484.2 protein	DNA-directed RNA polymerase II subunit RPB2, putative, expressed	387	0.1	0.1	0.1	0.1	3	4	0.1	0.1	0.1	2	0.1	0.1
LOC_Os08g32850.1 protein	methylcrotonoyl-CoA carboxylase beta chain, mitochondrial precursor, putative, expressed	572	2	2	0.1	2	3	2	2	0.1	0.1	0.1	0.1	0.1
LOC_Os03g53950.1 protein	strictosidine synthase, putative, expressed	480	5	8	8	8	6	6	7	8	10	5	5	6
LOC_Os03g50325.1 protein	phosphatidylinositol 4-kinase, putative, expressed	832	0.1	0.1	0.1	2	3	0.1	0.1	0.1	0.1	0.1	0.1	2
LOC_Os09g16920.1 protein	desaturase/cytochrome b5 protein, putative, expressed	466	2	2	2	0.1	2	2	2	3	4	2	4	4
LOC_Os12g34874.1 protein	bifunctional 3-dehydroquinate dehydratase/shikimate dehydrogenase,chloroplast precursor, putative, expressed	531	0.1	2	0.1	3	2	3	0.1	0.1	3	0.1	0.1	0.1
LOC_Os02g02530.2 protein	signal peptide peptidase domain containing protein, expressed	343	0.1	0.1	0.1	4	3	2	0.1	0.1	5	0.1	3	0.1
LOC_Os07g10250.1 protein	DEAD-box ATP-dependent RNA helicase 52B, putative, expressed	638	21	23	18	21	22	20	17	18	20	4	0.1	6
LOC_Os04g41960.1 protein	NADP-dependent oxidoreductase, putative, expressed	345	6	0.1	5	0.1	2	0.1	6	8	4	3	2	3
LOC_Os09g37006.2 protein	protein of unknown function domain containing protein, expressed	269	3	0.1	2	2	2	2	3	5	5	3	3	4
LOC_Os10g10500.1 protein	vacuolar ATP synthase 98 kDa subunit, putative, expressed	819	6	9	11	9	11	5	5	7	4	4	8	5
LOC_Os01g60740.1 protein	LTPL16 - Protease inhibitor/seed storage/LTP family protein precursor, expressed	122	7	8	10	4	0.1	3	7	9	9	0.1	0.1	3
LOC_Os01g59600.1 protein	peptidase, T1 family, putative, expressed	249	4	10	10	5	3	0.1	14	14	15	4	4	7
LOC_Os07g07250.1 protein	eukaryotic translation initiation factor 3 subunit E, putative, expressed	415	5	11	10	0.1	6	0.1	6	8	9	0.1	0.1	5
LOC_Os02g14600.1 protein	glutelin, putative, expressed	499	19	26	31	27	16	23	27	23	13	5	4	0.1
LOC_Os11g02400.2 protein	LTPL8 - Protease inhibitor/seed storage/LTP family protein precursor, expressed	116	5	7	4	5	0.1	0.1	6	7	6	0.1	0.1	3
LOC_Os03g63740.1 protein	NFD2, putative, expressed	178	13	11	12	4	9	8	7	11	9	5	4	5
LOC_Os10g26060.1 protein	glutelin, putative, expressed	499	130	157	255	126	94	121	140	91	89	73	61	53
LOC_Os05g46290.1 protein	T-complex protein, putative, expressed	581	6	9	5	6	7	7	4	6	2	0.1	0.1	5
LOC_Os02g30460.1 protein	uncharacterized protein MJ0304, putative, expressed	258	3	0.1	0.1	2	0.1	0.1	6	7	8	0.1	0.1	2
LOC_Os11g43970.1 protein	AAA-type ATPase family protein, putative, expressed	1202	0.1	0.1	0.1	0.1	0.1	0.1	4	0.1	0.1	0.1	3	3
LOC_Os08g36150.2 protein	activator of 90 kDa heat shock protein ATPase homolog, putative, expressed	336	4	7	6	3	3	3	5	3	4	3	4	2
LOC_Os03g31510.1 protein	cysteine proteinase inhibitor 8 precursor, putative, expressed	123	16	14	14	11	15	12	10	13	11	12	6	7
LOC_Os05g01600.2 protein	actin, putative, expressed	377	0.1	0.1	32	32	29	30	38	40	46	22	0.1	0.1
LOC_Os06g06030.1 protein	peptidase, T1 family, putative, expressed	277	6	9	8	10	10	13	13	12	12	6	3	6
LOC_Os07g09680.1 protein	ras-related protein, putative, expressed	215	0.1	0.1	0.1	0.1	0.1	0.1	0.1	0.1	0.1	0.1	0.1	4
LOC_Os03g57460.1 protein	fasciclin domain containing protein, expressed	474	0.1	0.1	0.1	0.1	0.1	0.1	0.1	0.1	0.1	0.1	0.1	4
LOC_Os02g27769.1 protein	40S ribosomal protein S27, putative, expressed	45	0.1	5	5	0.1	0.1	0.1	3	3	3	0.1	0.1	3
LOC_Os10g34030.1 protein	zinc finger, C3HC4 type domain containing protein, expressed	168	4	4	8	3	3	3	4	5	5	3	2	3
LOC_Os05g48320.1 protein	60S ribosomal protein L37a, putative, expressed	92	7	4	5	6	5	7	5	5	6	0.1	0.1	5
LOC_Os05g30750.2 protein	anthranilate phosphoribosyltransferase, putative, expressed	774	0.1	4	4	10	13	17	6	5	4	2	3	4
LOC_Os06g16260.2 protein	OsSigP5 - Putative Type I Signal Peptidase homologue; employs a putative Ser/His catalytic dyad, expressed	153	0.1	2	0.1	0.1	0.1	0.1	2	2	2	0.1	2	0.1
LOC_Os02g54470.2 protein	60S ribosomal protein L35a-3, putative, expressed	112	3	6	6	3	6	4	4	7	7	0.1	0.1	4
LOC_Os02g07350.1 protein	inositol-1-monophosphatase, putative, expressed	364	2	2	2	0.1	0.1	2	4	5	5	0.1	0.1	3
LOC_Os01g27150.2 protein	cullin, putative, expressed	732	0.1	0.1	0.1	5	0.1	0.1	0.1	0.1	0.1	0.1	2	3
LOC_Os12g34510.1 protein	Core histone H2A/H2B/H3/H4 domain containing protein, putative, expressed	138	4	8	7	3	5	5	7	8	5	0.1	4	0.1
LOC_Os03g03770.1 protein	expressed protein	109	3	4	3	0.1	3	2	0.1	2	2	0.1	0.1	0.1
LOC_Os12g38000.1 protein	60S ribosomal protein L8, putative, expressed	261	21	5	21	17	18	19	33	29	33	14	15	15
LOC_Os10g37630.1 protein	UBX domain-containing protein, putative, expressed	466	0.1	0.1	0.1	0.1	0.1	0.1	4	0.1	0.1	0.1	2	4
LOC_Os03g48110.1 protein	expressed protein	94	4	3	4	3	3	0.1	0.1	2	2	0.1	0.1	0.1
LOC_Os09g33480.1 protein	DAG protein, chloroplast precursor, putative, expressed	396	2	4	3	3	3	4	5	4	5	0.1	0.1	3
LOC_Os07g14270.3 protein	calreticulin precursor protein, putative, expressed	424	31	33	22	22	18	14	25	31	25	12	17	19
LOC_Os06g31070.1 protein	PROLM24 - Prolamin precursor, expressed	149	6	7	10	0.1	4	3	9	8	4	0.1	2	0.1
LOC_Os03g12230.2 protein	caleosin related protein, putative, expressed	240	0.1	2	2	0.1	2	0.1	3	2	4	0.1	0.1	0.1
LOC_Os06g51250.1 protein	EF hand family protein, putative, expressed	1188	0.1	0.1	0.1	0.1	0.1	0.1	0.1	0.1	0.1	0.1	2	0.1
LOC_Os06g36770.2 protein	serine/threonine protein phosphatase 2A 55 kDa regulatory subunit B, putative, expressed	521	0.1	0.1	0.1	0.1	0.1	0.1	0.1	0.1	0.1	0.1	2	0.1
LOC_Os03g18840.1 protein	NUC189 domain containing protein, expressed	637	0.1	0.1	0.1	0.1	0.1	0.1	0.1	0.1	0.1	0.1	2	0.1
LOC_Os01g22660.2 protein	GDSL-like lipase/acylhydrolase, putative, expressed	287	0.1	0.1	0.1	0.1	0.1	0.1	0.1	0.1	0.1	0.1	2	0.1
LOC_Os04g09900.3 protein	ent-kaurene synthase, chloroplast precursor, putative, expressed	504	0.1	0.1	0.1	0.1	0.1	0.1	0.1	0.1	0.1	0.1	2	0.1
LOC_Os07g29320.1 protein	rRNA-processing protein EBP2, putative, expressed	291	0.1	0.1	0.1	0.1	0.1	0.1	0.1	0.1	0.1	0.1	2	0.1
LOC_Os07g48460.1 protein	stress responsive protein, putative, expressed	400	0.1	0.1	0.1	0.1	0.1	0.1	0.1	0.1	0.1	0.1	2	0.1
LOC_Os02g39050.1 protein	pre-mRNA-splicing factor ISY1, putative, expressed	311	0.1	0.1	0.1	0.1	0.1	0.1	0.1	0.1	0.1	0.1	2	0.1
LOC_Os03g07580.1 protein	OsNucAP1 - Putative Nucleoporin Autopeptidase homologue, expressed	1005	0.1	0.1	0.1	0.1	0.1	0.1	0.1	0.1	0.1	0.1	2	0.1
LOC_Os11g47600.1 protein	glycosyl hydrolase, putative, expressed	301	0.1	0.1	0.1	0.1	0.1	0.1	0.1	0.1	0.1	0.1	2	0.1
LOC_Os11g26750.1 protein	dehydrin, putative, expressed	151	0.1	0.1	0.1	0.1	0.1	0.1	0.1	0.1	0.1	3	0.1	0.1
LOC_Os09g26960.1 protein	cytochrome P450, putative, expressed	514	0.1	0.1	0.1	0.1	0.1	0.1	0.1	0.1	0.1	3	0.1	0.1
LOC_Os01g11570.1 protein	GDSL-like lipase/acylhydrolase, putative, expressed	238	2	5	2	0.1	0.1	0.1	0.1	4	2	0.1	3	0.1
LOC_Os10g30150.1 protein	universal stress protein domain containing protein, putative, expressed	181	8	5	6	2	6	5	11	11	6	5	7	4
LOC_Os04g19740.1 protein	transketolase, chloroplast precursor, putative, expressed	714	12	15	11	17	15	16	13	16	16	7	15	11
LOC_Os07g46480.1 protein	eukaryotic aspartyl protease domain containing protein, expressed	449	0.1	2	0.1	0.1	2	0.1	3	2	3	0.1	0.1	0.1
LOC_Os01g37800.1 protein	ras-related protein, putative, expressed	202	12	14	7	16	17	13	13	13	15	7	5	6
LOC_Os03g06360.1 protein	late embryogenesis abundant protein D-34, putative, expressed	276	13	0.1	20	38	41	37	21	11	15	45	27	24
LOC_Os12g43450.1 protein	thaumatin family domain containing protein, expressed	238	0.1	0.1	0.1	0.1	5	4	0.1	0.1	0.1	0.1	0.1	4
LOC_Os03g17520.1 protein	CDP-alcohol phosphatidyltransferase, putative, expressed	329	0.1	2	0.1	0.1	2	2	3	2	3	0.1	0.1	0.1
LOC_Os08g02130.2 protein	RNA recognition motif containing protein, putative, expressed	838	2	3	0.1	4	8	3	6	2	0.1	0.1	0.1	0.1
LOC_Os05g47980.1 protein	ATP synthase, putative, expressed	552	197	178	180	144	138	151	0.1	0.1	206	0.1	0.1	128
LOC_Os04g53240.3 protein	autophagy-related protein, putative, expressed	119	3	3	2	0.1	2	0.1	0.1	3	2	0.1	0.1	0.1
LOC_Os08g33370.2 protein	14-3-3 protein, putative, expressed	256	42	13	41	33	30	26	58	53	57	23	29	28
LOC_Os06g37660.1 protein	OsPP2Ac-1 - Phosphatase 2A isoform 1 belonging to family 1, expressed	306	0.1	0.1	6	0.1	0.1	0.1	0.1	0.1	0.1	0.1	3	3
LOC_Os06g11610.1 protein	heat shock 22 kDa protein, mitochondrial precursor, putative, expressed	248	2	4	2	0.1	3	4	0.1	2	0.1	0.1	0.1	0.1
LOC_Os02g48290.1 protein	thioredoxin reductase 2, putative, expressed	331	5	0.1	8	0.1	0.1	4	11	11	11	2	5	3
LOC_Os02g30050.1 protein	ribosomal protein L29, putative, expressed	123	10	6	10	7	4	4	14	16	16	2	3	0.1
LOC_Os03g19690.2 protein	expressed protein	742	0.1	3	4	5	7	3	2	0.1	5	0.1	0.1	0.1
LOC_Os08g39070.1 protein	COP9 signalosome complex subunit 6a, putative, expressed	329	0.1	0.1	3	0.1	0.1	0.1	2	2	3	0.1	2	0.1
LOC_Os10g38470.1 protein	glutathione S-transferase, putative, expressed	232	0.1	0.1	0.1	2	3	0.1	0.1	0.1	0.1	0.1	0.1	3
LOC_Os02g03890.2 protein	nuclear transport factor 2, putative, expressed	448	0.1	0.1	0.1	2	3	0.1	0.1	0.1	0.1	0.1	0.1	3
LOC_Os01g03680.1 protein	BBTI8 - Bowman-Birk type bran trypsin inhibitor precursor, expressed	179	0.1	0.1	0.1	4	0.1	6	0.1	0.1	0.1	0.1	0.1	4
LOC_Os07g47630.3 protein	RNA recognition motif containing protein, expressed	246	0.1	3	2	4	4	4	6	3	7	3	3	3
LOC_Os06g48350.1 protein	CPuORF14 - conserved peptide uORF-containing transcript, expressed	450	3	5	4	3	0.1	0.1	4	0.1	4	0.1	0.1	0.1
LOC_Os12g08170.1 protein	2-oxo acid dehydrogenases acyltransferase domain containing protein, expressed	467	5	0.1	0.1	3	3	2	0.1	5	4	5	6	5
LOC_Os12g36950.1 protein	CTP synthase, putative, expressed	581	0.1	0.1	0.1	2	3	0.1	0.1	0.1	0.1	0.1	2	0.1
LOC_Os02g04970.1 protein	expressed protein	1504	0.1	0.1	0.1	2	0.1	2	0.1	0.1	0.1	0.1	0.1	3
LOC_Os03g22690.1 protein	nucleoporin interacting component, putative, expressed	870	0.1	0.1	2	4	6	0.1	4	2	4	0.1	0.1	0.1
LOC_Os04g02870.4 protein	RNA recognition motif containing protein, putative, expressed	235	2	0.1	4	0.1	3	0.1	4	4	3	0.1	0.1	0.1
LOC_Os01g16520.1 protein	glutamyl-tRNA synthetase, cytoplasmic, putative, expressed	715	0.1	0.1	0.1	0.1	0.1	0.1	0.1	0.1	7	0.1	3	5
LOC_Os03g31170.1 protein	inosine-uridine preferring nucleoside hydrolase family protein, putative, expressed	322	2	0.1	0.1	2	0.1	0.1	4	2	2	0.1	0.1	0.1
LOC_Os01g24020.1 protein	expressed protein	86	3	3	2	0.1	2	0.1	2	3	0.1	0.1	0.1	0.1
LOC_Os04g56580.1 protein	inositol 1,3,4,5,6-pentakisphosphate 2-kinase, putative, expressed	445	2	0.1	0.1	5	5	6	2	2	0.1	0.1	0.1	2
LOC_Os04g57890.1 protein	oligosaccharyl transferase, putative, expressed	721	0.1	0.1	2	4	0.1	5	3	3	3	0.1	0.1	0.1
LOC_Os07g36420.1 protein	proteasome inhibitor-related, putative, expressed	292	2	0.1	5	2	3	4	4	5	7	7	4	4
LOC_Os03g56300.1 protein	4Fe-4S binding domain containing protein, expressed	223	3	3	0.1	3	3	0.1	5	4	5	0.1	0.1	0.1
LOC_Os01g67134.1 protein	ribosomal L18p/L5e family protein, putative, expressed	301	104	65	85	61	63	57	83	73	62	38	23	28
LOC_Os10g41400.1 protein	peptide methionine sulfoxide reductase, putative, expressed	263	4	4	2	0.1	2	2	6	6	6	2	0.1	0.1
LOC_Os01g56140.1 protein	expressed protein	987	0.1	0.1	0.1	2	2	0.1	0.1	0.1	0.1	0.1	2	0.1
LOC_Os04g42930.1 protein	- glutaredoxin subgroup I, expressed - [OsGrx_C2.2]	127	28	36	39	42	51	45	36	29	28	26	17	11
LOC_Os01g53680.1 protein	6-phosphofructokinase, putative, expressed	560	0.1	0.1	0.1	0.1	0.1	0.1	0.1	0.1	0.1	4	0.1	0.1
LOC_Os08g42050.1 protein	emp24/gp25L/p24 family protein, putative, expressed	212	6	7	5	6	7	5	3	3	4	5	0.1	0.1
LOC_Os07g33680.1 protein	succinate dehydrogenase subunit 3, putative, expressed	129	0.1	2	0.1	2	3	2	0.1	0.1	3	0.1	0.1	0.1
LOC_Os05g05700.2 protein	cullin, putative, expressed	742	2	7	2	6	8	7	2	2	0.1	3	0.1	0.1
LOC_Os01g43030.1 protein	tetratricopeptide repeat domain containing protein, expressed	909	12	11	13	14	12	18	18	16	16	6	6	3
LOC_Os10g41410.2 protein	nucleoside diphosphate kinase, putative, expressed	151	47	46	43	46	34	33	26	35	39	25	15	15
LOC_Os02g55420.1 protein	aminotransferase, classes I and II, domain containing protein, expressed	458	19	26	22	14	18	13	22	23	24	8	10	11
LOC_Os01g16090.1 protein	RNA binding protein, putative, expressed	490	0.1	3	2	2	5	3	7	3	4	3	3	5
LOC_Os05g44922.1 protein	6-phosphofructokinase, putative, expressed	567	22	22	24	15	20	14	16	17	16	6	11	10
LOC_Os07g42950.1 protein	40S ribosomal protein S6, putative, expressed	250	35	6	34	14	16	15	41	38	42	0.1	0.1	28
LOC_Os01g42820.2 protein	RNA recognition motif containing protein, putative, expressed	447	5	4	0.1	6	7	8	8	7	9	5	6	7
LOC_Os10g06130.3 protein	RNA recognition motif containing protein, expressed	438	0.1	2	3	2	2	2	0.1	0.1	2	0.1	0.1	0.1
LOC_Os12g29550.1 protein	expressed protein	510	0.1	2	0.1	7	8	8	2	0.1	5	2	0.1	3
LOC_Os03g25050.1 protein	chaperonin, putative, expressed	98	2	2	0.1	0.1	3	3	0.1	0.1	0.1	0.1	0.1	0.1
LOC_Os08g44520.3 protein	peptidyl-prolyl cis-trans isomerase, putative, expressed	164	2	3	0.1	2	2	2	0.1	2	0.1	0.1	0.1	0.1
LOC_Os12g20150.1 protein	phosphoglucan, water dikinase, chloroplast precursor, putative, expressed	1206	5	9	4	9	13	14	9	4	13	3	4	2
LOC_Os06g04290.1 protein	S10/S20 domain containing ribosomal protein, putative, expressed	128	11	9	10	10	11	12	8	6	10	5	2	6
LOC_Os02g38810.1 protein	26S proteasome non-ATPase regulatory subunit 6, putative, expressed	388	0.1	0.1	0.1	0.1	0.1	0.1	0.1	0.1	0.1	0.1	0.1	7
LOC_Os02g52430.1 protein	regulator of ribonuclease, putative, expressed	168	4	0.1	4	5	0.1	5	0.1	0.1	0.1	0.1	0.1	0.1
LOC_Os01g21160.2 protein	2-oxo acid dehydrogenases acyltransferase domain containing protein, expressed	453	5	5	3	3	3	4	0.1	0.1	3	0.1	3	4
LOC_Os07g11410.1 protein	RAL5 - Seed allergenic protein RA5/RA14/RA17 precursor, expressed	178	6	5	11	7	5	8	4	4	4	5	2	2
LOC_Os04g42920.1 protein	dehydrogenase, putative, expressed	478	3	7	7	5	0.1	6	6	0.1	0.1	0.1	0.1	0.1
LOC_Os05g08840.1 protein	DnaK family protein, putative, expressed	853	0.1	17	0.1	0.1	20	26	23	21	23	21	20	21
LOC_Os12g38110.1 protein	importin subunit beta, putative, expressed	872	12	12	8	9	9	13	9	7	15	6	11	9
LOC_Os02g24354.1 protein	pyridoxal-dependent decarboxylase protein, putative, expressed	490	3	6	5	2	0.1	0.1	6	2	5	0.1	4	3
LOC_Os03g55310.1 protein	SWIB/MDM2 domain containing protein, expressed	144	4	4	3	3	0.1	0.1	3	5	0.1	0.1	0.1	0.1
LOC_Os04g58900.1 protein	hydrolase, NUDIX family, domain containing protein, expressed	226	2	2	0.1	0.1	0.1	0.1	0.1	0.1	0.1	2	0.1	0.1
LOC_Os08g41990.1 protein	aminotransferase, putative, expressed	478	3	6	4	0.1	4	0.1	3	4	4	0.1	2	0.1
LOC_Os05g05470.1 protein	T-complex protein, putative, expressed	535	30	37	28	23	30	21	33	28	43	17	18	25
LOC_Os07g03070.1 protein	tetratricopeptide repeat containing protein, putative, expressed	469	4	3	0.1	2	2	2	0.1	0.1	2	0.1	0.1	0.1
LOC_Os06g13720.1 protein	dehydrogenase E1 component domain containing protein, expressed	398	4	6	8	5	6	7	10	11	9	3	3	4
LOC_Os05g06770.1 protein	40S ribosomal protein S27a, putative, expressed	155	0.1	0.1	0.1	67	0.1	74	0.1	62	70	0.1	0.1	0.1
LOC_Os10g32680.1 protein	expressed protein	364	4	0.1	5	4	4	4	8	9	9	6	6	5
LOC_Os01g37837.1 protein	seryl-tRNA synthetase, putative, expressed	445	9	9	9	5	4	0.1	6	13	10	5	5	10
LOC_Os12g34018.1 protein	ATP synthase protein YMF19, putative, expressed	155	9	9	6	5	4	3	6	7	6	2	0.1	2
LOC_Os01g36930.1 protein	ubiquitin carboxyl-terminal hydrolase 6, putative, expressed	474	5	11	7	5	8	6	13	12	9	5	5	8
LOC_Os11g01490.2 protein	outer membrane protein, OMP85 family, putative, expressed	497	2	3	0.1	0.1	3	2	0.1	0.1	0.1	0.1	0.1	0.1
LOC_Os08g44840.1 protein	transferase family protein, putative, expressed	445	3	2	0.1	5	5	6	0.1	4	2	2	5	6
LOC_Os05g43360.1 protein	NADH dehydrogenase flavoprotein 2, mitochondrial precursor, putative, expressed	274	7	11	4	4	3	0.1	5	6	7	0.1	2	0.1
LOC_Os01g49690.1 protein	Ser/Thr protein phosphatase family protein, putative, expressed	303	4	0.1	3	3	4	0.1	5	4	5	0.1	0.1	0.1
LOC_Os03g58204.1 protein	ribosomal protein L4, putative, expressed	404	21	21	28	19	20	19	32	32	35	13	18	12
LOC_Os01g18070.1 protein	bacterial transferase hexapeptide domain containing protein, expressed	263	5	0.1	6	0.1	4	0.1	9	8	8	2	3	3
LOC_Os02g54140.1 protein	hsp20/alpha crystallin family protein, putative, expressed	172	5	8	7	5	4	5	11	9	10	2	2	0.1
LOC_Os03g11470.1 protein	DEAD/DEAH box helicase domain containing protein, expressed	1126	0.1	2	2	0.1	2	2	0.1	0.1	0.1	0.1	0.1	0.1
LOC_Os04g32020.1 protein	2-oxoglutarate dehydrogenase E1 component, mitochondrial precursor, putative, expressed	904	0.1	0.1	10	0.1	0.1	13	13	11	8	0.1	0.1	0.1
LOC_Os06g04270.1 protein	transketolase, chloroplast precursor, putative, expressed	743	15	18	14	14	19	20	19	22	19	9	13	13
LOC_Os09g36270.2 protein	pantothenate kinase, putative, expressed	715	0.1	2	2	3	3	0.1	0.1	0.1	0.1	0.1	0.1	0.1
LOC_Os04g31950.1 protein	LSM domain containing protein, expressed	97	2	2	0.1	2	0.1	3	0.1	0.1	0.1	0.1	0.1	0.1
LOC_Os08g01660.3 protein	mago nashi, putative, expressed	158	0.1	4	0.1	2	4	3	0.1	2	2	0.1	0.1	0.1
LOC_Os05g25640.1 protein	cytochrome P450, putative, expressed	500	8	17	11	15	17	14	12	4	10	4	7	9
LOC_Os07g43170.3 protein	adenylate kinase, putative, expressed	210	0.1	2	2	0.1	5	2	0.1	0.1	0.1	0.1	0.1	0.1
LOC_Os05g40010.1 protein	LTPL17 - Protease inhibitor/seed storage/LTP family protein precursor, expressed	129	4	6	5	3	0.1	0.1	6	4	3	0.1	0.1	5
LOC_Os02g08100.1 protein	AMP-binding domain containing protein, expressed	554	3	4	0.1	3	0.1	2	0.1	0.1	0.1	0.1	0.1	0.1
LOC_Os07g39870.2 protein	eukaryotic peptide chain release factor subunit 1-1, putative, expressed	437	6	7	6	0.1	7	5	6	5	0.1	0.1	0.1	0.1
LOC_Os12g41390.2 protein	homocysteine S-methyltransferase protein, putative, expressed	304	2	0.1	2	0.1	0.1	0.1	0.1	0.1	0.1	0.1	2	0.1
LOC_Os12g33958.1 protein	NADH-ubiquinone oxidoreductase 49 kDa subunit, putative, expressed	404	2	2	0.1	0.1	3	3	3	4	3	0.1	0.1	0.1
LOC_Os01g23740.2 protein	OsPDIL2-2 protein disulfide isomerase PDIL2-2, expressed	316	0.1	8	7	5	0.1	6	7	8	9	0.1	0.1	0.1
LOC_Os06g51084.6 protein	1,4-alpha-glucan-branching enzyme, chloroplast precursor, putative, expressed	818	14	19	30	35	21	32	27	12	9	9	10	5
LOC_Os03g14990.1 protein	chorismate synthase 2, chloroplast precursor, putative, expressed	438	0.1	0.1	0.1	0.1	0.1	0.1	0.1	3	3	0.1	0.1	2
LOC_Os07g36190.1 protein	hydrolase, NUDIX family, domain containing protein, expressed	238	8	2	5	4	2	5	10	9	12	2	3	5
LOC_Os01g65380.1 protein	patellin protein, putative, expressed	613	14	15	12	12	20	12	12	13	18	8	9	12
LOC_Os08g06480.1 protein	lissencephaly type-1-like homology motif, putative, expressed	1133	0.1	0.1	0.1	0.1	0.1	0.1	0.1	0.1	0.1	0.1	4	0.1
LOC_Os05g38610.1 protein	clathrin adaptor complex small chain domain containing protein, expressed	177	0.1	4	3	0.1	2	2	3	4	4	0.1	0.1	0.1
LOC_Os10g23100.1 protein	ras-related protein, putative, expressed	216	7	6	0.1	0.1	0.1	8	8	5	8	0.1	0.1	0.1
LOC_Os02g02020.1 protein	pentatricopeptide, putative, expressed	747	4	6	5	0.1	3	0.1	3	3	2	0.1	2	2
LOC_Os02g26440.1 protein	prefoldin subunit, putative, expressed	128	2	3	0.1	4	0.1	2	0.1	0.1	0.1	0.1	0.1	0.1
LOC_Os01g04730.1 protein	ribosomal protein L24, putative, expressed	157	6	10	10	6	8	0.1	18	14	16	4	0.1	0.1
LOC_Os08g12840.1 protein	FabA-like domain containing protein, expressed	351	6	6	4	7	8	6	6	4	6	2	0.1	2
LOC_Os07g44970.1 protein	XPA-binding protein 2, putative, expressed	931	4	2	0.1	5	3	2	3	0.1	2	0.1	0.1	0.1
LOC_Os01g55690.1 protein	glutelin, putative, expressed	499	150	165	243	137	105	137	169	116	108	69	69	58
LOC_Os11g05562.1 protein	40S ribosomal protein S25, putative, expressed	108	6	8	6	6	8	6	6	7	5	0.1	2	2
LOC_Os03g57140.1 protein	GLTP domain containing protein, putative, expressed	207	3	2	0.1	0.1	2	2	3	3	3	0.1	0.1	0.1
LOC_Os02g04320.2 protein	WD domain, G-beta repeat domain containing protein, expressed	305	0.1	0.1	0.1	0.1	0.1	0.1	0.1	2	3	0.1	0.1	2
LOC_Os11g03400.1 protein	ribosomal protein, putative, expressed	149	12	16	14	10	11	14	20	14	18	3	6	6
LOC_Os03g01260.1 protein	expansin precursor, putative, expressed	276	0.1	0.1	0.1	0.1	0.1	0.1	2	0.1	4	0.1	0.1	2
LOC_Os03g26970.1 protein	peptidase, T1 family, putative, expressed	235	0.1	0.1	0.1	12	0.1	12	15	0.1	10	0.1	0.1	0.1
LOC_Os03g07840.1 protein	adenylosuccinate synthetase, chloroplast precursor, putative, expressed	488	2	4	2	2	2	0.1	3	6	5	3	2	2
LOC_Os02g03440.1 protein	LSM domain containing protein, expressed	141	0.1	5	0.1	0.1	7	6	5	4	5	0.1	0.1	0.1
LOC_Os12g42980.1 protein	cysteine synthase, putative, expressed	408	5	0.1	0.1	2	4	4	8	8	11	0.1	4	3
LOC_Os07g02210.1 protein	eukaryotic translation initiation factor 5A, putative, expressed	162	2	4	2	0.1	0.1	2	4	0.1	4	0.1	0.1	0.1
LOC_Os03g31360.1 protein	glutelin, putative, expressed	496	72	66	103	87	62	83	77	41	35	43	47	24
LOC_Os11g04070.1 protein	60S acidic ribosomal protein P0, putative, expressed	320	0.1	0.1	0.1	26	23	0.1	0.1	0.1	0.1	24	0.1	0.1
LOC_Os02g44500.1 protein	glutathione peroxidase, putative, expressed	238	4	6	5	3	6	7	5	5	5	3	4	5
LOC_Os04g30780.2 protein	eukaryotic translation initiation factor 3 subunit H, putative, expressed	222	2	6	5	5	7	5	5	7	7	4	3	7
LOC_Os05g51650.1 protein	LSM domain containing protein, expressed	141	2	3	3	3	0.1	0.1	2	0.1	2	0.1	0.1	0.1
LOC_Os03g08280.2 protein	peptidase, T1 family, putative, expressed	246	17	17	17	13	12	15	21	17	21	8	5	9
LOC_Os10g40780.3 protein	CCR4-Not complex component, Not1domain containing protein, expressed	2298	0.1	2	3	5	8	4	2	0.1	0.1	0.1	2	2
LOC_Os02g08520.1 protein	peptidase, T1 family, putative, expressed	213	0.1	0.1	0.1	0.1	0.1	0.1	0.1	0.1	0.1	0.1	5	0.1
LOC_Os05g48750.1 protein	3-deoxy-manno-octulosonate cytidylyltransferase, putative, expressed	297	6	3	6	2	3	5	6	8	9	2	4	8
LOC_Os01g68950.1 protein	ubiquitin family domain containing protein, expressed	100	4	4	3	0.1	4	0.1	3	5	0.1	0.1	0.1	0.1
LOC_Os06g09850.2 protein	25.3 kDa vesicle transport protein, putative, expressed	150	0.1	0.1	0.1	0.1	4	3	0.1	2	3	0.1	0.1	0.1
LOC_Os07g33110.5 protein	- CAMK includes calcium/calmodulin depedent protein kinases, expressed - [CAMK_CAMK_like.33]	384	3	5	3	5	5	3	4	3	3	3	3	2
LOC_Os07g06950.1 protein	ubiquitin carboxyl-terminal hydrolase, putative, expressed	998	9	11	8	20	17	21	9	11	11	5	0.1	4
LOC_Os04g36859.2 protein	signal peptidase complex subunit 2, putative, expressed	170	0.1	0.1	0.1	6	0.1	0.1	2	3	3	3	0.1	0.1
LOC_Os09g39780.2 protein	peptidyl-prolyl cis-trans isomerase, putative, expressed	179	3	6	3	4	5	4	10	8	8	5	2	2
LOC_Os03g31300.1 protein	chaperone protein clpB 1, putative, expressed	978	26	21	20	24	20	21	29	27	23	9	10	10
LOC_Os03g19960.2 protein	ATP-dependent RNA helicase, putative, expressed	564	0.1	5	0.1	3	4	4	5	0.1	4	0.1	0.1	0.1
LOC_Os03g61970.1 protein	actin, putative, expressed	377	20	19	25	21	24	26	26	34	28	14	19	14
LOC_Os12g43140.1 protein	late embryogenesis abundant protein D-34, putative, expressed	153	5	0.1	5	11	11	10	5	7	4	8	3	4
LOC_Os09g29200.1 protein	glutathione S-transferase, putative, expressed	223	0.1	3	0.1	0.1	2	0.1	4	7	6	0.1	2	6
LOC_Os01g04190.4 protein	transporter family protein, putative, expressed	398	9	0.1	3	12	16	16	4	5	3	7	2	2
LOC_Os06g05700.1 protein	cysteine synthase, putative, expressed	347	0.1	0.1	0.1	0.1	0.1	0.1	2	2	0.1	0.1	0.1	2
LOC_Os07g46750.1 protein	elongation factor protein, putative, expressed	224	27	10	25	16	13	13	29	29	31	7	8	12
LOC_Os03g29770.1 protein	EF hand family protein, expressed	158	4	2	3	4	2	2	0.1	3	0.1	0.1	0.1	3
LOC_Os08g02120.1 protein	kinase, pfkB family, putative, expressed	336	25	4	24	10	18	11	27	43	42	10	16	18
LOC_Os08g37320.1 protein	expressed protein	169	7	15	12	10	9	11	9	8	8	5	3	4
LOC_Os10g31830.1 protein	ras-related protein, putative, expressed	222	0.1	0.1	0.1	3	0.1	6	0.1	5	5	0.1	0.1	0.1
LOC_Os10g42299.3 protein	mitochondrial carrier protein, putative, expressed	296	4	0.1	4	5	5	5	4	6	7	4	5	5
LOC_Os03g14900.1 protein	NB-ARC/LRR disease resistance protein, putative, expressed	916	0.1	0.1	0.1	0.1	3	2	2	0.1	2	0.1	0.1	0.1
LOC_Os01g51700.1 protein	ras-related protein, putative, expressed	207	0.1	0.1	0.1	7	4	0.1	6	6	0.1	0.1	0.1	0.1
LOC_Os06g11190.1 protein	OsPOP13 - Putative Prolyl Oligopeptidase homologue, expressed	679	2	9	6	5	11	7	0.1	4	6	0.1	2	0.1
LOC_Os08g23110.1 protein	tRNA synthetase, putative, expressed	380	0.1	0.1	0.1	0.1	0.1	0.1	0.1	3	6	0.1	0.1	4
LOC_Os03g18810.1 protein	aminotransferase, classes I and II, domain containing protein, expressed	464	3	7	2	0.1	2	3	4	8	9	2	2	3
LOC_Os03g59050.1 protein	DEAD-box ATP-dependent RNA helicase, putative, expressed	637	20	19	16	18	19	19	16	18	20	5	5	0.1
LOC_Os02g37590.1 protein	glycerophosphoryl diester phosphodiesterase family protein, putative, expressed	749	21	19	25	30	29	32	26	25	25	8	16	18
LOC_Os04g18200.1 protein	dihydrodipicolinate synthase, chloroplast precursor, putative, expressed	380	8	5	9	2	0.1	2	11	8	9	2	4	0.1
LOC_Os07g10500.1 protein	cytochrome b-c1 complex subunit 7, putative, expressed	145	7	8	8	6	7	5	4	6	7	2	2	0.1
LOC_Os01g42880.1 protein	transferase family protein, putative, expressed	424	6	11	9	12	10	10	10	9	7	4	4	5
LOC_Os04g28180.1 protein	ribosomal protein, putative, expressed	221	23	5	22	0.1	12	15	31	27	33	16	33	27
LOC_Os02g57260.1 protein	3-ketoacyl-CoA thiolase, peroxisomal precursor, putative, expressed	448	9	11	6	13	9	11	12	10	9	6	5	10
LOC_Os08g41250.2 protein	signal recognition particle receptor subunit beta, putative, expressed	256	6	0.1	7	0.1	3	0.1	6	6	6	2	3	2
LOC_Os05g03830.1 protein	aminotransferase, putative, expressed	465	0.1	2	2	3	0.1	3	3	3	3	0.1	0.1	0.1
LOC_Os07g25420.1 protein	26S proteasome non-ATPase regulatory subunit 8, putative, expressed	267	13	2	11	6	8	6	16	18	18	6	6	7
LOC_Os11g29190.2 protein	40S ribosomal protein S5, putative, expressed	199	59	67	50	52	53	53	52	33	50	30	15	32
LOC_Os02g43830.1 protein	3-isopropylmalate dehydratase small subunit 2, putative, expressed	257	3	3	2	0.1	0.1	2	3	3	4	0.1	2	4
LOC_Os10g33630.1 protein	adaptin ear-binding coat-associated protein 2, putative, expressed	287	0.1	0.1	0.1	0.1	0.1	0.1	4	3	0.1	0.1	2	0.1
LOC_Os10g26130.3 protein	phenylalanyl-tRNA synthetase, putative, expressed	407	0.1	3	2	2	2	0.1	2	3	4	0.1	0.1	0.1
LOC_Os12g32280.1 protein	SWIB/MDM2 domain containing protein, expressed	158	0.1	0.1	0.1	0.1	3	2	2	2	0.1	0.1	0.1	0.1
LOC_Os03g64400.2 protein	oxidoreductase/ transition metal ion binding protein, putative, expressed	608	3	0.1	0.1	2	2	4	4	0.1	0.1	0.1	0.1	0.1
LOC_Os04g04020.1 protein	protein transport protein Sec24-like, putative, expressed	1031	5	10	5	9	14	8	11	11	12	4	5	3
LOC_Os07g42490.1 protein	sucrose synthase, putative, expressed	816	62	62	58	60	0.1	58	56	62	70	16	0.1	0.1
LOC_Os06g39344.1 protein	enoyl-CoA hydratase/isomerase family protein, putative, expressed	434	4	6	7	3	2	0.1	3	3	4	0.1	2	0.1
LOC_Os05g05830.1 protein	bifunctional protein folD, putative, expressed	292	9	0.1	5	7	9	6	15	15	17	6	6	7
LOC_Os02g52860.1 protein	phosphate carrier protein, mitochondrial precursor, putative, expressed	368	27	4	19	14	19	14	27	26	29	19	16	15
LOC_Os12g21798.1 protein	40S ribosomal protein S3a, putative, expressed	260	31	5	27	17	0.1	0.1	35	36	40	17	0.1	19
LOC_Os07g25810.1 protein	retrotransposon protein, putative, unclassified, expressed	422	0.1	0.1	0.1	0.1	0.1	0.1	2	2	0.1	2	0.1	0.1
LOC_Os05g31290.1 protein	acyl carrier protein, putative, expressed	129	0.1	0.1	0.1	0.1	2	2	2	2	0.1	0.1	0.1	0.1
LOC_Os01g26160.2 protein	exportin 1, putative, expressed	1174	0.1	0.1	5	0.1	4	5	4	3	4	0.1	0.1	0.1
LOC_Os05g01262.1 protein	translocon-associated protein beta domain containing protein, expressed	197	0.1	4	4	3	6	5	6	6	6	2	0.1	0.1
LOC_Os05g11780.1 protein	mitochondrial carrier protein, putative, expressed	306	12	2	16	7	6	9	16	22	27	9	9	6
LOC_Os01g13700.1 protein	DNA-binding protein-related, putative, expressed	141	4	8	4	7	8	7	8	6	9	3	3	3
LOC_Os01g59790.1 protein	ADP-ribosylation factor, putative, expressed	181	0.1	35	0.1	41	46	38	42	0.1	51	27	23	18
LOC_Os02g54770.1 protein	RNA recognition motif containing protein, expressed	185	0.1	2	2	0.1	2	0.1	2	2	2	0.1	0.1	0.1
LOC_Os11g41900.1 protein	acyltransferase, putative, expressed	374	0.1	0.1	0.1	0.1	0.1	0.1	2	0.1	2	0.1	2	0.1
LOC_Os06g34690.1 protein	T-complex protein, putative, expressed	558	34	43	29	28	31	25	28	31	33	11	14	16
LOC_Os06g46740.1 protein	early nodulin 20 precursor, putative, expressed	279	0.1	2	3	4	2	2	4	2	2	3	3	3
LOC_Os07g36940.1 protein	eukaryotic translation initiation factor 4G, putative, expressed	1792	6	10	4	9	13	10	9	7	7	5	3	11
LOC_Os08g33440.1 protein	2-oxo acid dehydrogenases acyltransferase domain containing protein, expressed	475	0.1	5	4	4	6	0.1	4	5	5	0.1	0.1	0.1
LOC_Os08g15170.1 protein	ATP synthase epsilon chain, mitochondrial, putative, expressed	104	7	6	7	3	3	3	6	5	5	2	0.1	2
LOC_Os05g13970.2 protein	phosphorylase domain containing protein, putative, expressed	360	2	0.1	0.1	3	0.1	4	0.1	0.1	0.1	0.1	0.1	0.1
LOC_Os04g01570.1 protein	invertase/pectin methylesterase inhibitor family protein, putative, expressed	213	4	0.1	0.1	4	0.1	4	3	3	3	0.1	0.1	0.1
LOC_Os03g59310.1 protein	ribosomal protein, putative, expressed	274	32	11	37	26	24	30	48	44	54	17	15	20
LOC_Os02g47940.1 protein	aminotransferase, classes I and II, domain containing protein, expressed	425	0.1	3	4	2	0.1	0.1	3	2	2	0.1	0.1	0.1
LOC_Os05g25310.2 protein	acyl-CoA synthetase protein, putative, expressed	726	9	6	9	7	13	10	13	10	9	3	4	4
LOC_Os12g36640.2 protein	universal stress protein domain containing protein, putative, expressed	169	2	0.1	2	3	4	3	3	3	4	2	0.1	0.1
LOC_Os11g34350.1 protein	ATP-binding cassette sub-family E member 1, putative, expressed	604	7	16	13	15	19	15	19	18	17	7	10	13
LOC_Os06g08080.1 protein	inorganic H+ pyrophosphatase, putative, expressed	767	56	44	41	40	0.1	0.1	47	40	51	32	0.1	28
LOC_Os01g71540.3 protein	expressed protein	524	5	3	0.1	0.1	0.1	0.1	5	0.1	5	0.1	0.1	0.1
LOC_Os04g52850.1 protein	OTU-like cysteine protease family protein, putative, expressed	323	2	3	3	3	0.1	0.1	3	2	3	0.1	0.1	2
LOC_Os02g05830.1 protein	ribulose bisphosphate carboxylase small chain, chloroplast precursor, putative, expressed	234	3	5	5	10	8	9	4	7	4	2	0.1	3
LOC_Os02g24020.1 protein	dihydrodipicolinate reductase, putative, expressed	343	3	0.1	3	0.1	0.1	0.1	0.1	4	3	0.1	0.1	0.1
LOC_Os02g30630.1 protein	thiamine pyrophosphate enzyme, C-terminal TPP binding domain containing protein, expressed	644	14	13	10	5	8	5	12	16	16	3	0.1	5
LOC_Os06g01500.3 protein	IQ calmodulin-binding motif family protein, putative, expressed	430	27	22	21	14	17	27	29	27	29	10	8	11
LOC_Os12g13380.1 protein	adenylate kinase, putative, expressed	241	3	0.1	5	3	2	2	9	10	8	2	2	4
LOC_Os08g22354.2 protein	polyadenylate-binding protein, putative, expressed	645	4	6	6	3	9	5	4	6	8	5	4	5
LOC_Os03g56190.1 protein	cytochrome c oxidase-related, putative, expressed	121	0.1	3	5	0.1	0.1	0.1	0.1	4	7	0.1	0.1	0.1
LOC_Os07g34640.2 protein	pyruvate Pi dikinase regulatory protein, putative, expressed	444	2	0.1	0.1	3	3	0.1	0.1	0.1	0.1	0.1	0.1	0.1
LOC_Os06g27910.1 protein	oleosin, putative, expressed	171	0.1	0.1	4	0.1	9	6	4	3	2	4	4	4
LOC_Os04g40990.1 protein	malate synthase, glyoxysomal, putative, expressed	567	15	18	14	14	16	16	14	13	12	4	7	9
LOC_Os05g22260.1 protein	crooked neck, putative, expressed	723	2	0.1	0.1	0.1	3	0.1	0.1	0.1	0.1	0.1	3	4
LOC_Os03g12450.1 protein	nucleoporin, putative, expressed	1290	2	3	0.1	0.1	3	2	0.1	0.1	0.1	3	2	0.1
LOC_Os02g16550.1 protein	Ser/Thr protein phosphatase family protein, putative, expressed	188	3	4	0.1	0.1	0.1	0.1	3	0.1	3	0.1	0.1	0.1
LOC_Os07g12110.1 protein	eukaryotic translation initiation factor 3 subunit E, putative, expressed	439	5	9	8	5	9	7	0.1	6	6	6	6	6
LOC_Os03g08810.1 protein	expressed protein	232	2	0.1	0.1	3	0.1	0.1	5	6	4	0.1	0.1	3
LOC_Os06g46340.1 protein	glycosyl hydrolase, family 31, putative, expressed	886	18	21	21	0.1	0.1	23	17	14	0.1	14	17	7
LOC_Os04g39150.1 protein	pathogenesis-related Bet v I family protein, putative, expressed	157	2	0.1	2	0.1	0.1	0.1	0.1	3	3	0.1	0.1	0.1
LOC_Os02g10790.1 protein	expressed protein	1234	4	6	5	7	6	7	7	2	5	6	2	5
LOC_Os04g34440.1 protein	ubiquitin interaction motif-containing protein, putative, expressed	621	0.1	2	0.1	0.1	3	3	0.1	0.1	0.1	0.1	0.1	0.1
LOC_Os04g47870.2 protein	PINHEAD, putative, expressed	1101	0.1	10	0.1	21	21	26	0.1	0.1	18	0.1	0.1	11
LOC_Os11g01154.1 protein	dehydrogenase, putative, expressed	367	3	0.1	3	0.1	0.1	0.1	2	0.1	5	0.1	0.1	0.1
LOC_Os01g60360.1 protein	ubiquitin-conjugating enzyme, putative, expressed	148	9	11	8	0.1	8	11	4	8	5	2	0.1	0.1
LOC_Os04g52260.1 protein	LTPL124 - Protease inhibitor/seed storage/LTP family protein precursor, expressed	154	3	2	0.1	0.1	0.1	0.1	0.1	3	4	0.1	0.1	0.1
LOC_Os01g36890.2 protein	DEAD-box ATP-dependent RNA helicase, putative, expressed	344	11	18	14	9	14	10	14	18	17	7	11	11
LOC_Os07g43390.1 protein	4-alpha-glucanotransferase, chloroplast precursor, putative, expressed	594	25	29	20	15	17	18	25	18	21	9	16	16
LOC_Os07g10580.1 protein	PROLM26 - Prolamin precursor, expressed	156	26	27	32	8	12	12	16	16	14	7	0.1	6
LOC_Os01g42650.1 protein	cytochrome c oxidase subunit 5B, mitochondrial precursor, putative, expressed	169	3	4	3	3	4	2	8	6	4	3	2	2
LOC_Os10g42100.1 protein	pyruvate kinase, putative, expressed	570	3	5	4	8	5	5	5	4	6	3	2	6
LOC_Os08g44530.1 protein	dihydroxy-acid dehydratase, putative, expressed	594	8	14	6	7	9	9	11	10	12	9	5	8
LOC_Os05g06460.1 protein	dihydrolipoyl dehydrogenase, putative, expressed	567	4	5	5	5	7	8	4	5	0.1	3	5	4
LOC_Os05g40420.2 protein	2,3-bisphosphoglycerate-independent phosphoglycerate mutase, putative, expressed	482	19	29	23	25	26	26	26	29	32	15	13	19
LOC_Os01g65560.1 protein	snRK1-interacting protein 1, putative, expressed	188	2	0.1	0.1	4	4	4	2	0.1	2	2	2	0.1
LOC_Os08g25290.1 protein	expressed protein	164	2	0.1	3	0.1	0.1	0.1	2	0.1	2	0.1	0.1	0.1
LOC_Os10g33770.1 protein	importin-beta N-terminal domain containing protein, expressed	929	2	0.1	2	0.1	0.1	0.1	0.1	2	3	0.1	0.1	0.1
LOC_Os02g37420.1 protein	ras-related protein, putative, expressed	210	6	8	0.1	11	15	12	9	8	13	7	5	6
LOC_Os08g04210.1 protein	cysteine-rich repeat secretory protein 55 precursor, putative, expressed	275	13	2	11	9	11	10	12	11	13	6	12	12
LOC_Os05g01270.1 protein	peptidyl-prolyl cis-trans isomerase, putative, expressed	250	5	4	4	2	5	2	3	4	6	4	0.1	0.1
LOC_Os01g66940.1 protein	kinase, pfkB family, putative, expressed	323	28	5	25	8	9	10	26	26	30	7	11	9
LOC_Os06g20370.1 protein	microtubule associated protein, putative, expressed	576	15	14	8	5	6	8	12	12	12	3	6	8
LOC_Os08g44480.1 protein	40S ribosomal protein S25, putative, expressed	108	15	16	14	15	12	15	12	16	11	8	6	6
LOC_Os10g05069.3 protein	lysosomal alpha-mannosidase precursor, putative, expressed	815	2	0.1	0.1	2	0.1	4	0.1	0.1	0.1	0.1	0.1	0.1
LOC_Os04g58640.1 protein	cleavage and polyadenylation specificity factor subunit 5, putative, expressed	202	2	3	0.1	3	3	3	4	4	5	2	0.1	0.1
LOC_Os07g08770.1 protein	YGGT family protein, putative, expressed	175	2	2	0.1	0.1	0.1	0.1	3	0.1	3	0.1	0.1	0.1
LOC_Os05g41110.2 protein	ribosomal protein L7Ae, putative, expressed	112	14	13	14	7	9	11	14	13	15	3	0.1	6
LOC_Os03g11200.1 protein	pre-mRNA-processing factor 39, putative, expressed	789	2	2	4	5	7	8	3	4	8	2	0.1	2
LOC_Os03g04960.1 protein	cysteinyl-tRNA synthetase, putative, expressed	528	7	8	5	11	12	7	12	8	7	4	3	5
LOC_Os08g43640.1 protein	26S proteasome non-ATPase regulatory subunit 3, putative, expressed	486	0.1	10	7	10	11	13	14	14	13	8	10	10
LOC_Os07g36465.1 protein	vacuolar ATP synthase subunit H, putative, expressed	111	2	3	0.1	0.1	0.1	0.1	0.1	2	2	0.1	0.1	0.1
LOC_Os09g29070.1 protein	glucose-6-phosphate isomerase, putative, expressed	625	6	12	8	9	11	12	4	10	9	4	4	4
LOC_Os02g58550.1 protein	chloroplast channel forming outer membrane protein, putative, expressed	185	3	2	0.1	0.1	0.1	0.1	2	0.1	4	0.1	0.1	0.1
LOC_Os02g12800.1 protein	elongation factor 1-gamma, putative, expressed	418	21	32	29	27	21	24	36	30	36	17	19	18
LOC_Os05g35460.1 protein	patellin protein, putative, expressed	585	10	9	7	4	5	4	7	5	7	3	9	3
LOC_Os08g42920.1 protein	60S ribosomal protein L7, putative, expressed	248	2	3	0.1	0.1	0.1	0.1	2	0.1	2	0.1	0.1	0.1
LOC_Os12g41760.1 protein	expressed protein	173	2	2	0.1	0.1	0.1	0.1	0.1	2	2	0.1	0.1	0.1
LOC_Os04g09530.2 protein	pentatricopeptide, putative, expressed	299	2	2	0.1	0.1	0.1	0.1	2	0.1	3	0.1	0.1	0.1
LOC_Os04g34450.1 protein	expressed protein	1101	0.1	4	0.1	5	5	2	6	3	0.1	2	2	3
LOC_Os10g28230.1 protein	Core histone H2A/H2B/H3/H4 domain containing protein, putative, expressed	139	0.1	0.1	10	12	17	0.1	0.1	0.1	0.1	0.1	0.1	0.1
LOC_Os02g46962.1 protein	VHS and GAT domain containing protein, expressed	392	0.1	2	2	2	2	2	0.1	4	0.1	0.1	0.1	0.1
LOC_Os11g04880.1 protein	ubiquitin-like protein 5, putative, expressed	73	2	3	0.1	0.1	0.1	0.1	3	3	0.1	0.1	0.1	0.1
LOC_Os02g18410.1 protein	salt stress root protein RS1, putative, expressed	232	3	0.1	3	3	3	2	0.1	4	5	0.1	0.1	0.1
LOC_Os03g53310.1 protein	emp24/gp25L/p24 family protein, putative, expressed	210	0.1	2	2	0.1	2	2	0.1	0.1	2	2	2	2
LOC_Os08g31240.1 protein	FACT complex subunit SPT16, putative, expressed	1044	0.1	0.1	0.1	3	0.1	4	2	0.1	0.1	0.1	0.1	0.1
LOC_Os02g47850.2 protein	class I glutamine amidotransferase, putative, expressed	446	2	0.1	2	0.1	0.1	0.1	2	2	0.1	0.1	0.1	0.1
LOC_Os08g36900.2 protein	alpha-amylase precursor, putative, expressed	389	0.1	3	3	0.1	0.1	0.1	3	2	0.1	0.1	0.1	0.1
LOC_Os03g52840.1 protein	serine hydroxymethyltransferase, mitochondrial precursor, putative, expressed	513	3	5	4	5	7	6	5	7	6	6	7	2
LOC_Os06g06090.2 protein	- CGMC includes CDA, MAPK, GSK3, and CLKC kinases, expressed - [CGMC_MAPKCMGC_2_ERK.12]	350	0.1	3	2	0.1	0.1	0.1	2	0.1	2	0.1	0.1	0.1
LOC_Os08g05570.3 protein	monodehydroascorbate reductase, putative, expressed	491	4	4	5	2	2	0.1	6	3	7	0.1	0.1	4
LOC_Os08g04180.1 protein	tryptophan synthase beta chain 1, putative, expressed	471	0.1	0.1	0.1	0.1	2	0.1	3	2	0.1	0.1	3	2
LOC_Os01g54870.1 protein	60S ribosomal protein L18a, putative, expressed	178	7	10	10	9	9	11	10	13	9	4	2	5
LOC_Os01g68500.1 protein	expressed protein	171	0.1	2	2	0.1	0.1	0.1	0.1	2	2	0.1	0.1	0.1
LOC_Os07g38270.1 protein	insulin-degrading enzyme, putative, expressed	988	5	5	4	10	14	14	8	9	13	4	3	0.1
LOC_Os03g21810.1 protein	insulin-degrading enzyme, putative, expressed	1040	0.1	2	0.1	0.1	4	3	4	6	5	0.1	0.1	2
LOC_Os03g01910.1 protein	transcription factor BTF3, putative, expressed	176	6	6	4	2	4	0.1	4	5	4	0.1	0.1	3
LOC_Os01g07810.2 protein	protein of unknown function domain containing protein, expressed	131	7	9	6	9	13	7	14	15	9	6	7	5
LOC_Os02g32660.1 protein	1,4-alpha-glucan-branching enzyme, chloroplast precursor, putative, expressed	825	5	10	19	20	16	22	15	12	7	9	6	4
LOC_Os11g33270.1 protein	glycosyl hydrolases family 16, putative, expressed	295	7	0.1	6	4	7	6	15	8	10	6	6	8
LOC_Os07g45070.1 protein	FAT domain-containing protein, putative, expressed	1608	0.1	0.1	0.1	2	2	0.1	2	0.1	3	0.1	2	2
LOC_Os07g48244.1 protein	ubiquinol-cytochrome c reductase complex 6.7 kDa protein, putative, expressed	61	2	2	0.1	0.1	0.1	0.1	2	3	0.1	0.1	0.1	0.1
LOC_Os03g58170.1 protein	stem-specific protein TSJT1, putative, expressed	249	0.1	0.1	4	4	5	3	3	2	3	0.1	3	2
LOC_Os04g39610.1 protein	glycerophosphoryl diester phosphodiesterase family protein, putative, expressed	740	3	0.1	0.1	0.1	3	3	0.1	0.1	0.1	0.1	0.1	0.1
LOC_Os04g44470.1 protein	KUN1 - Kunitz-type trypsin inhibitor precursor, expressed	200	13	14	12	9	12	14	16	14	11	2	5	6
LOC_Os07g30970.1 protein	nucleoside diphosphate kinase, putative, expressed	149	31	22	29	27	17	17	17	24	26	0.1	9	6
LOC_Os04g58620.1 protein	potasium efflux antiporter protein, putative, expressed	1154	0.1	0.1	0.1	0.1	2	5	2	0.1	0.1	0.1	0.1	0.1
LOC_Os03g22340.1 protein	60S ribosomal protein L22-2, putative, expressed	131	19	23	18	13	17	18	16	23	31	4	7	10
LOC_Os05g23620.2 protein	cytochrome c1-1, heme protein, mitochondrial precursor, putative, expressed	304	7	0.1	8	6	5	6	12	12	16	6	7	8
LOC_Os08g44450.2 protein	L1P family of ribosomal proteins domain containing protein, expressed	216	38	41	0.1	24	22	21	0.1	0.1	34	18	11	23
LOC_Os05g09440.1 protein	NADP-dependent malic enzyme, chloroplast precursor, putative, expressed	570	21	25	19	16	20	25	21	0.1	18	0.1	11	0.1
LOC_Os06g29180.1 protein	erythronate-4-phosphate dehydrogenase domain containing protein, expressed	376	13	18	18	13	15	11	25	25	23	6	12	10
LOC_Os03g38000.1 protein	40S ribosomal protein S3-1, putative, expressed	228	35	29	32	22	23	19	36	25	28	20	10	21
LOC_Os01g49290.1 protein	WD repeat-containing protein, putative, expressed	334	75	18	55	31	35	36	61	72	79	27	35	37
LOC_Os03g44500.1 protein	serine/threonine protein phosphatase, putative, expressed	1003	0.1	3	0.1	3	4	0.1	0.1	0.1	0.1	0.1	0.1	0.1
LOC_Os03g13380.1 protein	transmembrane 9 superfamily member, putative, expressed	595	0.1	3	0.1	3	0.1	4	0.1	0.1	0.1	0.1	0.1	0.1
LOC_Os07g47710.1 protein	60S ribosomal protein L22-2, putative, expressed	130	16	15	8	10	12	8	11	13	14	2	3	7
LOC_Os02g40890.1 protein	GLTP domain containing protein, putative, expressed	161	5	8	5	7	7	6	9	8	8	4	2	2
LOC_Os03g48310.1 protein	plasma membrane ATPase, putative, expressed	956	14	0.1	12	19	25	25	22	19	23	9	6	10
LOC_Os02g36710.1 protein	SET, putative, expressed	252	6	0.1	4	3	2	2	5	11	6	3	5	6
LOC_Os12g39860.2 protein	phosphoribosyl transferase, putative, expressed	226	4	4	3	3	3	0.1	3	6	4	0.1	0.1	2
LOC_Os08g25624.4 protein	phosphate/phosphate translocator, putative, expressed	281	0.1	0.1	4	0.1	5	3	0.1	0.1	0.1	0.1	0.1	0.1
LOC_Os01g27040.1 protein	chromatin-remodeling complex ATPase chain, putative, expressed	1107	2	0.1	2	3	5	2	2	0.1	0.1	2	0.1	3
LOC_Os02g55440.2 protein	transmembrane 9 superfamily member, putative, expressed	665	0.1	3	0.1	4	0.1	0.1	3	2	3	0.1	0.1	0.1
LOC_Os03g14260.2 protein	guanine nucleotide exchange family protein, putative, expressed	1789	17	19	13	19	19	18	20	18	19	8	12	13
LOC_Os01g51300.2 protein	WD domain, G-beta repeat domain containing protein, expressed	453	9	10	9	7	9	10	8	10	9	6	4	6
LOC_Os06g36700.1 protein	T-complex protein, putative, expressed	535	26	25	24	18	22	14	24	19	27	9	11	10
LOC_Os06g35520.1 protein	peroxidase precursor, putative, expressed	363	16	0.1	12	10	13	11	24	26	27	10	14	17
LOC_Os04g59260.1 protein	peroxidase precursor, putative, expressed	338	11	0.1	10	11	11	12	13	18	20	8	9	14
LOC_Os10g11140.1 protein	phosphoglucomutase, putative, expressed	609	10	14	12	9	12	11	9	8	10	2	5	6
LOC_Os08g33720.1 protein	lactate/malate dehydrogenase, putative, expressed	397	0.1	7	0.1	0.1	0.1	0.1	0.1	27	27	0.1	13	11
LOC_Os11g29200.1 protein	protein transport protein, putative, expressed	803	0.1	0.1	0.1	0.1	5	0.1	0.1	0.1	4	0.1	7	6
LOC_Os03g53650.3 protein	cysteine synthase, putative, expressed	325	10	0.1	8	0.1	0.1	5	8	11	10	2	0.1	0.1
LOC_Os07g49330.1 protein	phospholipase C, putative, expressed	598	0.1	2	0.1	2	2	0.1	0.1	0.1	0.1	0.1	0.1	0.1
LOC_Os01g01307.1 protein	translocon-associated protein beta domain containing protein, expressed	205	10	13	14	10	11	13	15	20	20	4	7	7
LOC_Os03g13970.1 protein	26S proteasome non-ATPase regulatory subunit 4, putative, expressed	402	8	10	5	0.1	3	2	9	8	5	0.1	4	2
LOC_Os05g47890.1 protein	WD domain, G-beta repeat domain containing protein, expressed	336	13	0.1	0.1	0.1	3	0.1	6	14	11	0.1	6	9
LOC_Os09g33500.2 protein	transketolase, putative, expressed	356	9	4	3	0.1	5	4	8	9	9	4	4	4
LOC_Os05g33130.1 protein	CHIT17 - Chitinase family protein precursor, expressed	340	4	0.1	3	0.1	3	2	4	4	5	4	3	4
LOC_Os11g29400.1 protein	6-phosphogluconate dehydrogenase, decarboxylating, putative, expressed	508	8	12	9	10	8	11	9	12	12	9	6	6
LOC_Os06g02510.1 protein	ribosomal protein L13, putative, expressed	208	19	0.1	17	13	13	15	20	25	26	0.1	0.1	11
LOC_Os03g11720.1 protein	glycosyl hydrolase, family 31, putative, expressed	919	3	7	5	6	8	7	5	10	7	3	4	6
LOC_Os08g10570.2 protein	bifunctional purine biosynthesis protein purH, putative, expressed	600	5	6	4	4	5	4	5	5	6	2	0.1	2
LOC_Os04g58240.1 protein	expressed protein	301	0.1	3	2	0.1	2	0.1	2	8	7	2	0.1	0.1
LOC_Os06g43600.1 protein	LTPL129 - Protease inhibitor/seed storage/LTP family protein precursor, expressed	255	6	3	0.1	0.1	4	0.1	0.1	0.1	0.1	0.1	0.1	0.1
LOC_Os02g11050.1 protein	26S protease regulatory subunit, putative, expressed	424	5	7	9	9	9	0.1	14	14	13	5	0.1	0.1
LOC_Os07g01020.1 protein	SOR/SNZ family protein, putative, expressed	318	6	0.1	13	5	4	4	12	11	12	9	8	9
LOC_Os03g56790.1 protein	actin-depolymerizing factor, putative, expressed	145	3	4	0.1	2	3	3	5	6	4	0.1	0.1	2
LOC_Os05g32230.1 protein	expressed protein	378	5	0.1	3	3	2	2	6	7	9	0.1	0.1	3
LOC_Os04g51796.2 protein	DNA repair ATPase-related, putative, expressed	221	0.1	0.1	0.1	0.1	2	0.1	0.1	0.1	0.1	0.1	0.1	2
LOC_Os01g65220.1 protein	XRN 5'-3' exonuclease N-terminus domain containing protein, expressed	1068	0.1	0.1	0.1	0.1	2	0.1	0.1	0.1	0.1	0.1	0.1	2
LOC_Os07g45074.1 protein	FAT domain-containing protein, putative, expressed	950	0.1	0.1	0.1	0.1	2	0.1	0.1	0.1	0.1	0.1	0.1	2
LOC_Os09g16910.3 protein	cysteine desulfurase 1, mitochondrial precursor, putative, expressed	458	2	5	2	2	3	0.1	8	3	6	2	2	2
LOC_Os03g52380.1 protein	PIII5 - Proteinase inhibitor II family protein precursor, expressed	92	3	2	2	4	0.1	0.1	3	3	0.1	0.1	0.1	0.1
LOC_Os05g02530.1 protein	glutathione S-transferase, N-terminal domain containing protein, expressed	297	30	27	23	26	28	25	27	26	27	11	11	17
LOC_Os05g41970.1 protein	SSA1 - 2S albumin seed storage family protein precursor, expressed	186	6	13	10	8	9	7	11	10	11	4	2	4
LOC_Os01g43090.1 protein	oxidoreductase, aldo/keto reductase family protein, putative, expressed	344	5	3	3	4	2	0.1	5	5	6	0.1	0.1	3
LOC_Os01g52460.1 protein	regulator of ribonuclease, putative, expressed	168	0.1	5	0.1	0.1	6	0.1	5	7	9	0.1	0.1	2
LOC_Os03g59290.1 protein	C-methyltransferase, putative, expressed	330	5	0.1	6	3	3	2	5	6	9	0.1	0.1	2
LOC_Os07g49380.1 protein	PWWP domain containing protein, expressed	564	2	2	0.1	0.1	2	0.1	0.1	0.1	0.1	0.1	0.1	0.1
LOC_Os03g19250.1 protein	AMP-binding enzyme, putative, expressed	574	9	9	6	3	4	4	5	7	9	0.1	3	2
LOC_Os03g21550.1 protein	eukaryotic translation initiation factor 2 subunit beta, putative, expressed	270	4	0.1	5	2	2	0.1	7	9	9	0.1	0.1	2
LOC_Os02g50550.1 protein	dynamin, putative, expressed	923	9	11	0.1	0.1	14	0.1	0.1	0.1	17	9	11	14
LOC_Os07g38970.1 protein	succinyl-CoA ligase subunit alpha-2, mitochondrial precursor, putative, expressed	331	5	0.1	7	5	6	5	13	15	12	2	6	3
LOC_Os06g35814.1 protein	ras-related protein, putative, expressed	217	18	13	11	16	15	18	19	16	17	9	4	7
LOC_Os10g35550.1 protein	pre-mRNA-processing factor 6, putative, expressed	1039	2	0.1	0.1	2	5	2	3	0.1	0.1	0.1	0.1	2
LOC_Os02g34884.1 protein	SacI homology domain containing protein, expressed	597	0.1	3	2	0.1	0.1	0.1	2	2	0.1	0.1	2	2
LOC_Os03g18454.1 protein	gamma-interferon-inducible lysosomal thiol reductase precursor, putative, expressed	265	9	10	6	6	11	7	6	7	7	5	3	6
LOC_Os07g47510.1 protein	stress-related protein, putative, expressed	255	6	0.1	7	4	6	4	12	9	13	4	7	5
LOC_Os05g28210.1 protein	small hydrophilic plant seed protein, putative, expressed	95	0.1	5	4	5	6	8	0.1	4	0.1	0.1	3	0.1
LOC_Os06g30310.1 protein	alpha-glucan water dikinase, chloroplast precursor, putative, expressed	1425	19	19	14	15	17	19	23	15	18	8	7	6
LOC_Os08g02080.1 protein	rickettsia 17 kDa surface antigen family protein, expressed	142	8	9	9	5	5	5	3	5	5	2	3	0.1
LOC_Os12g36850.1 protein	pathogenesis-related Bet v I family protein, putative, expressed	158	6	7	5	7	6	7	8	7	13	3	3	4
LOC_Os02g55030.1 protein	hydrolase, NUDIX family, domain containing protein, expressed	776	0.1	0.1	0.1	2	0.1	5	0.1	0.1	3	0.1	0.1	0.1
LOC_Os06g23160.1 protein	bacterial transferase hexapeptide domain containing protein, expressed	455	0.1	0.1	2	2	0.1	0.1	2	2	4	0.1	2	2
LOC_Os12g44020.2 protein	Ser/Thr protein phosphatase family protein, putative, expressed	455	0.1	3	4	3	4	5	2	0.1	2	3	2	2
LOC_Os02g04040.1 protein	RecF/RecN/SMC N terminal domain containing protein, expressed	494	0.1	0.1	0.1	2	0.1	0.1	0.1	0.1	0.1	0.1	0.1	2
LOC_Os08g09100.1 protein	RNA recognition motif containing protein, putative, expressed	434	0.1	0.1	0.1	2	0.1	0.1	0.1	0.1	0.1	0.1	0.1	2
LOC_Os06g43660.1 protein	inorganic H+ pyrophosphatase, putative, expressed	782	53	0.1	0.1	42	47	0.1	0.1	0.1	0.1	33	0.1	31
LOC_Os10g38740.1 protein	glutathione S-transferase, putative, expressed	236	11	9	7	4	6	6	12	14	14	3	0.1	5
LOC_Os02g50620.1 protein	dehydrogenase E1 component domain containing protein, expressed	390	0.1	6	0.1	4	0.1	5	0.1	0.1	0.1	0.1	0.1	0.1
LOC_Os05g45660.2 protein	plasminogen activator inhibitor 1 RNA-binding protein, putative, expressed	376	4	0.1	0.1	0.1	0.1	0.1	4	5	0.1	0.1	3	4
LOC_Os02g01280.1 protein	T-complex protein, putative, expressed	598	17	23	19	24	21	28	0.1	20	22	14	22	21
LOC_Os03g30790.1 protein	erlin-2 precursor, putative, expressed	374	0.1	2	0.1	2	3	3	0.1	3	0.1	0.1	0.1	2
LOC_Os01g10920.1 protein	peptide-N4-asparagine amidase A, putative, expressed	616	0.1	0.1	0.1	2	2	0.1	0.1	2	0.1	0.1	0.1	0.1
LOC_Os03g52490.1 protein	nucleic acid binding protein, putative, expressed	296	7	0.1	7	4	6	3	11	11	13	5	5	6
LOC_Os02g15070.1 protein	glutelin, putative, expressed	495	0.1	0.1	21	31	21	23	26	0.1	0.1	22	0.1	8
LOC_Os10g17454.3 protein	RNA recognition motif containing protein, expressed	300	0.1	0.1	0.1	0.1	0.1	2	0.1	0.1	0.1	2	0.1	0.1
LOC_Os09g10600.1 protein	enoyl-acyl-carrier-protein reductase NADH, chloroplast precursor, expressed	371	14	7	0.1	0.1	0.1	0.1	0.1	12	9	0.1	9	12
LOC_Os01g68320.5 protein	DEAD-box ATP-dependent RNA helicase 30, putative, expressed	572	6	0.1	0.1	3	5	4	0.1	5	6	3	2	2
LOC_Os08g17160.1 protein	plastocyanin-like domain containing protein, putative, expressed	193	0.1	0.1	0.1	2	2	0.1	2	0.1	0.1	0.1	0.1	0.1
LOC_Os08g36440.2 protein	HVA22, putative, expressed	102	4	0.1	0.1	7	8	5	0.1	4	3	4	4	0.1
LOC_Os03g46770.1 protein	RNA recognition motif containing protein, expressed	162	14	16	16	15	19	16	19	18	22	15	12	8
LOC_Os03g62370.1 protein	WD40-like Beta Propeller Repeat family protein, expressed	688	6	0.1	3	0.1	0.1	0.1	0.1	3	0.1	0.1	0.1	0.1
LOC_Os03g59710.1 protein	RNA recognition motif containing protein, putative, expressed	130	4	3	3	2	3	0.1	3	4	3	2	0.1	0.1
LOC_Os06g01390.1 protein	acyl-coenzyme A oxidase 1.2, peroxisomal, putative, expressed	669	7	14	7	11	14	10	10	10	14	7	7	6
LOC_Os06g40040.1 protein	protein of unknown function domain containing protein, expressed	132	8	15	0.1	9	14	9	0.1	10	0.1	0.1	0.1	3
LOC_Os03g21460.1 protein	metallo-beta-lactamase family protein, putative, expressed	258	7	0.1	14	11	11	11	17	15	16	6	8	9
LOC_Os11g47120.1 protein	DEFL48 - Defensin and Defensin-like DEFL family, expressed	407	0.1	0.1	0.1	0.1	7	0.1	8	0.1	10	0.1	0.1	0.1
LOC_Os12g14070.1 protein	DnaK family protein, putative, expressed	698	0.1	12	14	15	12	19	12	12	12	13	13	14
LOC_Os03g44150.1 protein	aminotransferase, putative, expressed	473	0.1	2	2	0.1	2	0.1	3	5	5	0.1	2	4
LOC_Os01g15600.1 protein	PUR ALPHA-1, putative, expressed	308	3	5	3	3	2	4	4	3	5	2	3	3
LOC_Os10g37420.2 protein	cytochrome b5-like Heme/Steroid binding domain containing protein, expressed	134	7	10	6	12	15	8	13	10	9	6	4	3
LOC_Os08g15030.1 protein	aspartate carbamoyltransferase, putative, expressed	363	4	0.1	6	2	0.1	2	7	10	9	0.1	2	0.1
LOC_Os05g01050.2 protein	DNA-binding protein-related, putative, expressed	134	11	9	8	6	6	7	6	7	5	0.1	3	3
LOC_Os08g37600.1 protein	citrate transporter, putative, expressed	555	0.1	0.1	0.1	0.1	0.1	2	0.1	0.1	0.1	3	0.1	0.1
LOC_Os02g50790.2 protein	nuclear-pore anchor, putative, expressed	677	3	0.1	0.1	0.1	0.1	0.1	2	0.1	0.1	2	0.1	2
LOC_Os01g10930.1 protein	peptide-N4-asparagine amidase A, putative, expressed	623	2	3	0.1	0.1	0.1	3	0.1	0.1	0.1	0.1	0.1	0.1
LOC_Os03g50300.1 protein	CASP, putative, expressed	668	2	0.1	0.1	0.1	0.1	0.1	0.1	0.1	0.1	0.1	0.1	2
LOC_Os12g04990.3 protein	acyl-CoA synthetase protein, putative, expressed	683	0.1	3	0.1	0.1	2	2	0.1	0.1	0.1	0.1	0.1	0.1
LOC_Os12g43590.1 protein	FAD dependent oxidoreductase domain containing protein, expressed	585	2	4	0.1	0.1	0.1	0.1	0.1	0.1	2	0.1	0.1	0.1
LOC_Os02g04100.1 protein	peptidase, T1 family, putative, expressed	270	11	0.1	12	6	10	7	14	19	17	8	12	12
LOC_Os06g11180.1 protein	OsPOP12 - Putative Prolyl Oligopeptidase homologue, expressed	683	0.1	7	6	3	9	5	4	6	5	0.1	2	0.1
LOC_Os07g45090.1 protein	NADH-ubiquinone oxidoreductase 51 kDa subunit, mitochondrial precursor, putative, expressed	504	16	18	10	7	4	6	10	14	8	3	5	0.1
LOC_Os03g19270.3 protein	universal stress protein domain containing protein, putative, expressed	180	8	11	8	5	9	10	11	9	7	3	0.1	4
LOC_Os10g21266.1 protein	ATP synthase subunit beta, putative, expressed	498	0.1	15	18	0.1	0.1	0.1	15	0.1	0.1	0.1	0.1	0.1
LOC_Os11g11050.1 protein	initiation factor 2 subunit family domain containing protein, expressed	508	0.1	0.1	0.1	0.1	3	0.1	0.1	0.1	0.1	0.1	0.1	2
LOC_Os05g41172.1 protein	histone-lysine N-methyltransferase, H3 lysine-9 specific SUVH1, putative, expressed	672	0.1	0.1	0.1	0.1	3	0.1	0.1	0.1	0.1	0.1	0.1	2
LOC_Os03g29180.1 protein	ubiquinone biosynthesis protein COQ9, mitochondrial precursor, putative, expressed	323	4	0.1	5	4	3	6	4	6	5	4	3	5
LOC_Os08g06200.1 protein	stomatin-like protein 2, putative, expressed	377	2	4	3	0.1	0.1	4	3	3	5	0.1	2	3
LOC_Os01g16240.1 protein	OsCam1-3 - Calmodulin, expressed	149	10	11	11	10	10	10	17	13	14	7	4	3
LOC_Os01g45274.4 protein	carbonic anhydrase, chloroplast precursor, putative, expressed	202	8	12	4	4	3	4	7	6	9	0.1	2	3
LOC_Os09g17730.2 protein	proton pump interactor, putative, expressed	627	2	5	0.1	3	5	3	5	5	4	0.1	0.1	3
LOC_Os03g50040.2 protein	phytanoyl-CoA dioxygenase, putative, expressed	221	2	0.1	0.1	0.1	0.1	0.1	0.1	4	3	0.1	0.1	0.1
LOC_Os05g48290.3 protein	T-complex protein, putative, expressed	451	0.1	25	26	0.1	0.1	0.1	0.1	27	0.1	0.1	0.1	0.1
LOC_Os02g20930.1 protein	apoptosis inhibitor 5, putative, expressed	537	2	4	3	2	4	4	2	2	5	2	2	3
LOC_Os08g35710.1 protein	expressed protein	226	3	0.1	2	0.1	0.1	0.1	0.1	0.1	2	0.1	0.1	0.1
LOC_Os12g28270.2 protein	amidohydrolase, putative, expressed	471	6	4	3	3	4	2	5	4	8	2	3	3
LOC_Os07g04240.1 protein	succinate dehydrogenase flavoprotein subunit,mitochondrial precursor, putative, expressed	630	15	14	17	9	17	15	14	14	20	12	7	12
LOC_Os10g35870.1 protein	cytochrome b5-like Heme/Steroid binding domain containing protein, expressed	232	4	0.1	7	3	3	0.1	8	9	8	2	5	6
LOC_Os12g37720.1 protein	zinc knuckle family protein, expressed	1159	0.1	0.1	2	0.1	0.1	0.1	0.1	0.1	0.1	0.1	0.1	3
LOC_Os02g36600.1 protein	aldose 1-epimerase, putative, expressed	378	0.1	0.1	0.1	0.1	2	0.1	0.1	0.1	0.1	0.1	2	0.1
LOC_Os01g41550.1 protein	aspartic proteinase, putative, expressed	500	8	8	8	5	6	6	9	6	9	3	4	4
LOC_Os11g21990.1 protein	expressed protein	412	14	21	16	13	13	11	18	20	26	7	11	9
LOC_Os08g44380.2 protein	L1P family of ribosomal proteins domain containing protein, expressed	216	0.1	0.1	34	0.1	0.1	0.1	35	38	0.1	0.1	0.1	0.1
LOC_Os02g05310.4 protein	splicing factor 3B subunit 1, putative, expressed	1283	9	7	12	11	13	13	11	0.1	13	9	8	13
LOC_Os12g07220.1 protein	bacterial transferase hexapeptide domain containing protein, expressed	273	5	0.1	9	5	3	2	9	13	15	3	4	6
LOC_Os07g08030.1 protein	ribose-5-phosphate isomerase A, putative, expressed	280	2	4	0.1	0.1	0.1	0.1	2	0.1	0.1	0.1	0.1	0.1
LOC_Os08g34150.1 protein	OsTIL-2 Temperature-induced lipocalin-2, expressed	179	4	5	0.1	6	7	6	2	5	4	3	3	3
LOC_Os10g26660.2 protein	expressed protein	310	0.1	2	0.1	0.1	0.1	0.1	0.1	0.1	0.1	0.1	0.1	2
LOC_Os05g04850.1 protein	RNA recognition motif containing protein, putative, expressed	204	0.1	2	0.1	0.1	0.1	0.1	0.1	0.1	0.1	0.1	0.1	3
LOC_Os05g16660.1 protein	WD domain, G-beta repeat domain containing protein, expressed	326	0.1	0.1	10	0.1	0.1	0.1	0.1	13	11	0.1	0.1	0.1
LOC_Os10g35250.1 protein	vacuolar protein-sorting protein bro1, putative, expressed	883	0.1	0.1	0.1	2	0.1	0.1	3	3	0.1	0.1	0.1	0.1
LOC_Os02g50350.2 protein	dihydroorotate dihydrogenase protein, putative, expressed	408	0.1	4	3	0.1	0.1	0.1	0.1	0.1	3	0.1	0.1	0.1
LOC_Os10g31000.2 protein	ubiquitin-conjugating enzyme, putative, expressed	144	0.1	0.1	0.1	0.1	3	0.1	0.1	0.1	0.1	2	0.1	0.1
LOC_Os05g08360.1 protein	rRNA 2-O-methyltransferase fibrillarin 2, putative, expressed	309	22	2	20	0.1	10	15	30	26	22	0.1	0.1	13
LOC_Os01g68790.3 protein	RNA recognition motif containing protein, putative, expressed	150	3	3	2	4	4	6	5	5	5	7	0.1	0.1
LOC_Os05g51640.2 protein	adhesion regulating molecule family, putative, expressed	306	3	0.1	4	0.1	2	0.1	4	7	4	0.1	3	4
LOC_Os03g55150.6 protein	eukaryotic translation initiation factor 5A, putative, expressed	161	17	12	14	11	10	10	13	16	15	5	5	0.1
LOC_Os06g06560.1 protein	starch synthase, putative, expressed	641	4	10	6	10	8	10	10	9	7	6	4	4
LOC_Os02g37870.1 protein	Brix domain containing protein, putative, expressed	331	2	3	0.1	0.1	0.1	0.1	0.1	2	0.1	0.1	0.1	0.1
LOC_Os07g15880.1 protein	mitochondrial prohibitin complex protein 2, putative, expressed	289	18	0.1	15	9	8	7	23	23	26	11	15	14
LOC_Os12g36830.1 protein	pathogenesis-related Bet v I family protein, putative, expressed	160	9	14	11	11	13	14	15	18	18	10	8	6
LOC_Os12g41715.1 protein	DEAD-box ATP-dependent RNA helicase, putative, expressed	628	0.1	4	0.1	7	4	0.1	0.1	8	7	3	5	8
LOC_Os04g42000.1 protein	6,7-dimethyl-8-ribityllumazine synthase, chloroplast precursor, putative, expressed	221	13	13	15	9	11	6	11	13	14	4	5	0.1
LOC_Os02g57180.1 protein	NADH dehydrogenase 1 alpha subcomplex subunit 9,mitochondrial precursor, putative, expressed	408	16	22	17	9	13	7	16	18	19	7	4	17
LOC_Os09g27830.1 protein	OsPDIL2-3 protein disulfide isomerase PDIL2-3, expressed	441	7	8	10	7	5	7	7	7	5	2	4	3
LOC_Os07g11330.1 protein	RAL2 - Seed allergenic protein RA5/RA14/RA17 precursor, expressed	160	3	2	4	3	5	6	5	5	0.1	2	0.1	0.1
LOC_Os04g25060.1 protein	cysteine-rich receptor-like protein kinase, putative, expressed	281	6	0.1	2	0.1	0.1	0.1	3	0.1	0.1	0.1	0.1	0.1
LOC_Os06g13820.1 protein	dynamin, putative, expressed	911	9	12	6	13	15	17	13	15	0.1	10	10	14
LOC_Os10g25320.3 protein	initiation factor 2 subunit family domain containing protein, expressed	372	0.1	3	2	0.1	0.1	0.1	0.1	2	0.1	0.1	0.1	0.1
LOC_Os06g41110.1 protein	tubulin binding cofactor C, putative, expressed	623	0.1	2	0.1	4	4	0.1	0.1	3	4	2	2	3
LOC_Os02g39720.4 protein	splicing factor, arginine/serine-rich 7, putative, expressed	200	3	0.1	3	0.1	0.1	0.1	0.1	3	0.1	0.1	0.1	0.1
LOC_Os01g73880.1 protein	eukaryotic translation initiation factor, putative, expressed	227	2	0.1	2	0.1	0.1	0.1	0.1	0.1	2	0.1	0.1	0.1
LOC_Os08g12820.1 protein	proteasome/cyclosome repeat containing protein, expressed	987	0.1	0.1	0.1	0.1	16	0.1	19	0.1	16	0.1	4	8
LOC_Os04g46894.1 protein	beige/BEACH domain containing protein, expressed	2197	0.1	2	2	3	0.1	0.1	0.1	0.1	0.1	0.1	0.1	0.1
LOC_Os05g46580.1 protein	polyprenyl synthetase, putative, expressed	355	3	0.1	0.1	0.1	0.1	0.1	0.1	0.1	0.1	0.1	0.1	2
LOC_Os07g44650.1 protein	LYR motif containing protein, putative, expressed	131	7	7	8	7	9	8	6	10	6	5	2	2
LOC_Os08g23810.2 protein	enoyl-acyl-carrier-protein reductase NADH, chloroplast precursor, expressed	375	15	0.1	18	20	17	17	17	16	16	19	10	14
LOC_Os01g48960.1 protein	glutamate synthase, chloroplast precursor, putative, expressed	2167	12	18	8	10	6	8	14	12	8	8	8	6
LOC_Os07g40580.1 protein	eukaryotic translation initiation factor 5A, putative, expressed	160	12	10	9	7	8	10	12	15	14	4	5	8
LOC_Os02g02850.1 protein	bifunctional protein folD, putative, expressed	371	2	0.1	0.1	0.1	0.1	0.1	0.1	2	4	0.1	0.1	0.1
LOC_Os01g17170.1 protein	magnesium-protoporphyrin IX monomethyl ester cyclase,chloroplast precursor, putative, expressed	408	0.1	2	0.1	0.1	0.1	0.1	0.1	3	3	0.1	0.1	0.1
LOC_Os03g13540.1 protein	Ser/Thr protein phosphatase family protein, putative, expressed	339	7	7	7	8	9	6	9	11	10	0.1	3	4
LOC_Os05g24020.1 protein	emp24/gp25L/p24 family protein, putative, expressed	439	0.1	0.1	0.1	0.1	3	0.1	0.1	0.1	0.1	0.1	2	0.1
LOC_Os11g06750.1 protein	ribosomal protein L3, putative, expressed	389	35	38	41	31	0.1	0.1	0.1	0.1	48	20	23	0.1
LOC_Os01g51020.1 protein	60S ribosomal protein L28-1, putative, expressed	145	0.1	0.1	0.1	4	0.1	0.1	0.1	0.1	0.1	0.1	0.1	5
LOC_Os09g28570.3 protein	zinc-binding alcohol dehydrogenase domain-containing protein 2, putative, expressed	564	0.1	6	3	7	7	5	4	4	2	0.1	0.1	4
LOC_Os10g11810.3 protein	dehydrogenase, putative, expressed	297	2	0.1	0.1	3	3	3	0.1	3	5	2	0.1	0.1
LOC_Os06g05880.1 protein	profilin domain containing protein, expressed	131	6	4	6	6	10	9	8	9	8	0.1	2	5
LOC_Os04g42580.1 protein	carboxyvinyl-carboxyphosphonate phosphorylmutase, putative, expressed	503	3	5	3	3	3	0.1	2	3	4	2	3	3
LOC_Os03g63860.1 protein	DANA2, putative, expressed	224	0.1	0.1	0.1	0.1	0.1	0.1	0.1	0.1	2	0.1	0.1	2
LOC_Os03g58840.1 protein	vesicle-associated membrane protein, putative, expressed	220	0.1	0.1	0.1	0.1	0.1	0.1	0.1	0.1	2	0.1	0.1	2
LOC_Os05g44310.1 protein	vesicle-fusing ATPase, putative, expressed	743	18	18	11	16	22	21	19	18	21	7	10	12
LOC_Os03g04169.1 protein	ATP phosphoribosyltransferase, putative, expressed	404	2	2	0.1	0.1	0.1	0.1	0.1	0.1	2	0.1	0.1	0.1
LOC_Os01g42990.1 protein	PPR repeat domain containing protein, putative, expressed	649	2	2	0.1	0.1	0.1	0.1	0.1	0.1	2	0.1	0.1	0.1
LOC_Os02g35470.4 protein	calmodulin binding protein, putative, expressed	652	0.1	0.1	0.1	0.1	2	0.1	0.1	0.1	0.1	0.1	0.1	0.1
LOC_Os01g35050.4 protein	early-responsive to dehydration protein-related, putative, expressed	703	0.1	0.1	0.1	0.1	2	0.1	0.1	0.1	0.1	0.1	0.1	0.1
LOC_Os05g25450.2 protein	- The CrRLK1L-1 subfamily has homology to the CrRLK1L homolog, expressed - [TKL_IRAK_CrRLK1L-1.3]	881	0.1	0.1	0.1	0.1	2	0.1	0.1	0.1	0.1	0.1	0.1	0.1
LOC_Os04g53210.3 protein	hydroxyacid oxidase 1, putative, expressed	365	0.1	0.1	0.1	0.1	2	0.1	0.1	0.1	0.1	0.1	0.1	0.1
LOC_Os10g42940.3 protein	miro, putative, expressed	113	0.1	0.1	0.1	0.1	2	0.1	0.1	0.1	0.1	0.1	0.1	0.1
LOC_Os11g10750.1 protein	OsSCP48 - Putative Serine Carboxypeptidase homologue, expressed	465	0.1	0.1	0.1	0.1	2	0.1	0.1	0.1	0.1	0.1	0.1	0.1
LOC_Os09g07294.1 protein	purity of essence, putative, expressed	725	0.1	0.1	0.1	0.1	2	0.1	0.1	0.1	0.1	0.1	0.1	0.1
LOC_Os01g59100.1 protein	cytokinin-N-glucosyltransferase 1, putative, expressed	470	0.1	0.1	0.1	0.1	2	0.1	0.1	0.1	0.1	0.1	0.1	0.1
LOC_Os07g05190.1 protein	leucine-rich repeat family protein, putative, expressed	1065	0.1	0.1	0.1	0.1	2	0.1	0.1	0.1	0.1	0.1	0.1	0.1
LOC_Os07g39620.1 protein	C2 domain containing protein, putative, expressed	445	0.1	0.1	0.1	0.1	2	0.1	0.1	0.1	0.1	0.1	0.1	0.1
LOC_Os02g06500.1 protein	DSHCT domain containing protein, expressed	773	0.1	0.1	0.1	0.1	2	0.1	0.1	0.1	0.1	0.1	0.1	0.1
LOC_Os03g50130.1 protein	microsomal glutathione S-transferase 3, putative, expressed	148	0.1	0.1	0.1	0.1	2	0.1	0.1	0.1	0.1	0.1	0.1	0.1
LOC_Os08g32170.1 protein	oxidoreductase, 2OG-FeII oxygenase domain containing protein, putative, expressed	314	0.1	0.1	0.1	0.1	2	0.1	0.1	0.1	0.1	0.1	0.1	0.1
LOC_Os10g37210.1 protein	FAD dependent oxidoreductase domain containing protein, expressed	575	0.1	0.1	0.1	0.1	2	0.1	0.1	0.1	0.1	0.1	0.1	0.1
LOC_Os05g04410.1 protein	peroxidase precursor, putative, expressed	349	0.1	0.1	0.1	0.1	2	0.1	0.1	0.1	0.1	0.1	0.1	0.1
LOC_Os05g06690.3 protein	HECT-domain domain containing protein, expressed	961	0.1	0.1	0.1	0.1	2	0.1	0.1	0.1	0.1	0.1	0.1	0.1
LOC_Os11g29380.1 protein	MCM2 - Putative minichromosome maintenance MCM complex subunit 2, expressed	961	0.1	0.1	0.1	0.1	2	0.1	0.1	0.1	0.1	0.1	0.1	0.1
LOC_Os04g33990.1 protein	harpin-induced protein 1 domain containing protein, expressed	220	0.1	0.1	0.1	0.1	2	0.1	0.1	0.1	0.1	0.1	0.1	0.1
LOC_Os08g40450.1 protein	uvrB/uvrC motif family protein, expressed	790	0.1	0.1	0.1	0.1	2	0.1	0.1	0.1	0.1	0.1	0.1	0.1
LOC_Os05g29880.1 protein	3-hydroxyacyl-CoA dehydrogenase, putative, expressed	503	0.1	0.1	0.1	0.1	2	0.1	0.1	0.1	0.1	0.1	0.1	0.1
LOC_Os03g19590.1 protein	phytochrome B, putative, expressed	1171	0.1	0.1	0.1	0.1	2	0.1	0.1	0.1	0.1	0.1	0.1	0.1
LOC_Os07g29360.1 protein	tetratricopeptide repeat domain containing protein, expressed	1069	0.1	0.1	0.1	0.1	2	0.1	0.1	0.1	0.1	0.1	0.1	0.1
LOC_Os11g19810.2 protein	PWWP domain containing protein, expressed	1040	0.1	0.1	0.1	0.1	2	0.1	0.1	0.1	0.1	0.1	0.1	0.1
LOC_Os12g39320.1 protein	DUF221 domain containing protein, expressed	695	0.1	0.1	0.1	0.1	2	0.1	0.1	0.1	0.1	0.1	0.1	0.1
LOC_Os02g54780.1 protein	CYPRO4, putative, expressed	617	0.1	0.1	0.1	0.1	2	0.1	0.1	0.1	0.1	0.1	0.1	0.1
LOC_Os10g33720.1 protein	methyltransferase, putative, expressed	617	0.1	0.1	0.1	0.1	2	0.1	0.1	0.1	0.1	0.1	0.1	0.1
LOC_Os03g15740.1 protein	uncharacterized TPR repeat-containing protein, putative, expressed	848	0.1	0.1	0.1	0.1	2	0.1	0.1	0.1	0.1	0.1	0.1	0.1
LOC_Os01g04330.1 protein	OsCML16 - Calmodulin-related calcium sensor protein, expressed	181	0.1	0.1	0.1	0.1	2	0.1	0.1	0.1	0.1	0.1	0.1	0.1
LOC_Os05g44210.1 protein	trehalose-6-phosphate synthase, putative, expressed	859	0.1	0.1	0.1	0.1	2	0.1	0.1	0.1	0.1	0.1	0.1	0.1
LOC_Os12g42200.1 protein	ATCHX, putative, expressed	802	0.1	0.1	0.1	0.1	2	0.1	0.1	0.1	0.1	0.1	0.1	0.1
LOC_Os11g06760.1 protein	protein of unknown function domain containing protein, expressed	270	0.1	0.1	3	0.1	0.1	0.1	5	0.1	3	0.1	0.1	0.1
LOC_Os03g61630.1 protein	WD domain, G-beta repeat domain containing protein, expressed	301	2	0.1	2	0.1	0.1	2	4	3	4	0.1	0.1	3
LOC_Os05g42230.1 protein	universal stress protein domain containing protein, putative, expressed	282	9	0.1	10	6	6	6	15	19	16	6	5	5
LOC_Os02g18380.1 protein	60S ribosomal protein L27-3, putative, expressed	137	15	17	15	14	15	13	24	23	28	5	10	0.1
LOC_Os09g30412.1 protein	heat shock protein, putative, expressed	699	183	0.1	0.1	0.1	0.1	155	167	175	192	78	0.1	94
LOC_Os04g24180.2 protein	heat shock protein binding protein, putative, expressed	681	2	0.1	0.1	0.1	2	2	0.1	0.1	0.1	0.1	0.1	2
LOC_Os07g48960.1 protein	OsLonP3 - Putative Lon protease homologue, expressed	976	3	8	3	8	5	7	5	6	6	3	2	3
LOC_Os07g09720.1 protein	phosphoacetylglucosamine mutase, putative, expressed	562	0.1	0.1	0.1	0.1	0.1	2	0.1	0.1	0.1	0.1	0.1	0.1
LOC_Os02g22480.2 protein	glycosyltransferase, putative, expressed	468	0.1	0.1	0.1	0.1	0.1	2	0.1	0.1	0.1	0.1	0.1	0.1
LOC_Os02g47760.1 protein	AAA-type ATPase family protein, putative, expressed	519	0.1	0.1	0.1	0.1	0.1	2	0.1	0.1	0.1	0.1	0.1	0.1
LOC_Os10g08780.1 protein	expressed protein	106	0.1	0.1	0.1	0.1	0.1	2	0.1	0.1	0.1	0.1	0.1	0.1
LOC_Os02g42700.1 protein	thioredoxin, putative, expressed	173	0.1	0.1	0.1	0.1	0.1	2	0.1	0.1	0.1	0.1	0.1	0.1
LOC_Os02g39620.1 protein	ATOZI1, putative, expressed	78	0.1	0.1	0.1	0.1	0.1	2	0.1	0.1	0.1	0.1	0.1	0.1
LOC_Os07g48920.1 protein	aldehyde dehydrogenase, putative, expressed	597	0.1	0.1	0.1	0.1	0.1	2	0.1	0.1	0.1	0.1	0.1	0.1
LOC_Os08g03570.1 protein	NAD dependent epimerase/dehydratase family protein, putative, expressed	406	0.1	0.1	0.1	0.1	0.1	2	0.1	0.1	0.1	0.1	0.1	0.1
LOC_Os04g33590.2 protein	hydrolase, alpha/beta fold family protein, putative, expressed	344	0.1	0.1	0.1	0.1	0.1	2	0.1	0.1	0.1	0.1	0.1	0.1
LOC_Os09g20090.1 protein	L-ascorbate oxidase precursor, putative, expressed	577	0.1	0.1	0.1	0.1	0.1	2	0.1	0.1	0.1	0.1	0.1	0.1
LOC_Os03g16220.3 protein	oxidoreductase, short chain dehydrogenase/reductase family domain containing protein, expressed	263	0.1	0.1	0.1	0.1	0.1	2	0.1	0.1	0.1	0.1	0.1	0.1
LOC_Os10g04730.1 protein	- DUF26 kinases have homology to DUF26 containing loci, expressed - [TKL_IRAK_DUF26-la.6]	655	0.1	0.1	0.1	0.1	0.1	2	0.1	0.1	0.1	0.1	0.1	0.1
LOC_Os03g38970.1 protein	metal ion binding protein, putative, expressed	1256	0.1	0.1	0.1	0.1	0.1	2	0.1	0.1	0.1	0.1	0.1	0.1
LOC_Os01g06270.1 protein	expressed protein	540	0.1	0.1	0.1	0.1	0.1	2	0.1	0.1	0.1	0.1	0.1	0.1
LOC_Os01g71830.1 protein	glycosyl hydrolases family 17, putative, expressed	318	0.1	0.1	0.1	0.1	0.1	2	0.1	0.1	0.1	0.1	0.1	0.1
LOC_Os01g64280.1 protein	sorting nexin 1, putative, expressed	399	0.1	0.1	0.1	0.1	0.1	2	0.1	0.1	0.1	0.1	0.1	0.1
LOC_Os11g03050.1 protein	cytidylyltransferase domain containing protein, expressed	424	0.1	0.1	0.1	0.1	0.1	2	0.1	0.1	0.1	0.1	0.1	0.1
LOC_Os02g01170.1 protein	HECT-domain domain containing protein, expressed	819	0.1	2	0.1	3	2	3	3	0.1	0.1	0.1	3	0.1
LOC_Os02g07044.2 protein	rhodanese-like domain containing protein, putative, expressed	307	0.1	0.1	0.1	0.1	2	0.1	0.1	2	2	0.1	0.1	0.1
LOC_Os04g33220.1 protein	SAM domain family protein, expressed	266	4	0.1	3	2	0.1	0.1	4	3	7	2	2	0.1
LOC_Os02g21460.2 protein	uncharacterized protein yqjG, putative, expressed	325	3	0.1	7	2	3	0.1	4	4	5	3	4	4
LOC_Os07g10830.1 protein	dolichyl-diphosphooligosaccharide--protein glycosyltransferase 48 kDasubunit precursor, putative, expressed	439	12	14	7	13	9	12	14	17	15	8	9	7
LOC_Os07g03230.1 protein	eukaryotic translation initiation factor 3 subunit C, putative, expressed	936	29	25	24	25	28	27	25	29	34	13	14	23
LOC_Os04g38340.1 protein	endoplasmic reticulum-Golgi intermediate compartment protein 3, putative, expressed	386	0.1	2	2	0.1	0.1	0.1	0.1	0.1	2	0.1	0.1	0.1
LOC_Os05g47470.2 protein	VIP1 protein, putative, expressed	211	0.1	2	0.1	0.1	0.1	0.1	0.1	2	4	0.1	0.1	0.1
LOC_Os12g17910.1 protein	T-complex protein, putative, expressed	578	30	28	28	28	28	32	30	34	33	19	17	15
LOC_Os06g12690.3 protein	DCN1-like protein 2, putative, expressed	248	0.1	0.1	0.1	0.1	0.1	2	0.1	2	2	0.1	0.1	0.1
LOC_Os04g52110.1 protein	late embryogenesis abundant protein, group 3, putative, expressed	274	0.1	0.1	3	0.1	3	3	4	5	5	3	0.1	0.1
LOC_Os10g35070.4 protein	alpha-galactosidase precursor, putative, expressed	289	0.1	2	0.1	0.1	0.1	0.1	0.1	4	2	0.1	0.1	0.1
LOC_Os01g59930.1 protein	NADH-cytochrome b5 reductase, putative, expressed	279	3	0.1	3	0.1	2	0.1	3	4	5	0.1	3	2
LOC_Os04g14690.1 protein	flavin-containing monooxygenase family protein, putative, expressed	521	2	2	0.1	0.1	0.1	0.1	0.1	2	0.1	0.1	0.1	0.1
LOC_Os11g16410.3 protein	oxidoreductase, short chain dehydrogenase/reductase family, putative, expressed	258	0.1	0.1	0.1	0.1	0.1	0.1	0.1	2	0.1	0.1	0.1	2
LOC_Os05g50840.1 protein	mitochondrial carrier protein, putative, expressed	355	0.1	0.1	0.1	0.1	0.1	0.1	0.1	2	0.1	0.1	0.1	2
LOC_Os06g43850.1 protein	ATP synthase F1, delta subunit family protein, putative, expressed	225	19	24	20	10	17	12	24	13	15	8	0.1	7
LOC_Os01g08450.1 protein	ras-related protein, putative, expressed	252	10	10	7	10	10	11	8	9	15	5	0.1	4
LOC_Os07g08960.1 protein	RNA recognition motif containing protein, expressed	308	4	0.1	5	2	2	3	5	5	5	0.1	2	0.1
LOC_Os03g53800.2 protein	periplasmic beta-glucosidase precursor, putative, expressed	625	8	9	6	5	9	10	5	7	8	4	4	4
LOC_Os03g07910.1 protein	nitrilase, putative, expressed	351	2	0.1	0.1	0.1	0.1	0.1	0.1	3	2	0.1	0.1	0.1
LOC_Os01g06630.1 protein	small hydrophilic plant seed protein, putative, expressed	93	0.1	4	5	5	4	8	4	0.1	0.1	3	4	0.1
LOC_Os04g30760.1 protein	3-oxoacyl-reductase, chloroplast precursor, putative, expressed	318	4	0.1	4	3	4	2	3	6	8	0.1	0.1	3
LOC_Os01g73514.1 protein	5-oxoprolinase, putative, expressed	1257	0.1	3	3	6	6	9	4	3	5	0.1	3	2
LOC_Os03g04340.1 protein	C-methyltransferase, putative, expressed	363	0.1	0.1	0.1	0.1	0.1	0.1	2	0.1	0.1	0.1	0.1	2
LOC_Os01g63010.1 protein	universal stress protein domain containing protein, putative, expressed	162	10	13	11	15	16	11	10	8	14	5	5	0.1
LOC_Os01g32660.5 protein	- STE kinases include homologs to sterile 7, sterile 11 and sterile 20 from yeast, expressed - [STE_MEK_ste7_MAP2K.2]	288	2	0.1	0.1	0.1	0.1	0.1	3	0.1	2	0.1	0.1	0.1
LOC_Os02g10794.1 protein	expressed protein	416	0.1	3	0.1	2	3	3	0.1	0.1	3	0.1	2	0.1
LOC_Os02g14110.1 protein	aminotransferase, classes I and II, domain containing protein, expressed	432	8	8	9	6	10	10	12	7	8	6	6	5
LOC_Os08g04250.1 protein	cysteine-rich repeat secretory protein 55 precursor, putative, expressed	276	9	0.1	5	7	8	6	6	4	8	4	7	5
LOC_Os12g07740.1 protein	eukaryotic translation initiation factor 2 subunit gamma, putative, expressed	464	3	9	0.1	0.1	0.1	0.1	16	0.1	0.1	0.1	5	8
LOC_Os12g05430.1 protein	ribosomal protein L24, putative, expressed	150	0.1	0.1	0.1	0.1	7	0.1	0.1	0.1	0.1	0.1	0.1	4
LOC_Os06g05080.1 protein	cytochrome c oxidase subunit 5B, mitochondrial precursor, putative, expressed	154	0.1	0.1	0.1	2	0.1	0.1	0.1	2	2	0.1	0.1	0.1
LOC_Os03g57340.1 protein	chaperone protein dnaJ, putative, expressed	417	3	6	5	5	6	4	0.1	9	5	4	5	7
LOC_Os06g30460.5 protein	2-oxo acid dehydrogenases acyltransferase domain containing protein, expressed	441	5	5	4	3	3	3	2	3	0.1	0.1	5	0.1
LOC_Os04g10400.1 protein	electron transfer flavoprotein subunit beta, putative, expressed	253	0.1	0.1	2	0.1	0.1	0.1	0.1	2	3	0.1	0.1	0.1
LOC_Os06g39760.1 protein	WD domain, G-beta repeat domain containing protein, expressed	345	0.1	3	0.1	0.1	0.1	0.1	0.1	4	3	0.1	0.1	0.1
LOC_Os03g17450.1 protein	nucleotide binding protein, putative, expressed	238	0.1	2	2	0.1	0.1	0.1	0.1	2	0.1	0.1	0.1	0.1
LOC_Os04g39700.1 protein	60S ribosomal protein L6, putative, expressed	222	21	0.1	26	13	12	13	38	36	39	12	14	22
LOC_Os01g07382.1 protein	expressed protein	380	0.1	0.1	2	0.1	0.1	0.1	0.1	3	2	0.1	0.1	0.1
LOC_Os05g49800.1 protein	ketol-acid reductoisomerase, chloroplast precursor, putative, expressed	578	54	49	35	32	29	0.1	46	47	49	20	16	22
LOC_Os07g11380.1 protein	RAL4 - Seed allergenic protein RA5/RA14/RA17 precursor, expressed	188	14	15	14	10	10	12	17	21	12	7	3	7
LOC_Os01g16890.1 protein	ribosomal protein L7Ae, putative, expressed	111	18	18	13	11	16	14	12	15	17	5	0.1	9
LOC_Os05g51180.1 protein	hyaluronan/mRNA binding family domain containing protein, expressed	383	3	5	4	4	3	0.1	7	7	4	2	3	2
LOC_Os03g49580.1 protein	eukaryotic peptide chain release factor subunit 1-1, putative, expressed	437	0.1	0.1	0.1	5	0.1	0.1	0.1	0.1	4	4	2	0.1
LOC_Os02g58460.1 protein	beta-catenin-like protein 1, putative, expressed	516	0.1	0.1	0.1	2	0.1	0.1	0.1	0.1	0.1	0.1	0.1	0.1
LOC_Os05g27960.1 protein	hydrolase, acting on glycosyl bonds, putative, expressed	710	0.1	0.1	0.1	2	0.1	0.1	0.1	0.1	0.1	0.1	0.1	0.1
LOC_Os03g61500.1 protein	uncharacterized Cys-rich domain containing protein, putative, expressed	141	0.1	0.1	0.1	2	0.1	0.1	0.1	0.1	0.1	0.1	0.1	0.1
LOC_Os05g41900.1 protein	translation initiation factor SUI1, putative, expressed	115	0.1	0.1	0.1	2	0.1	0.1	0.1	0.1	0.1	0.1	0.1	0.1
LOC_Os07g44610.4 protein	pyrrolidone-carboxylate peptidase, putative, expressed	161	0.1	0.1	0.1	2	0.1	0.1	0.1	0.1	0.1	0.1	0.1	0.1
LOC_Os03g57760.1 protein	25.3 kDa vesicle transport protein, putative, expressed	218	0.1	0.1	0.1	2	0.1	0.1	0.1	0.1	0.1	0.1	0.1	0.1
LOC_Os01g04110.1 protein	mediator of RNA polymerase II transcription subunit 22, putative, expressed	148	0.1	0.1	0.1	2	0.1	0.1	0.1	0.1	0.1	0.1	0.1	0.1
LOC_Os01g67960.1 protein	GPI transamidase component PIG-S-related, putative, expressed	616	0.1	0.1	0.1	2	0.1	0.1	0.1	0.1	0.1	0.1	0.1	0.1
LOC_Os01g46600.1 protein	seed maturation protein PM41, putative, expressed	83	0.1	0.1	0.1	2	0.1	0.1	0.1	0.1	0.1	0.1	0.1	0.1
LOC_Os07g41790.2 protein	LSM domain containing protein, expressed	73	0.1	0.1	0.1	2	0.1	0.1	0.1	0.1	0.1	0.1	0.1	0.1
LOC_Os02g49320.1 protein	sucrase-related, putative, expressed	432	0.1	0.1	0.1	2	0.1	0.1	0.1	0.1	0.1	0.1	0.1	0.1
LOC_Os08g03350.1 protein	amino acid transporter, putative, expressed	447	0.1	0.1	0.1	2	0.1	0.1	0.1	0.1	0.1	0.1	0.1	0.1
LOC_Os10g28350.1 protein	1,2-dihydroxy-3-keto-5-methylthiopentene dioxygenase protein, putative, expressed	199	0.1	0.1	0.1	2	0.1	0.1	0.1	0.1	0.1	0.1	0.1	0.1
LOC_Os04g42320.1 protein	AT hook motif family protein, expressed	846	0.1	0.1	0.1	2	0.1	0.1	0.1	0.1	0.1	0.1	0.1	0.1
LOC_Os11g43890.1 protein	WD domain, G-beta repeat domain containing protein, expressed	323	3	0.1	0.1	0.1	0.1	0.1	0.1	3	3	0.1	0.1	0.1
LOC_Os05g01450.1 protein	eukaryotic translation initiation factor 3 subunit F, putative, expressed	284	10	0.1	10	6	6	4	14	13	16	7	5	8
LOC_Os02g14430.1 protein	peroxidase precursor, putative, expressed	327	0.1	2	0.1	0.1	0.1	0.1	0.1	2	3	0.1	0.1	0.1
LOC_Os01g16290.1 protein	DNA gyrase subunit B, chloroplast/mitochondrial precursor, putative, expressed	729	5	9	3	8	12	13	6	9	13	0.1	2	7
LOC_Os06g37640.1 protein	expressed protein	1544	0.1	0.1	0.1	0.1	3	0.1	0.1	0.1	0.1	0.1	0.1	0.1
LOC_Os01g53000.2 protein	trehalose synthase, putative, expressed	786	0.1	0.1	0.1	0.1	3	0.1	0.1	0.1	0.1	0.1	0.1	0.1
LOC_Os01g20980.1 protein	pectinesterase, putative, expressed	557	0.1	0.1	0.1	0.1	3	0.1	0.1	0.1	0.1	0.1	0.1	0.1
LOC_Os06g48760.2 protein	UTP--glucose-1-phosphate uridylyltransferase, putative, expressed	526	0.1	0.1	0.1	0.1	3	0.1	0.1	0.1	0.1	0.1	0.1	0.1
LOC_Os07g11630.1 protein	LTPL163 - Protease inhibitor/seed storage/LTP family protein precursor, expressed	158	0.1	0.1	0.1	0.1	3	0.1	0.1	0.1	0.1	0.1	0.1	0.1
LOC_Os04g25550.1 protein	FACT complex subunit SPT16, putative, expressed	1056	0.1	0.1	0.1	0.1	3	0.1	0.1	0.1	0.1	0.1	0.1	0.1
LOC_Os08g05830.1 protein	transaldolase, putative, expressed	399	8	8	8	7	7	4	10	7	5	5	5	4
LOC_Os07g49150.1 protein	26S protease regulatory subunit 4, putative, expressed	448	11	0.1	12	8	11	7	14	22	22	6	6	7
LOC_Os03g51350.1 protein	expressed protein	173	0.1	0.1	0.1	0.1	2	2	2	2	0.1	2	0.1	0.1
LOC_Os01g46750.1 protein	AMP-binding enzyme, putative, expressed	656	3	6	4	5	9	6	9	10	7	0.1	3	3
LOC_Os03g14530.1 protein	S10/S20 domain containing ribosomal protein, putative, expressed	127	17	16	12	9	12	10	9	13	16	4	4	9
LOC_Os07g36410.1 protein	expressed protein	202	0.1	0.1	0.1	0.1	3	2	0.1	0.1	2	2	0.1	0.1
LOC_Os02g48390.1 protein	phosphoribosyl transferase, putative, expressed	325	16	3	17	4	8	5	19	15	17	2	6	7
LOC_Os03g37970.1 protein	ribosomal protein L13, putative, expressed	208	20	6	16	14	0.1	18	25	27	27	11	14	14
LOC_Os06g11210.1 protein	12-oxophytodienoate reductase, putative, expressed	374	0.1	0.1	0.1	0.1	0.1	3	0.1	0.1	0.1	0.1	0.1	0.1
LOC_Os06g35650.1 protein	reticuline oxidase-like protein precursor, putative, expressed	526	0.1	0.1	0.1	0.1	0.1	3	0.1	0.1	0.1	0.1	0.1	0.1
LOC_Os04g13210.1 protein	multidrug resistance-associated protein, putative, expressed	1207	0.1	0.1	0.1	0.1	0.1	3	0.1	0.1	0.1	0.1	0.1	0.1
LOC_Os08g20660.1 protein	sucrose-phosphate synthase, putative, expressed	1066	6	8	4	4	5	7	6	7	5	0.1	3	2
LOC_Os07g47820.1 protein	acyl-CoA dehydrogenase family member 10, putative, expressed	831	0.1	0.1	2	0.1	0.1	0.1	2	3	0.1	0.1	0.1	0.1
LOC_Os03g16800.1 protein	clathrin assembly protein, putative, expressed	651	0.1	0.1	0.1	2	0.1	3	2	0.1	0.1	0.1	0.1	2
LOC_Os05g45950.1 protein	outer mitochondrial membrane porin, putative, expressed	280	18	0.1	23	14	14	23	26	31	33	13	11	15
LOC_Os03g13140.1 protein	non-symbiotic hemoglobin 2, putative, expressed	166	0.1	0.1	0.1	0.1	0.1	6	0.1	0.1	0.1	0.1	2	0.1
LOC_Os10g09850.1 protein	EF hand family protein, putative, expressed	386	6	3	4	6	4	5	2	4	2	2	2	0.1
LOC_Os10g38950.1 protein	- CGMC includes CDA, MAPK, GSK3, and CLKC kinases, expressed - [CGMC_MAPKCMGC_2_ERK.14]	376	0.1	0.1	0.1	0.1	0.1	0.1	0.1	0.1	2	0.1	2	0.1
LOC_Os01g32780.1 protein	universal stress protein domain containing protein, putative, expressed	167	6	7	6	7	8	12	8	6	9	6	2	2
LOC_Os04g55040.1 protein	vacuolar ATP synthase subunit D 1, putative, expressed	269	0.1	0.1	4	0.1	0.1	0.1	0.1	4	3	0.1	0.1	0.1
LOC_Os11g42420.2 protein	nuclear pore protein 84/107 containing protein, expressed	1088	0.1	0.1	0.1	0.1	2	2	3	2	0.1	0.1	2	0.1
LOC_Os10g11260.2 protein	ubiquitin-conjugating enzyme, putative, expressed	177	2	0.1	0.1	0.1	0.1	0.1	0.1	2	2	0.1	0.1	0.1
LOC_Os07g49230.2 protein	ubiquitin-activating enzyme, putative, expressed	1045	0.1	0.1	0.1	0.1	0.1	6	0.1	0.1	0.1	0.1	6	0.1
LOC_Os02g52700.1 protein	alpha-amylase precursor, putative, expressed	428	0.1	3	0.1	0.1	0.1	0.1	0.1	0.1	0.1	0.1	2	0.1
LOC_Os02g01070.1 protein	FG-GAP repeat-containing protein, putative, expressed	701	0.1	0.1	0.1	0.1	4	0.1	0.1	0.1	0.1	0.1	0.1	0.1
LOC_Os05g48860.1 protein	interferon-induced guanylate-binding protein 2, putative, expressed	158	0.1	0.1	0.1	0.1	4	0.1	0.1	0.1	0.1	0.1	0.1	0.1
LOC_Os09g20900.1 protein	hypoxia-responsive family protein, putative, expressed	101	0.1	0.1	0.1	0.1	4	0.1	0.1	0.1	0.1	0.1	0.1	0.1
LOC_Os02g20280.1 protein	expressed protein	103	0.1	0.1	0.1	0.1	4	0.1	0.1	0.1	0.1	0.1	0.1	0.1
LOC_Os05g33100.1 protein	endo-1,3;1,4-beta-D-glucanase precursor, putative, expressed	240	4	3	0.1	4	5	3	5	8	7	2	0.1	2
LOC_Os05g28290.1 protein	ranBP1 domain containing protein, expressed	220	7	0.1	10	5	7	7	14	14	17	2	5	3
LOC_Os10g39640.1 protein	expansin precursor, putative, expressed	275	2	0.1	0.1	0.1	0.1	0.1	2	0.1	2	0.1	0.1	0.1
LOC_Os01g15010.1 protein	miro, putative, expressed	193	21	20	22	29	32	29	26	23	23	10	0.1	15
LOC_Os09g26880.1 protein	aldehyde dehydrogenase, putative, expressed	509	13	16	17	16	17	15	23	19	22	8	9	5
LOC_Os03g31400.1 protein	U-box domain-containing protein, putative, expressed	1036	0.1	2	0.1	0.1	5	2	3	3	4	0.1	3	3
LOC_Os01g09000.1 protein	glutaminyl-tRNA synthetase, putative, expressed	796	2	7	3	5	7	5	0.1	4	6	0.1	4	0.1
LOC_Os06g15390.1 protein	acylphosphatase, putative, expressed	129	2	3	2	0.1	2	2	0.1	2	0.1	2	0.1	0.1
LOC_Os04g02670.1 protein	expressed protein	52	0.1	4	0.1	0.1	0.1	0.1	0.1	3	4	0.1	0.1	0.1
LOC_Os10g35960.1 protein	NAD-dependent malic enzyme, mitochondrial precursor, putative, expressed	620	2	3	2	0.1	2	0.1	0.1	3	0.1	2	0.1	0.1
LOC_Os01g07910.1 protein	NADH-cytochrome b5 reductase, putative, expressed	311	7	0.1	9	6	7	4	12	14	16	2	3	4
LOC_Os03g06980.1 protein	nucleic acid binding protein, putative, expressed	309	4	0.1	5	2	3	2	6	5	8	2	2	4
LOC_Os04g40310.2 protein	dehydrogenase, putative, expressed	335	0.1	0.1	0.1	3	0.1	0.1	0.1	0.1	0.1	0.1	0.1	0.1
LOC_Os12g01500.1 protein	outer membrane protein, OMP85 family, putative, expressed	521	0.1	0.1	0.1	3	0.1	0.1	0.1	0.1	0.1	0.1	0.1	0.1
LOC_Os02g53790.2 protein	adenylate kinase, putative, expressed	214	0.1	0.1	0.1	3	0.1	0.1	0.1	0.1	0.1	0.1	0.1	0.1
LOC_Os09g26900.1 protein	ctr copper transporter family protein, putative, expressed	149	0.1	0.1	0.1	3	0.1	0.1	0.1	0.1	0.1	0.1	0.1	0.1
LOC_Os01g44220.7 protein	glucose-1-phosphate adenylyltransferase large subunit, chloroplast precursor, putative, expressed	450	0.1	0.1	0.1	3	0.1	0.1	0.1	0.1	0.1	0.1	0.1	0.1
LOC_Os08g43560.1 protein	OsAPx4 - Peroxisomal Ascorbate Peroxidase encoding gene 5,8,9, expressed	291	4	0.1	5	2	2	3	11	11	12	0.1	4	2
LOC_Os01g63210.1 protein	SOUL heme-binding protein, putative, expressed	216	0.1	0.1	3	4	0.1	3	4	5	4	3	0.1	3
LOC_Os02g57640.1 protein	KH domain containing protein, putative, expressed	343	4	10	5	7	9	6	4	6	5	4	4	2
LOC_Os02g47840.1 protein	universal stress protein domain containing protein, putative, expressed	177	0.1	0.1	0.1	0.1	2	2	0.1	0.1	2	2	0.1	0.1
LOC_Os03g19410.1 protein	OsPOP7 - Putative Prolyl Oligopeptidase homologue, expressed	938	0.1	0.1	0.1	0.1	0.1	0.1	0.1	2	0.1	0.1	2	0.1
LOC_Os01g65090.2 protein	aminotransferase, classes I and II, domain containing protein, expressed	392	2	4	0.1	0.1	0.1	2	4	4	2	0.1	0.1	2
LOC_Os03g58050.1 protein	ribosomal protein S13p/S18e, putative, expressed	152	12	16	0.1	12	14	14	22	25	26	5	0.1	5
LOC_Os04g35490.1 protein	expressed protein	217	0.1	3	4	9	6	8	6	4	5	4	0.1	3
LOC_Os02g54110.1 protein	expressed protein	1272	0.1	0.1	0.1	2	2	0.1	2	0.1	0.1	0.1	0.1	2
LOC_Os12g42090.3 protein	methyltransferase domain containing protein, putative, expressed	319	0.1	0.1	2	0.1	0.1	0.1	2	0.1	2	0.1	0.1	0.1
LOC_Os03g19452.1 protein	SMP-30/Gluconolaconase/LRE domain protein, putative, expressed	342	0.1	0.1	0.1	0.1	0.1	0.1	2	0.1	0.1	0.1	2	0.1
LOC_Os02g12580.1 protein	OsPP2Ac-3 - Phosphatase 2A isoform 3 belonging to family 1, expressed	307	5	0.1	0.1	0.1	0.1	0.1	0.1	3	4	0.1	0.1	0.1
LOC_Os02g01332.1 protein	ribosomal protein L6, putative, expressed	192	40	37	24	38	37	34	46	44	44	19	0.1	17
LOC_Os08g36994.2 protein	protein transport protein, putative, expressed	721	0.1	0.1	0.1	0.1	4	7	0.1	4	0.1	0.1	3	0.1
LOC_Os01g39790.2 protein	esterase/lipase/thioesterase, putative, expressed	237	2	0.1	0.1	0.1	0.1	0.1	2	2	0.1	0.1	0.1	0.1
LOC_Os11g03890.1 protein	RNA recognition motif containing protein, putative, expressed	298	2	0.1	0.1	0.1	0.1	0.1	2	2	0.1	0.1	0.1	0.1
LOC_Os03g12300.2 protein	HEAT repeat family protein, putative, expressed	529	2	4	2	6	7	4	2	3	0.1	0.1	3	3
LOC_Os05g02510.1 protein	beta-hexosaminidase precursor, putative, expressed	541	3	3	3	2	3	3	4	3	0.1	0.1	2	0.1
LOC_Os12g01530.2 protein	ferritin-1, chloroplast precursor, putative, expressed	255	7	6	4	5	11	9	10	10	11	8	2	9
LOC_Os05g31000.1 protein	nascent polypeptide-associated complex subunit alpha, putative, expressed	205	23	0.1	0.1	0.1	11	9	19	21	18	10	0.1	0.1
LOC_Os04g41970.1 protein	endoglucanase, putative, expressed	623	0.1	4	0.1	0.1	4	2	0.1	0.1	0.1	0.1	0.1	2
LOC_Os05g50810.2 protein	- CAMK includes calcium/calmodulin depedent protein kinases, expressed - [CAMK_CAMK_like.5]	538	0.1	0.1	0.1	0.1	6	0.1	0.1	0.1	0.1	0.1	0.1	0.1
LOC_Os01g15020.2 protein	lissencephaly type-1-like homology motif, putative, expressed	1118	0.1	0.1	0.1	0.1	6	0.1	0.1	0.1	0.1	0.1	0.1	0.1
LOC_Os12g35570.1 protein	tRNA synthetase, putative, expressed	408	6	6	6	5	6	2	8	7	8	2	0.1	4
LOC_Os05g48890.1 protein	fasciclin domain containing protein, expressed	251	0.1	0.1	0.1	4	0.1	0.1	0.1	0.1	0.1	0.1	0.1	0.1
LOC_Os08g14070.1 protein	LYR motif containing protein, putative, expressed	90	0.1	0.1	0.1	4	0.1	0.1	0.1	0.1	0.1	0.1	0.1	0.1
LOC_Os08g05530.1 protein	LSM domain containing protein, expressed	111	0.1	0.1	0.1	0.1	0.1	0.1	0.1	3	0.1	3	0.1	0.1
LOC_Os02g13380.1 protein	early nodulin 93 ENOD93 protein, putative, expressed	154	2	2	4	3	3	3	0.1	3	5	2	0.1	0.1
LOC_Os01g52390.1 protein	plasminogen activator inhibitor 1 RNA-binding protein, putative, expressed	380	5	5	4	4	2	2	0.1	6	4	0.1	0.1	3
LOC_Os07g47620.1 protein	universal stress protein domain containing protein, putative, expressed	171	0.1	0.1	3	0.1	0.1	0.1	0.1	3	2	0.1	0.1	0.1
LOC_Os05g24601.2 protein	coatomer subunit delta, putative, expressed	500	7	7	6	10	15	9	9	9	11	5	2	11
LOC_Os05g40820.1 protein	ribosomal protein L24, putative, expressed	161	7	0.1	0.1	0.1	0.1	0.1	0.1	0.1	0.1	2	0.1	0.1
LOC_Os06g11640.1 protein	serine/threonine-protein phosphatase 2A activator 2, putative, expressed	396	2	2	0.1	0.1	0.1	0.1	3	0.1	0.1	0.1	0.1	0.1
LOC_Os10g22570.1 protein	cellulase, putative, expressed	1449	12	13	8	6	9	5	4	11	12	3	4	3
LOC_Os12g10570.1 protein	ATP synthase subunit beta, putative, expressed	410	0.1	0.1	0.1	0.1	8	0.1	0.1	0.1	0.1	0.1	0.1	0.1
LOC_Os07g05580.1 protein	ribosomal protein L7Ae, putative, expressed	138	21	15	17	7	12	13	13	19	20	7	2	10
LOC_Os05g22970.1 protein	glyoxalase family protein, putative, expressed	237	10	9	9	8	6	8	6	7	10	0.1	2	7
LOC_Os03g04750.1 protein	60S ribosomal protein L21-2, putative, expressed	164	0.1	6	5	0.1	5	8	10	8	10	2	0.1	0.1
LOC_Os01g21320.1 protein	NAD dependent epimerase/dehydratase family domain containing protein, expressed	425	0.1	0.1	0.1	5	0.1	0.1	0.1	0.1	0.1	0.1	0.1	0.1
LOC_Os03g17000.4 protein	NAD dependent epimerase/dehydratase family domain containing protein, expressed	545	0.1	5	0.1	0.1	5	2	0.1	0.1	0.1	0.1	0.1	2
LOC_Os05g33570.2 protein	pyruvate, phosphate dikinase, chloroplast precursor, putative, expressed	882	14	16	22	28	30	37	26	21	21	13	10	0.1
LOC_Os07g44410.1 protein	WD40-like Beta Propeller Repeat family protein, expressed	659	5	11	4	6	9	7	6	4	4	0.1	3	3
LOC_Os03g52690.2 protein	CBS domain containing membrane protein, putative, expressed	205	9	13	9	12	14	15	14	11	11	10	4	5
LOC_Os01g34700.1 protein	dienelactone hydrolase family protein, expressed	281	18	15	15	15	16	15	13	16	13	9	4	10
LOC_Os07g30170.1 protein	nitrilase, putative, expressed	413	0.1	2	0.1	0.1	0.1	0.1	2	2	0.1	0.1	0.1	0.1
LOC_Os03g53670.1 protein	YT521-B-like family domain containing protein, expressed	661	2	0.1	0.1	0.1	0.1	0.1	0.1	0.1	0.1	0.1	0.1	0.1
LOC_Os02g06370.1 protein	whirly transcription factor domain containing protein, expressed	228	2	0.1	0.1	0.1	0.1	0.1	0.1	0.1	0.1	0.1	0.1	0.1
LOC_Os04g51240.1 protein	EF hand family protein, putative, expressed	172	2	0.1	0.1	0.1	0.1	0.1	0.1	0.1	0.1	0.1	0.1	0.1
LOC_Os04g10010.1 protein	sex determination protein tasselseed-2, putative, expressed	274	2	0.1	0.1	0.1	0.1	0.1	0.1	0.1	0.1	0.1	0.1	0.1
LOC_Os02g56840.1 protein	OsFBX70 - F-box domain containing protein, expressed	297	2	0.1	0.1	0.1	0.1	0.1	0.1	0.1	0.1	0.1	0.1	0.1
LOC_Os04g53690.1 protein	expressed protein	290	2	0.1	0.1	0.1	0.1	0.1	0.1	0.1	0.1	0.1	0.1	0.1
LOC_Os07g48160.1 protein	alpha-galactosidase precursor, putative, expressed	425	2	0.1	0.1	0.1	0.1	0.1	0.1	0.1	0.1	0.1	0.1	0.1
LOC_Os06g03690.1 protein	RNA recognition motif containing protein, putative, expressed	265	2	0.1	0.1	0.1	0.1	0.1	0.1	0.1	0.1	0.1	0.1	0.1
LOC_Os11g04740.1 protein	FAD-binding and arabino-lactone oxidase domains containing protein, putative, expressed	583	2	0.1	0.1	0.1	0.1	0.1	0.1	0.1	0.1	0.1	0.1	0.1
LOC_Os02g45540.1 protein	synthase, putative, expressed	311	2	0.1	0.1	0.1	0.1	0.1	0.1	0.1	0.1	0.1	0.1	0.1
LOC_Os07g42180.1 protein	exportin 1, putative, expressed	980	2	0.1	0.1	0.1	0.1	0.1	0.1	0.1	0.1	0.1	0.1	0.1
LOC_Os06g46380.1 protein	rab geranylgeranyl transferase like protein, putative, expressed	691	2	0.1	0.1	0.1	0.1	0.1	0.1	0.1	0.1	0.1	0.1	0.1
LOC_Os09g20820.1 protein	enolase, putative, expressed	479	2	0.1	0.1	0.1	0.1	0.1	0.1	0.1	0.1	0.1	0.1	0.1
LOC_Os03g50090.4 protein	transposon protein, putative, CACTA, En/Spm sub-class, expressed	736	2	0.1	0.1	0.1	0.1	0.1	0.1	0.1	0.1	0.1	0.1	0.1
LOC_Os03g14890.2 protein	AGAP008572-PA, putative, expressed	209	2	0.1	0.1	0.1	0.1	0.1	0.1	0.1	0.1	0.1	0.1	0.1
LOC_Os04g57010.1 protein	zinc finger C-x8-C-x5-C-x3-H type family protein, expressed	309	2	0.1	0.1	0.1	0.1	0.1	0.1	0.1	0.1	0.1	0.1	0.1
LOC_Os05g44100.1 protein	trehalose synthase, putative, expressed	899	2	0.1	0.1	0.1	0.1	0.1	0.1	0.1	0.1	0.1	0.1	0.1
LOC_Os10g36980.1 protein	transposon protein, putative, unclassified, expressed	520	2	0.1	0.1	0.1	0.1	0.1	0.1	0.1	0.1	0.1	0.1	0.1
LOC_Os02g58490.1 protein	PINHEAD, putative, expressed	1011	0.1	0.1	0.1	0.1	0.1	9	0.1	0.1	0.1	0.1	0.1	0.1
LOC_Os03g27260.1 protein	40S ribosomal protein S6, putative, expressed	245	33	0.1	0.1	14	15	0.1	42	33	39	18	22	0.1
LOC_Os03g13300.1 protein	glutamate decarboxylase, putative, expressed	492	0.1	0.1	0.1	6	0.1	0.1	0.1	0.1	0.1	0.1	0.1	0.1
LOC_Os10g25780.2 protein	FAD-linked oxidoreductase protein, putative, expressed	561	7	13	6	8	10	8	13	14	11	3	2	7
LOC_Os02g39350.1 protein	eukaryotic translation initiation factor 2A, putative, expressed	522	7	5	4	0.1	4	2	5	3	6	0.1	2	2
LOC_Os04g42010.1 protein	RNA binding protein, putative, expressed	435	0.1	0.1	0.1	0.1	0.1	0.1	0.1	4	0.1	0.1	0.1	2
LOC_Os08g41300.1 protein	60S ribosomal protein L32, putative, expressed	133	26	23	17	12	0.1	18	23	19	16	5	5	7
LOC_Os08g02410.1 protein	40S ribosomal protein S13, putative, expressed	151	20	25	21	0.1	18	19	26	25	31	7	8	11
LOC_Os01g25610.1 protein	40S ribosomal protein S4, putative, expressed	265	42	0.1	31	17	22	0.1	48	45	55	0.1	11	0.1
LOC_Os01g05670.1 protein	3-oxo-5-alpha-steroid 4-dehydrogenase, putative, expressed	310	2	0.1	2	0.1	0.1	0.1	0.1	0.1	4	0.1	0.1	0.1
LOC_Os10g21670.1 protein	dehydration stress-induced protein, putative, expressed	164	21	19	14	5	8	5	0.1	12	15	4	2	0.1
LOC_Os02g56130.1 protein	PCNA - Putative DNA replicative polymerase clamp, expressed	263	4	0.1	2	0.1	3	0.1	5	4	3	0.1	2	2
LOC_Os04g44920.3 protein	oxidoreductase, short chain dehydrogenase/reductase family domain containing protein, expressed	189	3	0.1	4	2	2	0.1	6	4	6	2	0.1	0.1
LOC_Os07g02850.1 protein	DUF538 domain containing protein, putative, expressed	143	0.1	0.1	0.1	0.1	14	0.1	0.1	0.1	0.1	0.1	0.1	0.1
LOC_Os11g48040.1 protein	mitochondrial carrier protein, putative, expressed	301	2	0.1	4	0.1	2	3	2	3	3	2	4	2
LOC_Os01g36090.1 protein	DNA-damage-repair/toleration protein DRT102, putative, expressed	315	29	5	23	14	18	17	25	24	24	11	17	18
LOC_Os08g38086.4 protein	heat shock protein, putative, expressed	698	0.1	0.1	0.1	0.1	16	0.1	0.1	0.1	0.1	0.1	0.1	0.1
LOC_Os01g46070.1 protein	lactate/malate dehydrogenase, putative, expressed	340	35	0.1	26	21	24	28	33	38	42	17	15	20
LOC_Os09g37610.1 protein	MATE efflux protein, putative, expressed	577	3	5	0.1	0.1	0.1	0.1	3	0.1	0.1	0.1	0.1	2
LOC_Os09g32500.1 protein	60S ribosomal protein L32, putative, expressed	133	0.1	0.1	0.1	0.1	19	0.1	0.1	0.1	0.1	0.1	0.1	0.1
LOC_Os12g41400.1 protein	eukaryotic translation initiation factor 2 subunit gamma, putative, expressed	464	0.1	0.1	10	7	11	9	0.1	15	15	6	0.1	0.1
LOC_Os06g44270.1 protein	synthase, putative, expressed	328	3	0.1	4	0.1	2	0.1	3	3	4	2	4	0.1
LOC_Os05g02650.1 protein	expressed protein	826	2	2	0.1	0.1	3	0.1	0.1	0.1	0.1	0.1	0.1	3
LOC_Os02g03730.1 protein	SWIB/MDM2 domain containing protein, expressed	131	0.1	0.1	2	0.1	0.1	0.1	0.1	0.1	0.1	0.1	0.1	0.1
LOC_Os03g37320.1 protein	expressed protein	495	0.1	0.1	2	0.1	0.1	0.1	0.1	0.1	0.1	0.1	0.1	0.1
LOC_Os01g34620.7 protein	- glutaredoxin subgroup II, expressed - [OsGrx_S15.1]	168	0.1	0.1	2	0.1	0.1	0.1	0.1	0.1	0.1	0.1	0.1	0.1
LOC_Os07g22950.2 protein	adenylate kinase isoenzyme 6, putative, expressed	154	0.1	0.1	2	0.1	0.1	0.1	0.1	0.1	0.1	0.1	0.1	0.1
LOC_Os01g09246.1 protein	glycine-rich protein, putative, expressed	1431	0.1	0.1	2	0.1	0.1	0.1	0.1	0.1	0.1	0.1	0.1	0.1
LOC_Os05g39670.1 protein	prenylated rab acceptor, putative, expressed	220	0.1	0.1	2	0.1	0.1	0.1	0.1	0.1	0.1	0.1	0.1	0.1
LOC_Os01g11970.1 protein	expressed protein	247	0.1	0.1	2	0.1	0.1	0.1	0.1	0.1	0.1	0.1	0.1	0.1
LOC_Os08g30790.3 protein	hypersensitive-induced response protein, putative, expressed	284	2	0.1	0.1	2	2	2	0.1	3	3	4	4	0.1
LOC_Os10g22380.2 protein	glutamyl-tRNA synthetase, cytoplasmic, putative, expressed	643	18	23	17	16	17	23	17	15	20	9	11	8
LOC_Os07g31300.1 protein	ATP synthase delta chain, mitochondrial precursor, putative, expressed	205	2	5	7	3	2	0.1	6	6	3	2	0.1	2
LOC_Os09g29840.1 protein	heat shock protein, putative, expressed	791	14	14	16	20	0.1	16	21	17	20	11	18	14
LOC_Os04g51910.1 protein	proteasome/cyclosome repeat containing protein, expressed	781	14	14	14	12	20	18	18	18	17	7	0.1	10
LOC_Os03g01530.1 protein	tubulin/FtsZ domain containing protein, putative, expressed	447	93	75	75	69	68	67	92	97	111	45	33	0.1
LOC_Os08g06020.1 protein	MSP domain containing protein, expressed	243	2	0.1	0.1	0.1	0.1	0.1	0.1	3	3	0.1	0.1	2
LOC_Os11g33090.1 protein	amidase, putative, expressed	669	2	2	0.1	5	4	3	3	3	0.1	2	0.1	0.1
LOC_Os08g25734.2 protein	glucose-1-phosphate adenylyltransferase large subunit, chloroplast precursor, putative, expressed	479	6	9	15	10	11	11	10	7	6	5	4	0.1
LOC_Os02g28810.1 protein	ribosomal protein, putative, expressed	238	0.1	0.1	0.1	16	0.1	0.1	0.1	0.1	0.1	0.1	0.1	0.1
LOC_Os01g22230.2 protein	peroxidase precursor, putative, expressed	246	3	0.1	0.1	0.1	0.1	0.1	0.1	0.1	0.1	0.1	0.1	0.1
LOC_Os01g63890.1 protein	G10 protein, putative, expressed	145	3	0.1	0.1	0.1	0.1	0.1	0.1	0.1	0.1	0.1	0.1	0.1
LOC_Os07g23244.1 protein	ribosomal protein L23 family protein, putative, expressed	229	3	0.1	0.1	0.1	0.1	0.1	0.1	0.1	0.1	0.1	0.1	0.1
LOC_Os06g48640.1 protein	proteasome/cyclosome repeat containing protein, expressed	901	36	36	36	34	32	38	49	41	47	0.1	13	28
LOC_Os03g08450.1 protein	eukaryotic translation initiation factor 3 subunit K, putative, expressed	226	10	8	10	7	7	7	8	10	8	4	3	6
LOC_Os06g10620.1 protein	transcription elongation factor SPT5 homolog 1, putative, expressed	759	0.1	0.1	0.1	2	0.1	0.1	3	0.1	2	0.1	0.1	2
LOC_Os04g51630.2 protein	60S ribosomal protein L7, putative, expressed	244	22	0.1	36	15	9	11	38	40	47	9	12	21
LOC_Os07g32010.1 protein	UDP-glucoronosyl and UDP-glucosyl transferase domain containing protein, expressed	496	0.1	4	0.1	0.1	0.1	0.1	0.1	3	2	0.1	0.1	0.1
LOC_Os05g27940.1 protein	40S ribosomal protein S7, putative, expressed	192	28	24	19	12	16	11	22	23	26	9	0.1	13
LOC_Os04g26841.1 protein	importin-8, putative, expressed	734	8	8	5	4	8	7	11	7	6	3	6	9
[truncated: 628 more rows]
