# Supplementary material for: A quantitative shotgun proteomics analysis of germinated rice embryos and coleoptiles under low-temperature conditions
Source: Proteome Sci. 2015 Nov 18;13:27. doi: 10.1186/s12953-015-0082-5 (PMC4652350; doi:10.1186/s12953-015-0082-5)
Supplement: Additional file 4: Table S3. — Relative expression amount of the 1510 proteins among the treatment and repliactions. (XLS 510 kb) [file 12953_2015_82_MOESM4_ESM.xls]

## Sheet: Sheet1
	Supplementary table 3. relative expression amount of the 1,510 proteins among the treatment and repliactions
		TC: Tong887 control(nornal condition)			MC: Milyang 23 contral (normal condition)			TT; Tong887 cold treatment			MT: Milyang23 cold treatment
Standard	Description	tc1	tc2	tc3	mc1	mc2	mc3	tt1	tt2	tt3	mt1	mt2	mt3
LOC_Os01g01307.1 protein	translocon-associated protein beta domain containing protein, expressed	0.000619543	0.000875264	0.000903984	0.0007283	0.000754134	0.000902954	0.000893478	0.00117103	0.00110697	0.000496966	0.000966773	0.000791283
LOC_Os01g01450.2 protein	stress responsive protein, putative, expressed	0.000473904	5.15009e-06	0.000444523	0.000334257	0.000576856	0.000425041	0.000683444	0.00076139	0.000635061	0.000570213	1.05644e-05	0.00034587
LOC_Os01g02880.1 protein	fructose-bisphospate aldolase isozyme, putative, expressed	0.000261869	0.000249009	0.000307042	0.000115439	0.000217335	0.000256887	0.000157357	0.000185615	0.00026319	0.000393858	0.000875649	0.00059725
LOC_Os01g03070.1 protein	transposon protein, putative, unclassified, expressed	0.000463715	0.000559929	0.000389321	0.000651112	0.000712694	0.00067873	0.000433449	0.000462594	0.000471809	0.000594116	0.000689152	0.000728572
LOC_Os01g03330.1 protein	BBTI3 - Bowman-Birk type bran trypsin inhibitor precursor, expressed	0.000294223	5.32905e-06	0.000255539	5.76454e-06	5.42638e-06	5.49764e-06	0.000188585	0.000185376	0.000175234	9.83378e-06	1.09315e-05	8.94721e-06
LOC_Os01g03340.1 protein	BBTI4 - Bowman-Birk type bran trypsin inhibitor precursor, expressed	0.000809602	0.00104479	0.001002	5.94827e-06	0.000391953	0.000283643	0.000972977	0.000765138	0.000949303	0.000405888	0.000676796	0.00110789
LOC_Os01g03360.1 protein	BBTI5 - Bowman-Birk type bran trypsin inhibitor precursor, expressed	0.00355018	0.00353207	0.00380431	0.00199852	0.00204728	0.0022984	0.0033652	0.00349697	0.00321631	0.000501368	0.000557336	0.0010948
LOC_Os01g03760.1 protein	expressed protein	0.000325101	0.000471066	0.000271063	0.000458605	0.000383736	0.000413073	0.000208377	0.000245797	0.000251713	0.00026078	0.00019326	0.000395449
LOC_Os01g03950.1 protein	glycosyl hydrolase, family 31, putative, expressed	0.000136273	0.000192521	0.000198838	0.000224273	0.000301595	0.000320833	0.000183425	0.000141667	0.000206963	0.000218622	0.000364541	0.000223776
LOC_Os01g04190.4 protein	transporter family protein, putative, expressed	0.0002872	3.4679e-06	9.97757e-05	0.000450155	0.000564998	0.000572417	0.000122722	0.000150793	8.55259e-05	0.000447956	0.000142275	0.000116449
LOC_Os01g04370.1 protein	hsp20/alpha crystallin family protein, putative, expressed	0.00287881	0.00386463	0.00326511	0.00298603	0.00290456	0.0021833	0.00252358	0.00224058	0.00219364	0.00322614	0.00264251	0.00278079
LOC_Os01g04730.1 protein	ribosomal protein L24, putative, expressed	0.000485374	0.000879124	0.000843116	0.000570579	0.000716144	9.06935e-06	0.00139997	0.00107034	0.00115632	0.000648904	1.80335e-05	1.47601e-05
LOC_Os01g05490.1 protein	triosephosphate isomerase, cytosolic, putative, expressed	0.00717862	0.00671018	0.00596446	0.00460297	0.0037219	0.00461497	0.00477817	0.00426988	0.00426052	0.00755025	0.00391677	0.00668636
LOC_Os01g06560.1 protein	transcription factor HBP-1b, putative, expressed	4.72142e-06	5.13094e-06	4.92079e-06	5.55024e-06	5.22465e-06	5.29327e-06	0.000226968	0.000223106	0.00016872	0.000189364	1.05251e-05	0.000172292
LOC_Os01g06630.1 protein	small hydrophilic plant seed protein, putative, expressed	1.36566e-05	0.000593645	0.000711662	0.000802696	0.000604487	0.00122485	0.000525199	1.29066e-05	1.22005e-05	0.000821597	0.00121775	2.49175e-05
LOC_Os01g07760.1 protein	phospholipase D, putative, expressed	0.000985394	0.000900885	0.001027	0.0015445	0.00115965	0.00138531	0.00100755	0.000960839	0.000880326	0.00138012	0.00146445	0.00108446
LOC_Os01g07810.2 protein	protein of unknown function domain containing protein, expressed	0.00067866	0.000948246	0.000606271	0.00102574	0.0013947	0.000760856	0.00130498	0.0013744	0.000779526	0.00116654	0.00151289	0.000884476
LOC_Os01g07910.1 protein	NADH-cytochrome b5 reductase, putative, expressed	0.000285866	4.43802e-06	0.000383062	0.000288042	0.000316335	0.000183137	0.000471159	0.000540332	0.000583739	0.000163791	0.000273112	0.000298049
LOC_Os01g08200.1 protein	ubiquitin carboxyl-terminal hydrolase 14, putative, expressed	7.99788e-05	0.000104299	5.00135e-05	7.52149e-05	0.000123905	7.17324e-05	0.00013841	9.07035e-05	0.000100031	9.62323e-05	7.13165e-05	8.75565e-05
LOC_Os01g08450.1 protein	ras-related protein, putative, expressed	0.000503993	0.000547708	0.000367692	0.000592466	0.000557711	0.000621539	0.000387647	0.000428682	0.000675383	0.000505347	1.12352e-05	0.00036783
LOC_Os01g08560.2 protein	DnaK family protein, putative, expressed	0.00111224	0.00112705	0.000861574	0.00134283	0.0011809	0.00129751	0.00101155	0.000880701	0.000899658	0.00156735	0.0016753	0.00170029
LOC_Os01g08860.1 protein	hsp20/alpha crystallin family protein, putative, expressed	0.00122416	0.000748314	0.000558183	8.99407e-06	8.46646e-06	8.57764e-06	0.000588476	0.00065077	0.000751872	1.53431e-05	1.70558e-05	1.39598e-05
LOC_Os01g09000.1 protein	glutaminyl-tRNA synthetase, putative, expressed	3.19111e-05	0.000121376	4.98879e-05	9.37824e-05	0.000123593	8.94402e-05	1.53403e-06	6.03171e-05	8.55259e-05	3.19969e-06	0.000142275	2.91122e-06
LOC_Os01g09010.1 protein	transferase family protein, putative, expressed	0.000151559	0.000296468	0.00018955	0.000391961	0.000335425	0.000305847	0.000174857	0.000171882	0.000270798	0.000243146	0.000135144	0.000221225
LOC_Os01g09510.1 protein	60S acidic ribosomal protein, putative, expressed	0.000668454	0.000847506	0.00069668	0.00104773	0.00110955	0.00112412	0.000856903	0.000842323	0.000796241	0.00156392	2.48357e-05	0.000609823
LOC_Os01g09560.1 protein	mitochondrial-processing peptidase subunit alpha, mitochondrial precursor, putative, expressed	0.000176048	0.000218649	0.000262117	0.000266082	0.000139152	0.000169175	0.000217619	0.000237685	0.000292086	0.000151304	0.000280323	0.000321214
LOC_Os01g10820.1 protein	ribosomal protein L5, putative, expressed	0.00118632	0.00121338	0.000945494	0.00123051	0.00154443	0.00148648	0.00100639	0.00105522	0.000810459	0.00181925	0.00124451	0.00101861
LOC_Os01g11230.1 protein	SOUL heme-binding protein, putative, expressed	0.00163127	0.00120295	0.00127512	0.000753356	0.00128939	0.001241	0.00140033	0.00121132	0.00145734	0.00140199	0.000649373	0.00127559
LOC_Os01g11240.1 protein	DUF538 domain containing protein, putative, expressed	0.000684465	0.000743833	0.000475578	0.000447011	0.000504946	0.000511577	0.000584952	0.000431249	0.000815312	0.00076256	0.00050861	0.000555049
LOC_Os01g11880.1 protein	DJ-1 family protein, putative, expressed	0.000207721	0.000257986	0.000247419	0.000488369	0.000525395	0.000499026	0.00019971	0.00036458	0.000212083	0.000714098	0.000595359	0.000433145
LOC_Os01g12580.1 protein	late embryogenesis abundant protein, putative, expressed	0.000672881	0.00082265	0.000876617	0.00425163	0.00381607	0.0033004	0.000646933	0.000715416	0.000601135	0.00286743	0.00262501	0.00153465
LOC_Os01g12660.1 protein	AAA-type ATPase family protein, putative, expressed	7.5599e-05	0.000115019	0.000110308	0.000106644	0.000133851	0.000186462	0.000407029	0.000300077	0.000310676	6.06417e-05	0.000134822	0.000275872
LOC_Os01g13080.1 protein	60S acidic ribosomal protein, putative, expressed	0.000640368	0.000811896	0.000556173	0.000878244	0.000826725	0.000717927	0.000513062	0.000605198	0.000572089	0.00128418	0.00118961	0.000973667
LOC_Os01g13430.1 protein	importin-alpha re-exporter, putative, expressed	0.000323007	0.000365064	0.000309714	0.000364521	0.000357434	0.000405584	0.000347817	0.000341899	0.000323194	0.00033683	0.000460837	0.000471481
LOC_Os01g13700.1 protein	DNA-binding protein-related, putative, expressed	0.000360302	0.000783106	0.000375515	0.000741213	0.000797408	0.000706895	0.000692815	0.00051077	0.00072424	0.000541904	0.000602397	0.000493049
LOC_Os01g14830.1 protein	ribosomal protein L3, putative, expressed	7.96278e-05	4.32672e-06	4.1495e-06	4.6803e-06	4.40574e-06	4.4636e-06	0.000229671	0.000188136	0.000248981	7.98417e-06	8.87544e-06	7.26435e-06
LOC_Os01g14950.1 protein	importin subunit alpha, putative, expressed	0.000651934	0.00062976	0.000452974	0.000539302	0.000587823	0.000541402	0.000487506	0.000479211	0.000517708	0.000823159	0.00113035	0.00127761
LOC_Os01g15010.1 protein	miro, putative, expressed	0.00138193	0.00143028	0.00150887	0.00224339	0.00233025	0.00213952	0.00164499	0.00143042	0.00135217	0.00131966	1.46698e-05	0.00180103
LOC_Os01g15120.1 protein	hydrolase, alpha/beta fold family domain containing protein, expressed	0.000118329	4.28641e-06	8.22169e-05	0.000231835	0.000130941	0.000176881	3.79219e-06	7.45534e-05	3.52374e-06	7.90978e-06	8.79275e-06	7.19667e-06
LOC_Os01g15600.1 protein	PUR ALPHA-1, putative, expressed	0.000123707	0.000224062	0.000128931	0.000145424	9.12618e-05	0.000184921	0.000158583	0.000116913	0.000184195	0.000165386	0.000275773	0.000225714
LOC_Os01g16090.1 protein	RNA binding protein, putative, expressed	2.59197e-06	8.45035e-05	5.40282e-05	6.09394e-05	0.000143411	8.71768e-05	0.000174441	7.34883e-05	9.26239e-05	0.000155936	0.000173343	0.000236462
LOC_Os01g16152.1 protein	peroxiredoxin, putative, expressed	0.000577301	0.000557666	0.000334266	0.000829453	0.000780796	0.000862963	0.00061671	0.000484974	0.000458442	0.000643169	0.00042898	0.000585184
LOC_Os01g16190.1 protein	26S proteasome non-ATPase regulatory subunit 14, putative, expressed	0.000289591	4.49584e-06	0.00043117	9.72648e-05	9.15591e-05	0.000139142	0.000198874	0.000234588	0.000332631	0.000248888	9.22236e-06	0.000226449
LOC_Os01g16240.1 protein	OsCam1-3 - Calmodulin, expressed	0.000852391	0.00101896	0.000977222	0.00100202	0.000943243	0.00095563	0.00139319	0.00104725	0.00106611	0.00119655	0.000760071	0.000466576
LOC_Os01g16290.1 protein	DNA gyrase subunit B, chloroplast/mitochondrial precursor, putative, expressed	8.71099e-05	0.000170398	5.44729e-05	0.000163843	0.000231347	0.000253917	0.000100501	0.000148186	0.000202337	3.49376e-06	7.76753e-05	0.000222514
LOC_Os01g16430.1 protein	cysteine proteinase inhibitor precursor protein, putative, expressed	0.000558828	0.000828134	0.000741267	0.00197078	0.00191139	0.00159475	0.000537278	0.000624161	0.000726172	0.00132441	0.00124576	0.0013904
LOC_Os01g16870.1 protein	argonaute, putative, expressed	0.000126444	0.000122144	0.000131783	0.000346829	0.000481951	0.000567035	0.000108061	0.000106222	0.000138065	0.00019722	0.000281874	0.000205073
LOC_Os01g16890.1 protein	ribosomal protein L7Ae, putative, expressed	0.00205956	0.0022382	0.00155027	0.00147956	0.00202585	0.0017959	0.00132009	0.00162204	0.00173774	0.00114727	2.55069e-05	0.00187891
LOC_Os01g16900.1 protein	dehydrogenase, putative, expressed	0.000561354	3.81277e-06	0.000511925	0.000412435	0.000349417	0.000314671	0.000472243	0.000397893	0.000407468	0.000492504	0.00046927	0.000576131
LOC_Os01g16910.1 protein	outer mitochondrial membrane porin, putative, expressed	0.000257694	0.000280045	0.000191839	0.000216379	0.000162949	0.000165089	0.000176969	0.00020875	0.000230217	0.000147649	0.000328263	0.000201507
LOC_Os01g16920.1 protein	embryonic protein DC-8, putative, expressed	0.000158099	5.72707e-06	5.4925e-06	0.000557558	0.000466533	0.00047266	0.000253337	0.000149416	4.70806e-06	0.000951143	0.000469919	0.000384619
LOC_Os01g16960.1 protein	pyruvate kinase, putative, expressed	0.000224129	0.000351822	0.000155728	0.000175649	0.000248017	0.000251274	0.000215486	0.000235355	0.000200231	0.000249701	0.00022206	0.000136313
LOC_Os01g16970.3 protein	glucosidase II beta subunit-like domain containing protein, expressed	6.54672e-05	9.48608e-05	9.09754e-05	7.69595e-05	4.82966e-05	7.33963e-05	8.39235e-05	6.18716e-05	5.84868e-05	4.3762e-06	9.72943e-05	3.98166e-06
LOC_Os01g17320.1 protein	PPR repeat domain containing protein, putative, expressed	0.000103933	2.25896e-06	2.16643e-06	9.77424e-05	0.000161015	0.00016313	1.99851e-06	1.9645e-06	1.85703e-06	8.33699e-05	9.26764e-05	7.58536e-05
LOC_Os01g17430.1 protein	coatomer subunit beta-1, putative, expressed	0.000227274	0.000305102	0.000181137	0.000361467	0.000429027	0.000389696	0.000231364	0.000252697	0.000310534	0.00016086	0.00020862	0.000243929
LOC_Os01g18070.1 protein	bacterial transferase hexapeptide domain containing protein, expressed	0.000241457	5.248e-06	0.000301983	5.67686e-06	0.000213754	5.41402e-06	0.000417862	0.000365113	0.000345139	0.000193684	0.000322958	0.000264334
LOC_Os01g18860.2 protein	S-adenosylmethionine synthetase, putative, expressed	3.20723e-06	3.48541e-06	3.34266e-06	0.000716346	0.000638833	0.000575308	3.08355e-06	3.03109e-06	2.86526e-06	6.43169e-06	0.00121544	0.0012874
LOC_Os01g19020.1 protein	peroxidase precursor, putative, expressed	0.000183006	3.97759e-06	3.81467e-06	4.30264e-06	4.05024e-06	4.10342e-06	0.000140759	0.000172955	0.000228891	0.000220197	0.000489556	0.000467473
LOC_Os01g19450.1 protein	ATP-citrate synthase subunit 1, putative, expressed	0.00116979	0.00124856	0.00104502	0.000957691	0.000970858	0.00088993	0.000883681	0.00102658	0.00098908	0.0013405	0.00125731	0.00152456
LOC_Os01g19470.1 protein	nodal modulator 1 precursor, putative, expressed	7.45217e-05	6.94161e-05	7.76684e-05	0.000175207	0.000129587	0.000167095	0.000153531	0.000120735	0.000133152	0.000128095	0.000118662	0.000135971
LOC_Os01g19770.1 protein	mitochondrial import inner membrane translocase subunit Tim17, putative, expressed	0.00275261	0.00325376	0.00216421	0.00403057	0.00320631	0.00281529	0.00171788	0.00200812	0.00181198	0.00203369	0.00150714	0.000881113
LOC_Os01g19820.2 protein	universal stress protein domain containing protein, putative, expressed	0.000348918	0.000530855	0.000509112	8.20338e-06	7.72215e-06	7.82356e-06	0.000335463	0.000395706	0.000561087	1.39942e-05	1.55564e-05	1.27326e-05
LOC_Os01g21034.1 protein	pectinesterase, putative, expressed	0.000238509	9.71989e-05	0.000186435	0.000175237	0.000197948	0.000167123	0.00014332	0.000169058	0.000133174	0.000298938	0.000132923	0.000271987
LOC_Os01g21160.2 protein	2-oxo acid dehydrogenases acyltransferase domain containing protein, expressed	0.000140184	0.000152343	8.76617e-05	9.88752e-05	9.3075e-05	0.00012573	2.69556e-06	2.64969e-06	7.51419e-05	5.6224e-06	0.000187501	0.000204621
LOC_Os01g21560.1 protein	esterase/lipase/thioesterase family protein, putative, expressed	7.72075e-05	4.19521e-06	4.02338e-06	4.53804e-06	4.27183e-06	4.32793e-06	0.000111345	0.000109451	0.000137951	7.74149e-06	8.60567e-06	7.04355e-06
LOC_Os01g22010.2 protein	S-adenosylmethionine synthetase, putative, expressed	0.000161176	0.000455404	0.000369559	3.78938e-06	3.56709e-06	3.61393e-06	0.000712817	0.000913941	0.00103673	0.00116358	0.00136533	0.00141157
LOC_Os01g22490.1 protein	40S ribosomal protein S27a, putative, expressed	0.0043428	0.00587708	0.00469697	9.63236e-06	9.0673e-06	9.18638e-06	0.00512069	7.74393e-06	0.0051974	1.64319e-05	1.82662e-05	0.00837228
LOC_Os01g22520.1 protein	dihydrolipoyl dehydrogenase 1, mitochondrial precursor, putative, expressed	0.000429246	0.000466477	0.000500003	0.000296822	0.000111764	0.000169848	0.000582626	0.000692027	0.000518823	0.000556987	0.000844314	0.000598912
LOC_Os01g23610.1 protein	dihydrolipoyl dehydrogenase, putative, expressed	0.000203753	0.000221426	0.000212357	0.000133067	0.000175366	0.00020305	0.000108831	0.000128375	6.06761e-05	0.000227001	0.000504682	0.000165228
LOC_Os01g23620.1 protein	miro, putative, expressed	0.00125032	0.0015018	0.00130312	0.00201132	0.00189333	0.00162309	0.00145518	0.00111946	0.0011758	1.31966e-05	1.46698e-05	1.20069e-05
LOC_Os01g23740.2 protein	OsPDIL2-2 protein disulfide isomerase PDIL2-2, expressed	4.01919e-06	0.000349424	0.000293223	0.000236237	4.44757e-06	0.000270359	0.000270494	0.000303876	0.000323158	8.05997e-06	8.9597e-06	7.33332e-06
LOC_Os01g24680.2 protein	3-hydroxyacyl-CoA dehydrogenase, putative, expressed	3.86037e-05	6.29281e-05	2.01169e-06	6.80706e-05	0.000170873	0.000151477	0.000111345	0.000127693	6.89753e-05	0.000116122	0.000215142	0.000140871
LOC_Os01g24690.3 protein	60S ribosomal protein L23A, putative, expressed	0.0016687	0.00181343	0.00115944	0.00119877	0.00153879	0.00135113	0.00231739	0.00236557	0.00223616	0.00167318	0.000826647	0.00152233
LOC_Os01g24710.4 protein	jacalin-like lectin domain containing protein, expressed	0.00380092	0.00352612	0.00280197	0.00294244	0.00153879	0.00207867	0.00258478	0.00280364	0.00248462	0.00167318	0.00247994	0.00135318
LOC_Os01g25610.1 protein	40S ribosomal protein S4, putative, expressed	0.00201293	5.20839e-06	0.00154847	0.000957783	0.00116677	5.37316e-06	0.00221178	0.00203826	0.00235492	9.61113e-06	0.00117524	8.74464e-06
LOC_Os01g26160.2 protein	exportin 1, putative, expressed	1.08183e-06	1.17566e-06	5.63753e-05	1.27173e-06	4.78853e-05	6.06426e-05	4.16043e-05	3.06723e-05	3.8659e-05	2.16946e-06	2.41164e-06	1.97387e-06
LOC_Os01g27520.1 protein	tRNA synthetases class II domain containing protein, expressed	0.000386245	0.000370364	0.000307835	0.000240378	0.000351987	0.000331137	0.000283974	0.000300614	0.000304466	0.00018225	0.00040519	0.000290184
LOC_Os01g27750.1 protein	bifunctional 3-dehydroquinate dehydratase/shikimate dehydrogenase,chloroplast precursor, putative, expressed	2.49521e-06	8.13492e-05	2.60057e-06	0.000117329	5.52233e-05	5.59485e-05	7.19697e-05	9.43269e-05	6.68748e-05	0.000200153	0.000166872	0.000182108
LOC_Os01g32080.1 protein	thiamine pyrophosphate enzyme, C-terminal TPP binding domain containing protein, expressed	0.00015408	0.000263128	0.000160586	0.000310506	0.000389721	0.000345484	0.000275115	0.000332842	0.000334297	0.000176565	0.000147206	0.000281132
LOC_Os01g32364.1 protein	Os1bglu1 - beta-mannosidase/glucosidase homologue, expressed	0.000147682	0.000160491	0.000128265	0.000173606	0.000217896	0.000165568	7.09934e-05	4.65236e-05	8.79568e-05	0.000197438	0.000109739	0.000179638
LOC_Os01g32780.1 protein	universal stress protein domain containing protein, putative, expressed	0.00045631	0.000578537	0.000475578	0.000625815	0.000673261	0.00102315	0.000584952	0.000431249	0.000611484	0.000915072	0.000339074	0.000277524
LOC_Os01g32800.2 protein	proteasome subunit, putative, expressed	0.000395864	0.00060945	0.000584487	0.000504135	0.000438057	0.000443809	3.17165e-06	0.000405299	0.000383126	6.61545e-06	7.35393e-06	6.01903e-06
LOC_Os01g34480.1 protein	NAD dependent epimerase/dehydratase family protein, putative, expressed	0.000113398	4.10781e-06	0.000118187	4.4435e-06	4.18283e-06	4.23776e-06	0.000181709	0.000178618	0.000135077	7.58021e-06	0.000252791	0.000275872
LOC_Os01g34700.1 protein	dienelactone hydrolase family protein, expressed	0.000813564	0.000736774	0.000706597	0.000796983	0.000800246	0.000760083	0.000564916	0.00068345	0.000524924	0.000815749	0.000403027	0.000824672
LOC_Os01g36090.1 protein	DNA-damage-repair/toleration protein DRT102, putative, expressed	0.00116926	0.000219083	0.000966505	0.000663562	0.000803104	0.000768448	0.000969116	0.000914522	0.00086449	0.000889411	0.00152798	0.00132419
LOC_Os01g36860.3 protein	DEAD-box ATP-dependent RNA helicase 40, putative, expressed	0.000108925	7.10235e-05	9.08193e-05	0.000153655	0.000144641	0.000122117	0.000125669	0.000102943	0.000175159	4.3687e-06	4.85637e-06	0.000119245
LOC_Os01g36890.2 protein	DEAD-box ATP-dependent RNA helicase, putative, expressed	0.000406125	0.00072221	0.000538712	0.000390614	0.000571978	0.000413921	0.000496954	0.000628069	0.000560725	0.000518275	0.000905346	0.000741006
LOC_Os01g36930.1 protein	ubiquitin carboxyl-terminal hydrolase 6, putative, expressed	0.000133973	0.000320305	0.000195482	0.000157491	0.000237204	0.000180239	0.000334897	0.000303876	0.000215439	0.000268666	0.000298657	0.00039111
LOC_Os01g37800.1 protein	ras-related protein, putative, expressed	0.000754493	0.000956591	0.000458705	0.00118259	0.00118279	0.000916364	0.000785848	0.000772477	0.000842557	0.000882606	0.000700808	0.000688315
LOC_Os01g37832.2 protein	thioredoxin, putative, expressed	0.000531964	0.000650367	0.000485123	0.00046901	0.000588663	0.000447295	0.000383587	0.000502748	0.000594054	0.000533393	1.48234e-05	0.000727957
LOC_Os01g37837.1 protein	seryl-tRNA synthetase, putative, expressed	0.000256867	0.000279146	0.000267713	0.000167755	0.000126331	3.19975e-06	0.000164641	0.000350652	0.000254976	0.000286174	0.00031812	0.000520748
LOC_Os01g37960.1 protein	hydrolase, putative, expressed	0.000114938	0.000187361	0.000149739	0.000135115	0.000158986	0.000161073	0.000248638	0.000190094	0.000179695	0.00034574	0.000384335	0.000366998
LOC_Os01g38970.1 protein	carbamoyl-phosphate synthase large chain, putative, expressed	6.50203e-05	0.000164873	0.000112943	5.09562e-05	0.000107926	6.07461e-05	0.000135445	0.000143382	0.000125856	0.000152122	0.000314048	0.000118635
LOC_Os01g39250.1 protein	OsFtsH4 FtsH protease, homologue of AtFtsH4, expressed	1.79134e-06	1.94672e-06	1.86698e-06	6.31741e-05	9.91137e-05	2.00831e-06	5.1668e-05	5.07888e-05	6.40137e-05	3.59231e-06	3.99332e-06	3.26845e-06
LOC_Os01g39310.1 protein	SEY1, putative, expressed	0.000236364	0.000239741	0.000180653	0.000351951	0.000278994	0.000282658	0.000242399	0.000193598	0.000239317	0.000221199	0.000491783	0.000431265
LOC_Os01g40340.3 protein	SIT4 phosphatase-associated protein domain containing protein, expressed	5.37025e-05	0.000116721	8.39551e-05	3.15648e-06	5.94263e-05	9.031e-05	0.000129079	7.61296e-05	0.000119941	5.38467e-06	0.000119715	0.000146976
LOC_Os01g40420.1 protein	CBS domain containing membrane protein, putative, expressed	8.46709e-05	9.20149e-05	8.82461e-05	0.000199069	0.000187391	0.000126568	0.000108541	0.000106694	0.000151286	5.65989e-06	0.000188751	0.000205985
LOC_Os01g40570.1 protein	outer mitochondrial membrane porin, putative, expressed	0.000277105	5.019e-06	0.000240671	5.42915e-06	0.000102213	0.000155333	0.000266419	0.000349181	0.000288818	9.26163e-06	0.000308865	0.000505599
LOC_Os01g41550.1 protein	aspartic proteinase, putative, expressed	0.00020321	0.000220836	0.000211791	0.000149302	0.000168652	0.000170867	0.000219796	0.000144037	0.000204236	0.000152817	0.000226501	0.000185386
LOC_Os01g41610.1 protein	mitochondrial ATP synthase g subunit family protein, putative, expressed	0.000624621	0.000678799	0.000325498	0.000244757	1.15199e-05	0.000350136	0.000300267	0.00049193	0.000372014	2.08766e-05	2.32071e-05	1.89945e-05
LOC_Os01g42294.1 protein	inactive receptor kinase At2g26730 precursor, putative, expressed	0.000167114	0.000141251	0.000135466	0.000130966	0.000184925	0.000228988	0.000107113	3.50968e-05	8.29417e-05	0.000148944	0.000248357	0.000203274
LOC_Os01g42520.1 protein	expressed protein	0.000510749	0.000370033	0.000390365	0.000200136	0.000414471	0.000229044	0.000392843	0.000353979	0.000395452	6.82828e-06	7.59052e-06	6.21268e-06
LOC_Os01g42650.1 protein	cytochrome c oxidase subunit 5B, mitochondrial precursor, putative, expressed	0.000225455	0.00032668	0.000234975	0.000265032	0.000332647	0.000168508	0.000578029	0.000426145	0.000268555	0.000452121	0.000335061	0.00027424
LOC_Os01g42820.2 protein	RNA recognition motif containing protein, putative, expressed	0.000142065	0.00012351	2.96128e-06	0.000200405	0.00022009	0.000254835	0.000218539	0.000187968	0.000228452	0.000284894	0.000380036	0.000362893
LOC_Os01g42870.1 protein	transferase family protein, putative, expressed	0.000113907	6.18935e-05	8.90375e-05	0.000100427	0.000126048	9.57772e-05	0.000109515	0.000134564	0.000127202	5.71065e-06	0.000190444	0.000207832
LOC_Os01g42880.1 protein	transferase family protein, putative, expressed	0.000179726	0.000358077	0.000280972	0.000422551	0.00033147	0.000335823	0.000287992	0.000254783	0.000187323	0.000240278	0.0002671	0.00027327
LOC_Os01g43030.1 protein	tetratricopeptide repeat domain containing protein, expressed	0.000167665	0.000167024	0.000189307	0.000229947	0.000185536	0.000281958	0.000241799	0.000211276	0.000199717	0.000168115	0.000186882	7.64795e-05
LOC_Os01g43090.1 protein	oxidoreductase, aldo/keto reductase family protein, putative, expressed	0.000184602	0.000120368	0.000115438	0.000173606	8.17112e-05	4.13921e-06	0.000177484	0.000174464	0.000197903	7.40392e-06	8.23042e-06	0.000202093
LOC_Os01g43410.1 protein	- CAMK includes calcium/calmodulin depedent protein kinases, expressed - [CAMK_CAMK_like.9]	0.000269705	0.000239807	0.000204431	0.000201759	0.000217055	0.000247394	0.000212158	0.000185376	0.000197139	0.000196676	0.000163973	0.000178944
LOC_Os01g43540.1 protein	suppressor of G2 allele of SKP1, putative, expressed	0.000138426	0.000150433	7.21358e-05	0.000203408	0.000153181	0.000116394	0.000133088	0.000130824	9.27501e-05	6.93992e-06	7.71462e-06	0.000126285
LOC_Os01g45190.1 protein	DEAD-box ATP-dependent RNA helicase, putative, expressed	0.000660181	0.000512459	0.00049147	0.000702161	0.000521819	0.000563916	0.000634723	0.000742766	0.000758301	0.000693476	7.00808e-06	0.000630956
LOC_Os01g45274.4 protein	carbonic anhydrase, chloroplast precursor, putative, expressed	0.000502995	0.000819935	0.000262117	0.000295647	0.000208728	0.000281958	0.000423149	0.000356528	0.000505534	1.26087e-05	0.000280323	0.000344158
LOC_Os01g46070.1 protein	lactate/malate dehydrogenase, putative, expressed	0.00130742	4.05948e-06	0.00101223	0.000922156	0.00099207	0.00117261	0.00118517	0.00134152	0.00140162	0.00127347	0.00124909	0.00136313
LOC_Os01g46380.1 protein	ketol-acid reductoisomerase, chloroplast precursor, putative, expressed	0.00146462	0.00154414	0.00102523	0.000848012	0.000725696	0.000833257	0.00130305	0.00130154	0.00117175	0.000832909	0.000633502	0.000797703
LOC_Os01g46610.1 protein	dehydrogenase, putative, expressed	0.000739843	0.00113902	0.000899596	0.000797241	0.000818698	0.00082945	0.000889141	0.000990547	0.00101898	0.00154548	0.00151184	0.00163113
LOC_Os01g46750.1 protein	AMP-binding enzyme, putative, expressed	5.80822e-05	0.00012624	8.07129e-05	0.000113797	0.000192818	0.000130234	0.000167527	0.000182974	0.000121075	3.88254e-06	0.000129479	0.000105975
LOC_Os01g46980.1 protein	vacuolar ATP synthase subunit E, putative, expressed	0.00011044	6.00097e-06	0.000172655	0.000129827	6.11057e-06	0.000185725	0.000371635	0.000469686	0.000443991	1.10737e-05	1.23098e-05	1.00753e-05
LOC_Os01g47410.1 protein	aspartic proteinase oryzasin-1 precursor, putative, expressed	2.43307e-06	2.64411e-06	0.000101432	0.000286018	0.000215392	0.000190943	2.33925e-06	2.29944e-06	2.17365e-06	0.000243961	0.00043391	0.000310753
LOC_Os01g47550.1 protein	kinase, pfkB family, putative, expressed	3.46066e-06	3.76083e-06	3.60679e-06	4.06816e-06	3.82952e-06	3.8798e-06	0.000133088	9.8118e-05	9.27501e-05	6.93992e-06	7.71462e-06	0.000126285
LOC_Os01g47690.2 protein	metallo-beta-lactamase family protein, putative, expressed	4.53594e-06	4.92937e-06	0.000141824	5.3322e-06	5.0194e-06	5.08532e-06	0.000130831	0.000128605	0.000202615	9.09625e-06	1.01117e-05	8.27617e-06
LOC_Os01g48280.1 protein	ubiquitin-conjugating enzyme, putative, expressed	0.000830107	0.00108253	0.000951674	0.000585496	0.0011023	0.000837581	0.000877905	0.000706065	0.000815756	0.000832336	0.00092525	1.51459e-05
LOC_Os01g48420.1 protein	peroxiredoxin, putative, expressed	0.00274396	0.00315236	0.00294154	0.00294917	0.00312318	0.00333999	0.0030904	0.0032601	0.00308175	0.0040877	0.002272	0.00100131
LOC_Os01g48960.1 protein	glutamate synthase, chloroplast precursor, putative, expressed	7.03311e-05	0.000114647	4.88672e-05	6.88978e-05	3.89137e-05	5.25663e-05	7.88888e-05	6.64685e-05	4.18881e-05	9.40267e-05	0.000104523	6.41623e-05
LOC_Os01g49190.1 protein	ATP synthase, putative, expressed	2.28019e-06	2.47796e-06	2.37647e-06	2.68046e-06	2.52322e-06	2.55635e-06	0.00431874	0.00413751	0.00417598	0.00525851	0.00554054	4.16037e-06
LOC_Os01g49290.1 protein	WD repeat-containing protein, putative, expressed	0.00285194	0.000743833	0.00217973	0.00138573	0.00147276	0.00153473	0.00223013	0.00258749	0.00268374	0.00205891	0.00296689	0.0025671
LOC_Os01g49690.1 protein	Ser/Thr protein phosphatase family protein, putative, expressed	0.000167665	4.55519e-06	0.000131059	0.000147823	0.000185536	4.6993e-06	0.000201499	0.000158457	0.000187235	8.40577e-06	9.34411e-06	7.64795e-06
LOC_Os01g49890.1 protein	threonine synthase, chloroplast precursor, putative, expressed	2.41917e-06	2.629e-06	2.52132e-06	2.84384e-06	5.35403e-05	2.71217e-06	9.30352e-05	6.85891e-05	0.000108061	4.85133e-06	5.39289e-06	4.41396e-06
LOC_Os01g50700.1 protein	dehydrin family protein, expressed	1.94795e-06	6.35072e-05	0.00010151	0.000114495	0.000172446	0.000131033	7.49133e-05	0.000165687	0.000121817	0.000273445	0.000564516	0.000497586
LOC_Os01g50910.1 protein	late embryogenesis abundant protein, group 3, putative, expressed	0.00112238	0.000706161	0.00104664	0.00111108	0.00111127	0.00119209	0.000851921	0.000781597	0.000686063	0.00177694	0.00118518	0.00118561
LOC_Os01g51170.1 protein	glycylpeptide N-tetradecanoyltransferase 1, putative, expressed	0.000145316	0.000189504	0.000121162	3.41651e-06	3.21609e-06	3.25833e-06	0.00011177	0.000164802	0.000155786	5.82826e-06	6.47887e-06	0.000106056
LOC_Os01g51300.2 protein	WD domain, G-beta repeat domain containing protein, expressed	0.00025233	0.000304685	0.000262985	0.000230709	0.000279225	0.000314324	0.000215644	0.000264969	0.000225426	0.000337344	0.000250001	0.000306931
LOC_Os01g51570.1 protein	glycosyl hydrolases family 17, putative, expressed	3.75758e-06	4.0835e-06	3.91625e-06	4.4172e-06	4.15808e-06	4.21269e-06	0.00010838	0.000177561	0.000167847	7.53535e-06	8.37652e-06	6.856e-06
LOC_Os01g52390.1 protein	plasminogen activator inhibitor 1 RNA-binding protein, putative, expressed	0.000167114	0.000181608	0.000139336	0.000157159	7.39701e-05	7.49415e-05	3.21339e-06	0.000189523	0.000119436	6.7025e-06	7.4507e-06	0.000182947
LOC_Os01g52460.1 protein	regulator of ribonuclease, putative, expressed	7.5599e-06	0.000410781	7.87912e-06	8.887e-06	0.00050194	8.47553e-06	0.000363419	0.000500129	0.000607844	1.51604e-05	1.68528e-05	0.000275872
LOC_Os01g52490.1 protein	40S ribosomal protein S24, putative, expressed	0.00119644	0.00140023	0.00105512	1.0819e-05	0.000916586	0.000928623	0.00106181	0.00113073	0.000904426	1.84562e-05	2.05164e-05	1.67922e-05
LOC_Os01g52500.3 protein	NADP-dependent malic enzyme, putative, expressed	2.14176e-06	0.000349129	2.23219e-06	2.51773e-06	2.37004e-06	2.40116e-06	0.000329467	0.000283378	0.000248741	0.000386552	0.000572937	0.000547093
LOC_Os01g52830.1 protein	DUF1264 domain containing protein, putative, expressed	0.0019305	0.000441672	0.00211791	0.00119441	0.00118056	0.0015378	0.00278408	0.00297677	0.00258699	0.00315822	0.00283126	0.00305887
LOC_Os01g53520.1 protein	reticulon domain containing protein, putative, expressed	0.000301201	0.000327326	0.000156959	0.000354075	0.000277753	0.000337681	0.000386114	0.000332101	0.00035878	1.0067e-05	1.11908e-05	0.000366376
LOC_Os01g53700.1 protein	mitochondrial-processing peptidase subunit, mitochondrial precursor, putative, expressed	0.000229069	0.000276598	0.000238742	0.000239361	0.000197155	0.000199744	0.000195765	0.000192434	0.000227383	0.000357287	0.000340433	0.000371516
LOC_Os01g53910.1 protein	dehydrogenase, putative, expressed	0.000147682	0.000120368	0.000153918	4.34016e-06	4.08556e-06	4.13921e-06	3.54967e-06	3.48927e-06	3.29838e-06	7.40392e-06	0.000164608	6.73642e-06
LOC_Os01g54030.1 protein	NADP-dependent malic enzyme, putative, expressed	0.00173684	0.00191108	0.0015839	0.00216934	0.00201806	0.00216626	0.00171161	0.00139523	0.00135769	0.00165443	0.00232309	0.00237675
LOC_Os01g54520.1 protein	DUF1264 domain containing protein, putative, expressed	0.00156238	0.000219083	0.00178593	0.00385103	0.00362512	0.00440727	0.00227742	0.00195288	0.00243138	0.0036385	0.00381996	0.00331047
LOC_Os01g54560.2 protein	trehalose synthase, putative, expressed	1.43672e-06	1.56134e-06	1.49739e-06	0.000101336	7.94928e-05	9.6644e-05	1.38132e-06	2.71563e-05	1.28353e-06	8.64349e-05	9.60836e-05	7.86424e-05
LOC_Os01g54870.1 protein	60S ribosomal protein L18a, putative, expressed	0.000499463	0.000775407	0.000743647	0.000754895	0.000710612	0.000879931	0.000686004	0.000876631	0.000573696	0.000572348	0.00031812	0.000650935
LOC_Os01g54940.1 protein	dehydrogenase, putative, expressed	0.000173981	0.000151257	0.000181328	0.000163618	0.000192525	0.000156043	0.000167272	0.000197311	0.000248689	0.000139559	0.000310276	0.000126977
LOC_Os01g55540.1 protein	aminotransferase, classes I and II, domain containing protein, expressed	0.00182226	0.00195032	0.001669	0.00240181	0.00256644	0.00266205	0.00191127	0.00177437	0.00187463	0.00293453	0.00264662	0.00241808
LOC_Os01g55690.1 protein	glutelin, putative, expressed	0.00381782	0.00456387	0.00644603	0.00409906	0.00295732	0.00390927	0.00413554	0.0027903	0.00245574	0.00352183	0.00391498	0.00269349
LOC_Os01g55830.1 protein	glutathione S-transferase, putative, expressed	0.0006498	0.000449375	0.000430969	0.000624983	0.000653689	0.000794728	0.000681537	0.000502455	0.000369419	0.00118463	0.000263373	0.00129339
LOC_Os01g56010.1 protein	serpin domain containing protein, putative, expressed	6.18036e-05	0.00016791	9.66198e-05	3.63264e-06	6.83909e-05	3.46445e-06	0.000148551	8.76138e-05	0.000138034	6.19696e-06	6.88872e-06	5.63827e-06
LOC_Os01g56150.1 protein	OsProCP1 - Putative Lysosomal Pro-x Carboxypeptidase homologue, expressed	0.00024566	0.000160181	0.000102413	2.88784e-06	5.43687e-05	2.75414e-06	0.000118093	0.000162518	8.77867e-05	4.9264e-06	0.000109527	0.000134468
LOC_Os01g57450.1 protein	universal stress protein domain containing protein, putative, expressed	0.000280161	5.07435e-06	0.000291991	5.48903e-06	0.000206681	0.000314093	0.000359143	0.000485419	0.000417148	0.000374551	0.000520453	8.51959e-06
LOC_Os01g59150.1 protein	tubulin/FtsZ domain containing protein, putative, expressed	0.00306861	0.00259371	2.96128e-06	0.00257186	0.00242099	0.00242093	0.00289564	2.68526e-06	0.0030714	0.00296289	0.00247023	5.18418e-06
LOC_Os01g59600.1 protein	peptidase, T1 family, putative, expressed	0.000204026	0.000554307	0.000531603	0.000299802	0.000169329	5.71843e-06	0.000686555	0.000674873	0.00068352	0.000409149	0.000454822	0.000651458
LOC_Os01g59740.1 protein	expressed protein	0.000291969	3.96616e-06	0.000380371	0.000257416	0.000242316	0.000163665	0.000350887	0.000275933	0.000326047	0.000365941	8.13582e-06	0.000599309
LOC_Os01g59790.1 protein	ADP-ribosylation factor, putative, expressed	7.01692e-06	0.00266894	7.31321e-06	0.00338197	0.00357182	0.00298938	0.00283346	6.63155e-06	0.00319706	0.00379932	0.00359774	0.00230453
LOC_Os01g59930.1 protein	NADH-cytochrome b5 reductase, putative, expressed	0.000136566	4.94704e-06	0.000142332	5.35131e-06	0.000100748	5.10354e-06	0.0001313	0.000172087	0.000203341	9.12885e-06	0.000304437	0.000166117
LOC_Os01g59990.1 protein	ribosomal protein L24, putative, expressed	0.000940787	0.000937189	0.000571965	0.00101378	0.000780796	0.000878943	0.000829133	0.000592746	0.000770437	1.57219e-05	1.74769e-05	0.000429135
LOC_Os01g60190.1 protein	2,3-bisphosphoglycerate-independent phosphoglycerate mutase, putative, expressed	0.00136322	0.00187651	0.00156286	0.00130873	0.00130738	0.00132455	0.00135434	0.0012454	0.00123816	0.00150357	0.00136752	0.00136801
LOC_Os01g60360.1 protein	ubiquitin-conjugating enzyme, putative, expressed	0.000772336	0.00102584	0.000715509	1.00879e-05	0.000759693	0.0010583	0.000330023	0.000648816	0.000383325	0.000344182	1.91302e-05	1.56576e-05
LOC_Os01g60660.1 protein	methionyl-tRNA synthetase, putative, expressed	6.21058e-05	0.000202478	6.47282e-05	0.00018252	0.000103088	0.000104442	0.000179133	0.000234779	0.000110968	6.22726e-06	0.000207672	0.000169975
LOC_Os01g60740.1 protein	LTPL16 - Protease inhibitor/seed storage/LTP family protein precursor, expressed	0.000728725	0.000905065	0.00108499	0.000489513	1.15199e-05	0.000350136	0.000700624	0.000885474	0.000837032	2.08766e-05	2.32071e-05	0.000569835
LOC_Os01g60790.1 protein	40S ribosomal protein S26, putative, expressed	0.00133691	0.00103776	0.000995257	1.12257e-05	0.00105672	1.07059e-05	0.00119354	0.00126348	0.00119436	0.0009575	0.000851508	0.00226506
LOC_Os01g61380.1 protein	lactate/malate dehydrogenase, putative, expressed	0.000801807	3.48541e-06	0.00086909	0.000414726	0.00049687	0.000467438	0.00101757	0.00115181	0.0010888	0.000385901	7.14966e-06	0.000585184
LOC_Os01g61670.2 protein	ureidoglycolate hydrolase, putative, expressed	6.79178e-06	7.38088e-06	0.000141571	0.000239521	0.000300627	0.000228431	0.000195896	0.000128375	0.000121352	1.36201e-05	1.51405e-05	1.23921e-05
LOC_Os01g61920.1 protein	Core histone H2A/H2B/H3/H4 domain containing protein, putative, expressed	0.00431575	0.00375207	0.00398393	0.00594307	0.00573089	0.00580615	0.00391222	0.00396219	0.00473686	0.00272004	0.00219904	0.00202485
LOC_Os01g62040.2 protein	ruvB-like, putative, expressed	0.000112395	0.000162858	0.000156188	8.80835e-05	0.000124375	0.000126008	0.000144081	0.000106222	0.000133881	7.51313e-06	0.000167036	6.83578e-06
LOC_Os01g62230.1 protein	Core histone H2A/H2B/H3/H4 domain containing protein, putative, expressed	0.00118783	0.00139015	0.000952296	0.00128893	0.00161776	0.00133169	0.000966328	0.000863532	0.00114281	0.00201557	0.0016295	0.00216729
LOC_Os01g62290.1 protein	DnaK family protein, putative, expressed	0.00311636	0.00283287	0.00267598	0.00352517	0.00318825	0.00340591	0.00271353	0.00237098	0.00222376	0.00290855	0.00358277	0.00257481
LOC_Os01g62420.1 protein	triosephosphate isomerase, cytosolic, putative, expressed	4.98064e-06	5.41264e-06	5.19095e-06	0.000761145	0.000716495	0.000781743	0.0003352	0.000376568	0.000311471	0.00129844	0.00088824	0.00127226
LOC_Os01g63010.1 protein	universal stress protein domain containing protein, putative, expressed	0.00078399	0.00110759	0.000898803	0.00138242	0.00138808	0.000966838	0.000753757	0.000592746	0.000980556	0.000786096	0.000873847	1.43045e-05
LOC_Os01g63210.1 protein	SOUL heme-binding protein, putative, expressed	5.87992e-06	6.38993e-06	0.000183846	0.000276484	6.50663e-06	0.000197762	0.000226127	0.000277849	0.000210119	0.000353743	1.31077e-05	0.000321851
LOC_Os01g63270.1 protein	alpha-glucan phosphorylast isozyme, putative, expressed	0.00141957	0.00144423	0.00154247	0.00152675	0.00128678	0.00140526	0.0014955	0.00137015	0.00126821	0.00160509	0.00168327	0.0015706
LOC_Os01g64520.2 protein	uricase, putative, expressed	0.000447599	6.08028e-06	0.000466499	0.000328858	0.000309567	0.000250905	0.000591716	0.000528771	0.000549827	0.000224401	0.000498901	0.000306255
LOC_Os01g64640.1 protein	histone H3, putative, expressed	9.3387e-06	0.000710409	0.00116796	0.000988025	0.000620044	0.00115167	8.97858e-06	0.000353032	0.000500578	1.87276e-05	0.000416362	0.000340784
LOC_Os01g64670.3 protein	soluble inorganic pyrophosphatase, putative, expressed	0.000444522	0.000414067	0.000330923	0.000671857	0.000702716	0.000498361	0.000488435	0.000540139	0.000397125	0.000764085	1.41563e-05	1.15866e-05
LOC_Os01g64680.1 protein	bolA, putative, expressed	1.35113e-05	0.000293665	1.40818e-05	1.58831e-05	1.49514e-05	1.51477e-05	0.000389709	0.000383078	0.000482827	2.70952e-05	3.01198e-05	2.46524e-05
LOC_Os01g65380.1 protein	patellin protein, putative, expressed	0.000290063	0.000337738	0.000259124	0.000292271	0.000458542	0.000278738	0.000239038	0.000254552	0.000333174	0.000332391	0.000415683	0.000453637
LOC_Os01g65560.1 protein	snRK1-interacting protein 1, putative, expressed	0.000135113	7.34162e-06	7.04091e-06	0.000317663	0.000299028	0.000302955	0.000129903	6.38463e-06	0.000120707	0.000270952	0.000301198	1.23262e-05
LOC_Os01g65830.1 protein	acyl-desaturase, chloroplast precursor, putative, expressed	0.000166675	0.000144905	0.000173713	3.91868e-06	3.6888e-06	3.73724e-06	3.20495e-06	3.15042e-06	2.97807e-06	6.68491e-06	7.43114e-06	6.08223e-06
LOC_Os01g66180.1 protein	cytochrome c, putative, expressed	0.00034326	0.000373034	0.000596257	0.000269012	0.000253231	1.28278e-05	0.000330023	0.000432544	0.00040888	2.29455e-05	2.55069e-05	2.08768e-05
LOC_Os01g66500.1 protein	phosphoribosylformylglycinamidine synthase, putative, expressed	5.37025e-05	5.83604e-05	7.46267e-05	0.000136781	0.000128757	8.02756e-05	7.74474e-05	2.53765e-05	4.79764e-05	1.79489e-06	3.99051e-05	1.63307e-06
LOC_Os01g66560.1 protein	signal recognition particle 72 kDa protein, putative, expressed	0.000113907	0.000165049	5.93584e-05	0.000178537	0.000231087	0.000170271	0.000164272	0.000125593	0.000135682	0.000190355	0.000211604	0.000346387
LOC_Os01g66940.1 protein	kinase, pfkB family, putative, expressed	0.00110098	0.000213657	0.00102453	0.000369787	0.000391606	0.000440832	0.000982918	0.000966194	0.00105385	0.00055197	0.000964208	0.000645695
LOC_Os01g67054.1 protein	calreticulin precursor protein, putative, expressed	8.56222e-05	0.000186098	8.92376e-05	0.000100653	0.000157914	9.59925e-05	5.48803e-05	0.000134866	5.09952e-05	5.72348e-06	0.00031812	0.000364524
LOC_Os01g67134.1 protein	ribosomal L18p/L5e family protein, putative, expressed	0.00438826	0.00298055	0.003738	0.00302571	0.0029416	0.0026964	0.00336712	0.00291105	0.00233714	0.00321542	0.00216342	0.00215565
LOC_Os01g67860.1 protein	fructose-bisphospate aldolase isozyme, putative, expressed	0.00854987	0.00913724	0.00872601	0.00729826	0.00726271	0.00759672	0.0091411	0.00854969	0.00846228	0.0108139	0.0124164	0.0104215
LOC_Os01g67980.1 protein	cysteine proteinase EP-B 1 precursor, putative, expressed	6.8467e-05	3.72028e-06	7.1358e-05	4.0243e-06	3.78823e-06	3.83797e-06	0.000131654	0.000129413	9.17501e-05	0.000205953	0.000152629	6.24617e-06
LOC_Os01g68320.5 protein	DEAD-box ATP-dependent RNA helicase 30, putative, expressed	0.000133223	2.41298e-06	2.31415e-06	7.8305e-05	0.000122852	9.95726e-05	2.13477e-06	0.000104922	0.000119018	0.000133581	9.89953e-05	8.10255e-05
LOC_Os01g68324.3 protein	dolichyl-diphosphooligosaccharide--protein glycosyltransferase 63 kDasubunit precursor, putative, expressed	0.000519719	0.000705997	0.000643226	0.000878244	0.000898614	0.000910415	0.000749516	0.000706065	0.000696456	0.000586254	0.000651698	0.000711201
LOC_Os01g68710.3 protein	peptidyl-prolyl cis-trans isomerase, FKBP-type, putative, expressed	9.27053e-06	1.00746e-05	9.66198e-06	0.000544896	0.000615518	0.000519667	0.000445652	0.000438069	0.000579745	0.000557726	2.06662e-05	1.69148e-05
LOC_Os01g68750.1 protein	adaptin, putative, expressed	9.35836e-05	8.7172e-05	1.39336e-06	0.000110012	0.000118352	7.49415e-05	5.14142e-05	1.26348e-06	4.77744e-05	2.681e-06	8.94084e-05	9.75717e-05
LOC_Os01g68770.1 protein	selenium-binding protein, putative, expressed	0.000158099	0.000257718	8.23874e-05	0.000309754	0.0003499	0.000354495	0.000177336	9.96108e-05	0.000258943	0.00042273	0.0002937	0.000432696
LOC_Os01g68790.3 protein	RNA recognition motif containing protein, putative, expressed	0.000254013	0.000276045	0.000176492	0.000398137	0.000374782	0.000569555	0.000407029	0.000400103	0.000378214	0.00118858	1.88751e-05	1.54489e-05
LOC_Os01g68950.1 protein	ubiquitin family domain containing protein, expressed	0.000508025	0.00055209	0.000397107	1.49302e-05	0.000562173	1.42389e-05	0.000366326	0.000600155	1.13464e-05	2.54695e-05	2.83126e-05	2.31733e-05
LOC_Os01g69130.2 protein	dynamin family protein, putative, expressed	9.74473e-05	8.82496e-05	8.4635e-05	0.000114554	0.000107834	0.000127458	9.36895e-05	7.67461e-05	0.000101567	0.000130279	0.000253438	0.000237067
LOC_Os01g69250.2 protein	mitochondrial import receptor subunit TOM20, putative, expressed	0.000505139	0.000627375	0.000451258	0.000508982	0.000558979	0.000485416	0.000555039	0.000272798	0.000322342	0.000578852	0.000643469	0.000789998
LOC_Os01g70020.1 protein	DEK C terminal domain containing protein, expressed	9.98085e-05	8.13492e-05	0.000104023	0.000146662	0.000110447	8.39227e-05	9.59597e-05	9.43269e-05	4.45832e-05	5.00383e-06	0.000222496	0.000136581
LOC_Os01g70170.1 protein	transaldolase, putative, expressed	0.000235197	0.000511194	0.000520897	0.000414726	0.000455464	0.000461445	0.00062185	0.000555699	0.000604092	0.000589572	0.000852001	0.000697344
LOC_Os01g70950.1 protein	spermatogenesis-associated protein 20 precursor, putative, expressed	0.000121654	0.000105764	0.000101432	0.000143009	0.000188468	0.000190943	0.000163747	9.19778e-05	0.000108682	0.000146376	0.000325433	0.000221966
LOC_Os01g70980.1 protein	expressed protein	6.01926e-06	0.00019624	6.27342e-06	0.000212277	0.000199824	0.000134966	0.000173614	0.000227547	0.000161324	1.20709e-05	1.34183e-05	1.09826e-05
LOC_Os01g71090.1 protein	xylanase inhibitor, putative, expressed	0.000636547	0.000691759	0.000600242	0.00024943	0.00026834	0.000203898	0.000437143	0.000515646	0.000460356	0.000303932	0.000202716	0.000110612
LOC_Os01g71230.2 protein	nascent polypeptide-associated complex subunit alpha-like protein 3, putative, expressed	0.0019686	0.000483078	0.00198554	0.00111976	0.00105407	0.000996722	0.00158741	0.00168043	0.00136157	0.00127347	0.00226501	0.00150626
LOC_Os01g71300.2 protein	S-formylglutathione hydrolase, putative, expressed	0.000156155	5.65666e-06	0.000216999	0.000122378	5.75997e-06	5.83561e-06	0.000250223	0.000147579	0.000186007	1.04383e-05	1.16035e-05	9.49725e-06
LOC_Os01g71320.1 protein	hexokinase, putative, expressed	7.62038e-05	8.28134e-05	7.94215e-05	0.000119441	5.62173e-05	8.54333e-05	0.000122109	9.60248e-05	9.07714e-05	0.000101878	5.66253e-06	9.26931e-05
LOC_Os01g72240.1 protein	uridine 5-monophosphate synthase, putative, expressed	0.000532521	0.000520839	0.000527257	0.000406901	0.000353568	0.000298509	0.000460787	0.000603929	0.000594677	0.000747532	0.000771624	0.000582976
LOC_Os01g73160.1 protein	40S ribosomal protein S10, putative, expressed	0.000496673	0.000539752	0.000517645	0.000583861	0.000706642	0.000875015	0.000613954	0.000335282	0.000443715	0.000569151	0.000474514	0.000647298
LOC_Os01g73220.1 protein	peroxidase precursor, putative, expressed	0.00113525	0.000963844	0.00140504	0.00120943	0.00117774	0.00131252	0.00105737	0.0010729	0.00123606	0.00156516	0.00189805	0.00174771
LOC_Os01g73514.1 protein	5-oxoprolinase, putative, expressed	1.01039e-06	3.29409e-05	3.15917e-05	7.12656e-05	6.70851e-05	0.000101949	3.88572e-05	2.8647e-05	4.5133e-05	2.02621e-06	6.7572e-05	3.68708e-05
LOC_Os01g73790.1 protein	NAD dependent epimerase/dehydratase family protein, putative, expressed	0.000159556	0.000208074	0.000166293	7.50259e-05	0.000176562	3.57761e-06	0.000214764	0.00021111	0.00019956	6.39937e-06	7.11373e-06	5.82243e-06
LOC_Os01g73990.1 protein	cytochrome b5-like Heme/Steroid binding domain containing protein, expressed	0.000940787	0.000920149	0.00078441	0.000663562	0.00135338	0.00105473	0.00117586	0.00115585	0.000756429	0.00113198	0.00125834	0.00085827
LOC_Os01g74650.3 protein	cysteine synthase, mitochondrial precursor, putative, expressed	0.000193411	0.000175155	0.000235174	0.000113681	0.000214025	0.000180696	0.000216944	0.000274182	0.000316778	6.46434e-06	0.000215579	5.88154e-06
LOC_Os02g01010.1 protein	OsPDIL1-4 protein disulfide isomerase PDIL1-4, expressed	0.000360942	0.000441279	0.000423205	0.000769049	0.000574155	0.000556404	0.000477156	0.000447718	0.000544145	0.000452389	0.000704045	0.000535085
LOC_Os02g01030.4 protein	tetratricopeptide repeat domain containing protein, expressed	0.000237712	0.000295235	0.000176964	0.000239521	0.000187892	0.000152288	0.000228546	0.000224657	0.000182028	0.000272401	0.000302809	0.000371764
LOC_Os02g01250.1 protein	LSM domain containing protein, expressed	0.000481084	0.000522812	0.000401119	0.000678643	0.000638833	0.000323611	0.000647546	0.00036373	0.000515747	1.92951e-05	2.1449e-05	1.75555e-05
LOC_Os02g01280.1 protein	T-complex protein, putative, expressed	0.000361055	0.000530855	0.000420571	0.000599203	0.000493546	0.000666704	2.04195e-06	0.000401441	0.000417427	0.000596276	0.0010416	0.000813778
LOC_Os02g01332.1 protein	ribosomal protein L6, putative, expressed	0.00264596	0.00265981	0.00165461	0.00295493	0.00270838	0.00252147	0.00292552	0.00275071	0.00260022	0.00252042	1.47462e-05	0.0020518
LOC_Os02g01500.1 protein	2-oxo acid dehydrogenases acyltransferase domain containing protein, expressed	0.000162234	0.000251866	0.000169085	0.000163469	0.000153879	0.000129917	0.000267391	0.000262842	0.000248462	4.64772e-06	5.16654e-06	0.000211435
LOC_Os02g01520.1 protein	IQ calmodulin-binding motif family protein, putative, expressed	0.000606312	0.000589543	0.000332586	0.000487668	0.000423748	0.000500865	0.000613611	0.000512695	0.000598681	0.000319969	0.000355687	0.000291122
LOC_Os02g01560.1 protein	40S ribosomal protein S4, putative, expressed	0.00215671	0.00026042	4.99506e-06	0.0011268	0.00132588	0.00107463	0.00235002	0.00217415	4.28167e-06	0.00115334	1.0684e-05	0.00104936
LOC_Os02g01740.1 protein	U5 small nuclear ribonucleoprotein 200 kDa helicase, putative, expressed	7.58421e-05	0.00010144	8.51249e-05	0.000205744	0.000187219	0.00021584	0.000123399	0.00013784	0.000171995	0.00018719	0.000208086	0.00025547
LOC_Os02g01920.1 protein	GHMP kinases ATP-binding protein, putative, expressed	0.000129598	0.000140839	0.000101303	0.000190436	0.000107559	0.000108971	0.000155751	0.000122481	0.00011578	0.00019492	0.000144452	0.000118231
LOC_Os02g02020.1 protein	pentatricopeptide, putative, expressed	6.80087e-05	0.000110861	8.86005e-05	1.99868e-06	5.64431e-05	1.90614e-06	4.90396e-05	4.82052e-05	3.03787e-05	3.40957e-06	7.58036e-05	6.20436e-05
LOC_Os02g02400.1 protein	catalase isozyme A, putative, expressed	0.000464657	0.0004208	0.000538086	0.000758646	0.000571314	0.000665639	0.000769384	0.000439138	0.000392051	0.000672974	0.000748098	0.000800703
LOC_Os02g02410.1 protein	DnaK family protein, putative, expressed	0.00171888	0.00172269	0.00185118	0.002537	0.00207116	0.00233389	0.00157915	0.00155228	0.00139911	0.0016469	0.00234165	0.00191659
LOC_Os02g02870.1 protein	glycine-rich protein 2, putative, expressed	0.000105399	0.000229083	0.0002197	6.19508e-06	5.83167e-06	5.90825e-06	0.000253337	0.000199222	0.000235403	1.05683e-05	1.1748e-05	9.61547e-06
LOC_Os02g02890.1 protein	peptidyl-prolyl cis-trans isomerase, putative, expressed	0.00140298	0.00240737	0.00177005	0.0027777	0.00245134	0.00281466	0.00234278	0.00139571	0.00178113	0.00192502	0.00148148	0.00121256
LOC_Os02g03100.2 protein	oxidoreductase, aldo/keto reductase family protein, putative, expressed	0.000169342	3.6806e-06	0.000211791	7.96275e-05	0.000149913	3.79704e-06	0.000293061	0.000256066	0.000332829	6.79187e-06	0.000151001	0.000185386
LOC_Os02g03260.3 protein	3-isopropylmalate dehydratase large subunit 2, putative, expressed	5.73392e-05	6.23126e-05	5.97603e-05	6.74048e-05	3.17253e-06	3.21419e-06	0.000165384	0.00010838	0.000153676	5.74932e-06	6.39112e-06	5.23099e-06
LOC_Os02g03440.1 protein	LSM domain containing protein, expressed	9.00754e-06	0.000489441	9.38788e-06	1.05888e-05	0.000697732	0.00060591	0.000433009	0.000340513	0.000402356	1.80635e-05	2.00799e-05	1.6435e-05
LOC_Os02g03470.1 protein	tetratricopeptide repeat containing protein, putative, expressed	0.000245819	4.45234e-06	0.000213499	9.63236e-05	0.000226683	9.18638e-05	0.000354509	0.000309757	0.000475818	8.21597e-06	0.000273993	0.000224258
LOC_Os02g03860.1 protein	mitochondrial ATP synthase precursor, putative, expressed	0.00074087	0.000460075	0.000717	0.000248836	0.000292798	0.000296643	0.00101757	0.000950245	0.000803705	0.000212246	1.17969e-05	0.000289666
LOC_Os02g04100.1 protein	peptidase, T1 family, putative, expressed	0.000517433	5.11194e-06	0.000588307	0.000331781	0.00052053	0.000369156	0.000633156	0.000844662	0.000714405	0.000754652	0.00125834	0.00102992
LOC_Os02g04270.1 protein	DNA polymerase V, putative, expressed	4.86614e-05	7.4035e-05	4.05729e-05	6.86444e-05	5.3848e-05	7.63772e-05	8.42129e-05	5.51867e-05	8.69458e-05	7.80674e-05	0.000130173	8.87865e-05
LOC_Os02g04480.1 protein	cleavage and polyadenylation specificity factor, putative, expressed	1.50303e-06	1.6334e-06	4.6995e-05	0.000123682	0.000149691	0.000134806	8.67044e-05	9.94339e-05	0.00012085	9.04242e-05	3.35061e-06	8.2272e-05
LOC_Os02g05030.1 protein	sucrose-phosphatase, putative, expressed	0.000240201	0.000195776	0.000156465	0.000247071	0.000166127	0.00020197	0.000173204	0.000198633	0.000160942	0.000301058	0.000468531	0.000273916
LOC_Os02g05310.4 protein	splicing factor 3B subunit 1, putative, expressed	8.90925e-05	7.53045e-05	0.000123806	0.000128006	0.000142405	0.000144276	0.000104692	9.35549e-07	0.000114968	0.000178664	0.00017654	0.000234803
LOC_Os02g05330.1 protein	DEAD-box ATP-dependent RNA helicase, putative, expressed	0.00239287	0.00220036	0.00201431	0.00252442	0.0022066	0.00251072	0.00247757	0.0024934	0.00221995	0.00301451	0.00328263	0.00240689
LOC_Os02g05340.1 protein	proteasome/cyclosome repeat containing protein, expressed	0.000495013	0.000537949	0.000530656	0.000515406	0.000485171	0.000570824	0.000611903	0.000467827	0.000518044	0.000538887	0.000409871	0.000825774
LOC_Os02g05830.1 protein	ribulose bisphosphate carboxylase small chain, chloroplast precursor, putative, expressed	0.000162829	0.00029492	0.00028284	0.000638041	0.00048049	0.000547649	0.000208733	0.000359067	0.000193956	0.000217688	1.20994e-05	0.000297093
LOC_Os02g06410.1 protein	CBS domain containing membrane protein, putative, expressed	0.000392181	0.000393413	0.000282974	0.00134761	0.00156901	0.00169108	0.000290044	0.000171066	0.00024256	0.00145194	0.00174852	0.00148617
LOC_Os02g06700.2 protein	ribosomal protein, putative, expressed	0.00347151	0.00441672	0.00379458	0.00218976	0.00224869	0.00199344	0.00179093	0.00240062	0.002118	0.00271675	0.00264251	0.00278079
LOC_Os02g07120.1 protein	HEAT repeat family protein, putative, expressed	0.000344106	0.00036262	0.000260826	0.000416769	0.000380782	0.000374092	0.000250634	0.000354771	0.000335362	0.000355486	0.000488149	0.000513693
LOC_Os02g07230.1 protein	porphobilinogen deaminase, chloroplast precursor, putative, expressed	7.09532e-05	3.85537e-06	7.39492e-05	4.17043e-06	3.92579e-06	3.97734e-06	0.000102326	0.000100585	9.50818e-05	7.11438e-06	7.90856e-06	6.47298e-06
LOC_Os02g07260.2 protein	phosphoglycerate kinase protein, putative, expressed	0.00375964	0.00346773	0.00398425	0.00382539	0.00321641	0.00368369	0.00486005	0.00462806	0.00445954	0.00538534	0.00556393	0.00536098
LOC_Os02g07350.1 protein	inositol-1-monophosphatase, putative, expressed	6.97837e-05	7.58365e-05	7.27303e-05	4.10169e-06	3.86108e-06	7.82356e-05	0.000134185	0.000164878	0.000155858	6.99711e-06	7.7782e-06	0.000190989
LOC_Os02g07490.1 protein	glyceraldehyde-3-phosphate dehydrogenase, putative, expressed	0.000123607	0.000134328	3.22066e-06	3.63264e-06	3.41954e-06	3.46445e-06	8.91304e-05	8.76138e-05	0.000110428	0.000185909	0.000275549	0.000169148
LOC_Os02g07760.2 protein	aldehyde dehydrogenase, putative, expressed	0.000206095	0.000335957	0.000322197	0.000757107	0.000570155	0.00054876	0.000396296	0.000316512	0.000437286	0.000671609	0.00080401	0.000940093
LOC_Os02g07910.2 protein	fiber protein Fb15, putative, expressed	0.000802145	0.000726434	0.00069668	0.000942957	0.000739701	0.000899298	0.00115682	0.00075809	0.000955489	2.681e-05	2.98028e-05	2.43929e-05
LOC_Os02g08380.1 protein	CR084 protein, putative, expressed	0.000205956	0.00022382	0.000143102	0.000403518	0.000531785	0.000384835	0.000198014	0.000454171	0.000122664	0.000413019	1.53041e-05	0.000250522
LOC_Os02g08490.1 protein	chaperone protein clpB 1, putative, expressed	0.000374688	0.000379105	0.000377043	0.000394897	0.000500408	0.00056492	0.000335395	0.000402952	0.00039245	0.00033683	0.000403232	0.000353611
LOC_Os02g09150.1 protein	inorganic H+ pyrophosphatase, putative, expressed	1.64943e-06	0.000770774	0.000687632	1.93898e-06	1.82524e-06	1.84921e-06	0.000761197	0.000623537	0.000722046	3.30773e-06	3.67697e-06	3.00952e-06
LOC_Os02g09250.1 protein	cytochrome P450 71D10, putative, expressed	9.75096e-05	2.64918e-06	7.62202e-05	0.00025791	0.00018883	0.000245969	2.34374e-06	2.30386e-06	2.17782e-06	4.88858e-06	0.000108686	4.44785e-06
LOC_Os02g09420.1 protein	cyclase family protein, putative, expressed	0.000278116	5.03731e-06	0.00014493	0.000163469	0.000153879	0.0001559	0.000490217	0.000350455	0.000455514	9.29544e-06	0.000516654	0.000338296
LOC_Os02g10070.1 protein	citrate synthase, putative, expressed	0.000484346	0.000672567	0.000336532	0.000506107	0.000476418	0.000543008	0.00051741	0.000584897	0.000432703	0.000431686	0.000719813	0.000441863
LOC_Os02g10130.1 protein	tubulin binding cofactor C, putative, expressed	2.19355e-06	9.53523e-05	9.14467e-05	0.000103144	0.000145641	0.000147553	2.10896e-06	6.21922e-05	3.91932e-05	4.39888e-06	4.88992e-06	4.00229e-06
LOC_Os02g10310.1 protein	fumarylacetoacetase, putative, expressed	0.000444078	0.00041825	0.00058625	0.000487231	0.000425889	0.000564245	0.00039849	0.000419689	0.000396728	0.000593695	0.000989953	0.00124239
LOC_Os02g10510.1 protein	Ubiquitin family domain containing protein, expressed	9.18118e-05	0.000232809	0.000223273	0.000215858	0.000101598	6.86211e-05	0.000147119	0.000202462	8.20224e-05	0.000184117	0.000272893	0.000167518
LOC_Os02g10640.1 protein	26S protease regulatory subunit, putative, expressed	0.000444522	0.00055209	0.0004302	0.00048523	0.000562173	0.000391569	0.000580016	0.000540139	0.000538955	0.000573064	0.000778598	0.000811065
LOC_Os02g10790.1 protein	expressed protein	4.1169e-05	6.71098e-05	5.36342e-05	8.46929e-05	6.83354e-05	8.07716e-05	6.92675e-05	1.9454e-05	4.59742e-05	0.000123839	4.58876e-05	9.3895e-05
LOC_Os02g11040.1 protein	expressed protein	0.000469153	0.000509845	0.000454037	0.000118181	0.000148331	3.75696e-06	0.000451061	0.000475057	0.000568818	0.000134404	7.47036e-06	6.11432e-06
LOC_Os02g11050.1 protein	26S protease regulatory subunit, putative, expressed	0.000149772	0.000227867	0.000280972	0.000316914	0.000298323	3.35823e-06	0.000403189	0.000396329	0.000347886	0.000300348	6.67751e-06	5.4654e-06
LOC_Os02g11740.1 protein	plastidic ATP/ADP-transporter, putative, expressed	2.01597e-06	2.19083e-06	2.1011e-06	2.36987e-06	8.92338e-05	6.78042e-05	7.75293e-05	9.52627e-05	9.0051e-05	4.04278e-06	4.49407e-06	0.000110349
LOC_Os02g11760.1 protein	pleiotropic drug resistance protein, putative, expressed	8.79545e-07	9.55834e-07	9.16684e-07	6.20366e-05	3.89316e-05	4.93036e-05	8.45628e-07	8.31239e-07	1.57153e-05	1.76382e-06	3.92142e-05	1.6048e-06
LOC_Os02g11830.2 protein	coatomer subunit beta, putative, expressed	0.000140029	0.000106522	0.000160536	0.000213993	0.000170449	0.000251182	0.000161555	0.000158806	0.000200158	0.000224648	0.000280941	0.000229944
LOC_Os02g12650.1 protein	puromycin-sensitive aminopeptidase, putative, expressed	0.000911321	0.000896045	0.000979954	0.00122434	0.0011205	0.00121631	0.00114042	0.000943296	0.00109846	0.000957282	0.00109639	0.00100294
LOC_Os02g12800.1 protein	elongation factor 1-gamma, putative, expressed	0.00063807	0.00105663	0.000918351	0.000964388	0.000706078	0.000817544	0.00105165	0.000861466	0.000977204	0.00103584	0.00128694	0.000997893
LOC_Os02g12850.1 protein	RNA recognition motif containing protein, expressed	6.3983e-05	0.000104299	0.000100027	0.00015043	7.08026e-05	7.17324e-05	0.000123031	0.000151173	0.000114322	0.000192465	7.13165e-06	0.000175113
LOC_Os02g13130.1 protein	KH domain-containing protein, putative, expressed	5.45091e-05	5.92371e-05	7.57477e-05	8.54372e-05	0.000100532	8.14815e-05	8.73453e-05	6.86872e-05	6.49295e-05	0.000182185	0.000243027	9.94562e-05
LOC_Os02g13380.1 protein	early nodulin 93 ENOD93 protein, putative, expressed	0.000164943	0.00017925	0.000343816	0.000290847	0.000273785	0.000277381	7.92913e-06	0.000233827	0.000368391	0.000330773	1.83848e-05	1.50476e-05
LOC_Os02g13530.1 protein	40S ribosomal protein S24, putative, expressed	0.0013805	0.00170028	0.000959197	0.00140646	0.00122211	0.00144452	8.84845e-06	0.00147864	0.00139775	0.00129193	0.00164131	0.00134338
LOC_Os02g13840.1 protein	citrate synthase, putative, expressed	0.000101605	0.000276045	0.000158843	0.000149302	0.000168652	0.000113911	0.00014653	9.60248e-05	0.000226929	0.000152817	0.000226501	0.000231733
LOC_Os02g13990.1 protein	U2 small nuclear ribonucleoprotein A, putative, expressed	0.000134162	4.85994e-06	0.000186435	0.000105142	0.000197948	0.000150411	0.000386964	0.000338115	0.000239713	0.000179363	0.000299077	8.15961e-06
LOC_Os02g14110.1 protein	aminotransferase, classes I and II, domain containing protein, expressed	0.000235197	0.000255597	0.000275769	0.000207363	0.000325332	0.000329604	0.000339191	0.000194495	0.000210119	0.000353743	0.000393231	0.000268209
LOC_Os02g14600.1 protein	glutelin, putative, expressed	0.000483591	0.000719155	0.000822333	0.000807844	0.00045064	0.000656301	0.000660708	0.000553249	0.000295598	0.000255205	0.000226955	4.64394e-06
LOC_Os02g14770.1 protein	phosphoenolpyruvate carboxylase, putative, expressed	0.000708506	0.000712926	0.000697399	0.00053983	0.000624314	0.000558964	0.000756872	0.000657194	0.000715013	0.000315738	0.000321735	0.000406969
LOC_Os02g15070.1 protein	glutelin, putative, expressed	2.56578e-06	2.78833e-06	0.000561566	0.00093502	0.000596244	0.000661605	0.000641379	2.42487e-06	2.29221e-06	0.00113198	5.71973e-06	0.000374518
LOC_Os02g15090.1 protein	glutelin, putative, expressed	0.00026241	0.000342204	0.000711074	0.000524406	0.00040653	0.00035303	0.000555039	0.000396797	0.000257873	5.26229e-06	0.000292486	4.78787e-06
LOC_Os02g15150.1 protein	glutelin, putative, expressed	0.00130855	0.00178453	0.0025939	3.01619e-06	2.83926e-06	2.87654e-06	0.00244217	0.00155192	0.0011461	5.14535e-06	5.71973e-06	4.68147e-06
LOC_Os02g15178.1 protein	glutelin, putative, expressed	0.00150168	0.00210214	0.0031567	0.00236369	0.00157724	0.00205451	0.00256942	0.00178002	0.00120513	0.00219477	0.00187238	0.000928789
LOC_Os02g15250.1 protein	late embryogenesis abundant domain-containing protein, putative, expressed	0.00107861	0.00105495	0.00109605	0.00133135	0.00128309	0.00129994	0.00116664	0.000942918	0.000915423	0.00156819	0.00258481	0.00196801
LOC_Os02g15740.1 protein	expressed protein	0.00116979	0.00104425	0.00100148	0.000343786	0.00069347	0.000655738	0.00060251	0.000552774	0.000522533	0.000586469	0.00074507	0.000914735
LOC_Os02g16820.1 protein	glutelin, putative, expressed	0.0019559	0.00207034	0.00317686	0.00277701	0.00199571	0.00259148	0.00293061	0.00201652	0.00129349	0.00219038	0.00243489	0.00171482
LOC_Os02g17390.1 protein	3-hydroxyacyl-CoA dehydrogenase, putative, expressed	0.000367374	0.000627375	0.000492282	0.000719773	0.000832418	0.000784512	0.000386846	0.000462929	0.000390717	0.000631475	0.000779963	0.000893735
LOC_Os02g18380.1 protein	60S ribosomal protein L27-3, putative, expressed	0.00139058	0.00171269	0.0014493	0.00152571	0.00153879	0.00135113	0.00213913	0.00201512	0.00231898	0.000929544	0.00206662	1.69148e-05
LOC_Os02g18550.1 protein	40S ribosomal protein S3a, putative, expressed	0.00131386	5.28821e-06	0.0012679	0.000686444	0.000646176	0.000709216	0.00159069	0.00133368	0.00152155	0.00136618	1.08478e-05	0.00168694
LOC_Os02g21460.2 protein	uncharacterized protein yqjG, putative, expressed	0.000117237	4.24684e-06	0.000285103	9.18779e-05	0.000129732	4.3812e-06	0.000150288	0.00014773	0.00017456	0.000235103	0.000348463	0.00028521
LOC_Os02g21660.2 protein	L1P family of ribosomal proteins domain containing protein, expressed	0.0017097	0.00159257	0.00159098	0.00143559	0.00128381	0.00136912	0.00152636	0.00173122	0.00158195	0.00183674	1.36118e-05	0.00200538
LOC_Os02g21970.1 protein	26S protease regulatory subunit 6B, putative, expressed	0.000454677	0.000527055	0.000505467	0.00049886	0.000335425	0.00033983	0.000612	0.000630234	0.000676995	6.07864e-06	0.000540576	0.000497755
LOC_Os02g22780.1 protein	T-complex protein, putative, expressed	0.00102271	0.00108557	0.000966741	0.000978568	0.000868525	0.000986589	0.000937538	0.000899108	0.000764928	0.000620044	0.000689259	0.000911309
LOC_Os02g24354.1 protein	pyridoxal-dependent decarboxylase protein, putative, expressed	7.7759e-05	0.000169007	0.000135071	6.09394e-05	2.86823e-06	2.90589e-06	0.000149521	4.89922e-05	0.00011578	5.19786e-06	0.000231124	0.000141877
LOC_Os02g25640.1 protein	glutelin, putative, expressed	0.000398451	0.000595391	0.00124583	0.00213706	0.00151566	0.00167516	0.00114926	0.000682529	0.000556198	0.00184779	0.00188751	0.000772443
LOC_Os02g27030.1 protein	cysteine proteinase 1 precursor, putative, expressed	0.0001362	3.70033e-06	0.000106463	4.00272e-06	3.76791e-06	3.8174e-06	0.000130948	0.000160899	0.000121678	6.82828e-06	7.59052e-06	6.21268e-06
LOC_Os02g27470.1 protein	importin-7, putative, expressed	1.88157e-06	8.17911e-05	1.96102e-06	0.000110594	0.000124927	0.000105473	1.80902e-06	1.77824e-06	8.40476e-05	3.77326e-06	4.19447e-06	3.43308e-06
LOC_Os02g27760.1 protein	40S ribosomal protein S15a, putative, expressed	0.00185625	0.00201725	0.00152734	0.00137817	1.0811e-05	0.0010953	9.39297e-06	9.23315e-06	8.72802e-06	0.00137143	0.00174232	0.000534768
LOC_Os02g27769.1 protein	40S ribosomal protein S27, putative, expressed	2.82236e-05	0.00153358	0.00147077	3.31781e-05	3.12318e-05	3.1642e-05	0.000814058	0.000800206	0.000756429	5.65989e-05	6.2917e-05	0.00154489
LOC_Os02g30050.1 protein	ribosomal protein L29, putative, expressed	0.00103257	0.00067328	0.00107617	0.000849683	0.000457051	0.000463053	0.00138985	0.00156138	0.00147596	0.000414138	0.000690552	1.88401e-05
LOC_Os02g30460.1 protein	uncharacterized protein MJ0304, putative, expressed	0.000147682	5.34971e-06	5.13059e-06	0.000115738	5.44741e-06	5.51895e-06	0.000283974	0.000325665	0.000351827	9.8719e-06	1.09739e-05	0.000179638
LOC_Os02g30630.1 protein	thiamine pyrophosphate enzyme, C-terminal TPP binding domain containing protein, expressed	0.000276101	0.000278617	0.000205542	0.000115917	0.000174588	0.00011055	0.000227532	0.000298214	0.000281899	0.000118647	4.39637e-06	0.000179917
LOC_Os02g32030.1 protein	elongation factor, putative, expressed	0.00435407	0.00414231	0.00403545	0.00426829	0.00426798	0.00420579	0.00401235	0.00421461	0.00382252	0.00619365	0.00527294	0.00544284
LOC_Os02g32120.1 protein	cytochrome b-c1 complex subunit Rieske, mitochondrial precursor, putative, expressed	0.000233467	0.000253718	0.000194661	0.000109781	0.000258351	0.000157047	0.000134679	0.000220645	0.000166859	0.000187276	1.04091e-05	0.000255588
LOC_Os02g32350.1 protein	TUDOR protein with multiple SNc domains, putative, expressed	0.000824382	0.000797898	0.000899466	0.00122651	0.00114031	0.00125637	0.00104028	0.0010104	0.00101266	0.00139488	0.00157931	0.00145714
LOC_Os02g32490.1 protein	AMP-binding enzyme, putative, expressed	1.80151e-06	0.000176199	3.75515e-05	0.000190598	0.000279093	0.000242364	1.73204e-06	0.000136205	0.00011266	3.61269e-06	0.000120479	9.86097e-05
LOC_Os02g32660.1 protein	1,4-alpha-glucan-branching enzyme, chloroplast precursor, putative, expressed	7.69735e-05	0.0001673	0.00030485	0.000361943	0.000272569	0.000379704	0.000222016	0.00017459	9.62727e-05	0.000277849	0.00020591	0.000112355
LOC_Os02g32860.1 protein	poly synthetase 3, putative, expressed	0.0014825	0.00147822	0.00130617	0.00264107	0.00238467	0.00253593	0.00138125	0.00118442	0.00113328	0.00278908	0.00395219	0.00315112
LOC_Os02g33080.2 protein	N-carbamoylputrescine amidase, putative, expressed	0.000220881	6.00097e-06	0.000172655	6.49137e-06	6.11057e-06	6.19082e-06	0.000318544	0.000313124	0.000394658	1.10737e-05	0.000246197	1.00753e-05
LOC_Os02g33450.2 protein	peroxiredoxin, putative, expressed	0.000924567	0.000951879	0.000963607	0.000800851	0.000969264	0.000763772	0.000842129	0.000735822	0.000695567	0.000975843	0.00043391	0.000976652
LOC_Os02g35039.1 protein	NAD dependent epimerase/dehydratase family protein, putative, expressed	0.000478448	4.72679e-06	0.000770642	0.000255653	0.000240656	0.000195053	0.000459998	0.000534384	0.000582865	0.000261673	9.69611e-06	0.000317442
LOC_Os02g35160.1 protein	ligatin, putative, expressed	2.10624e-06	4.57786e-05	4.39035e-05	0.000198078	0.000163151	0.000118067	6.07506e-05	9.95282e-05	7.52665e-05	0.000126714	0.000140859	0.00015372
LOC_Os02g35590.2 protein	glutathione S-transferase, putative, expressed	0.000112894	0.000306716	0.000235323	0.000331781	0.000374782	0.00031642	0.000217082	0.000160041	0.000201714	1.13198e-05	0.000377502	0.000308977
LOC_Os02g35940.1 protein	gibberellin receptor GID1L2, putative, expressed	3.96895e-06	4.3132e-06	4.13654e-06	4.66567e-06	4.39198e-06	4.44965e-06	0.000152636	0.000150039	0.000106373	7.95922e-06	8.8477e-06	7.24165e-06
LOC_Os02g36710.1 protein	SET, putative, expressed	0.000302396	5.47708e-06	0.00021011	0.00017774	0.000111542	0.000113007	0.000242279	0.000523945	0.000270153	0.000303208	0.000561759	0.000551745
LOC_Os02g36974.1 protein	14-3-3 protein, putative, expressed	4.84757e-06	5.26803e-06	0.00237456	0.00170956	0.00166292	0.00190214	0.00223711	0.00238229	0.00207874	0.00213866	0.00205321	0.00247653
LOC_Os02g37420.1 protein	ras-related protein, putative, expressed	0.000362875	0.0005258	6.30329e-06	0.000782056	0.00100388	0.000813651	0.000523323	0.000457261	0.000702398	0.000848983	0.000674111	0.000662094
LOC_Os02g37430.1 protein	LSM domain containing protein, expressed	0.000891272	0.000847506	0.000580566	1.30966e-05	1.23284e-05	1.24902e-05	0.000535564	0.0010529	0.000696711	2.23417e-05	2.48357e-05	2.03274e-05
LOC_Os02g37590.1 protein	glycerophosphoryl diester phosphodiesterase family protein, putative, expressed	0.000356092	0.000350124	0.00044182	0.000598003	0.000544159	0.000608337	0.000423875	0.000400637	0.000378719	0.000272037	0.00060481	0.000556901
LOC_Os02g37862.1 protein	60S ribosomal protein L6, putative, expressed	0.00191379	0.000945359	0.00259903	0.00129531	0.0010268	0.0011053	0.00345696	0.0031789	0.00310861	0.00174449	0.00310276	0.00296279
LOC_Os02g38200.1 protein	dehydrogenase, putative, expressed	0.000134398	0.000219083	0.000105055	3.94978e-06	0.000111542	3.7669e-06	0.000161519	0.000190525	0.000120068	0.000202139	0.000374506	0.00024522
LOC_Os02g38210.1 protein	elongation factor Tu, putative, expressed	0.000326355	0.000472882	0.000396824	0.000287733	0.000361139	0.000304901	0.000522949	0.000462646	0.000558818	0.000436308	0.000606267	0.000496216
LOC_Os02g38440.1 protein	oxidoreductase, short chain dehydrogenase/reductase family, putative, expressed	3.90789e-06	4.24684e-06	4.0729e-06	4.59389e-06	4.32441e-06	4.3812e-06	0.000112716	0.00014773	0.000139648	7.83677e-06	8.71158e-06	7.13024e-06
LOC_Os02g38840.1 protein	glucose-6-phosphate 1-dehydrogenase, cytoplasmic isoform, putative, expressed	0.000442188	0.000480542	0.000332843	0.000259906	2.71844e-06	0.000220331	0.000401518	0.000348252	0.000373093	4.9264e-06	5.47633e-06	8.96452e-05
LOC_Os02g38920.1 protein	glyceraldehyde-3-phosphate dehydrogenase, putative, expressed	0.00931142	0.00977013	0.0102251	0.010275	0.00947482	0.0110791	0.00926105	0.00805826	0.00841421	0.0148095	0.0171785	0.0147762
LOC_Os02g39160.1 protein	hydroxymethylbutenyl 4-diphosphate synthase, putative, expressed	1.70707e-06	1.85514e-06	1.77916e-06	4.01348e-05	5.66707e-05	3.82766e-05	1.64125e-06	9.67992e-05	0.000106754	0.000171166	0.000152219	9.34407e-05
LOC_Os02g39350.1 protein	eukaryotic translation initiation factor 2A, putative, expressed	0.000170315	0.000132205	0.000101432	2.86018e-06	0.000107696	5.45551e-05	0.000116962	6.89833e-05	0.000130419	4.87921e-06	0.000108478	8.87865e-05
LOC_Os02g39550.3 protein	calcium-binding mitochondrial protein anon-60Da, putative, expressed	1.71168e-06	1.86014e-06	1.78395e-06	0.000120729	5.68234e-05	5.75696e-05	3.29134e-05	1.61767e-06	3.05834e-05	3.43255e-06	3.81572e-06	6.24617e-05
LOC_Os02g39570.5 protein	ACT domain containing protein, expressed	5.57045e-05	9.08042e-05	5.80566e-05	3.27416e-06	6.16418e-05	3.12256e-06	0.000107113	0.000131613	0.000124413	5.58542e-06	6.20891e-06	5.08186e-06
LOC_Os02g40514.2 protein	h/ACA ribonucleoprotein complex subunit 3, putative, expressed	0.000793789	0.00086264	0.000827307	0.000933135	0.000658796	0.000444965	0.000763179	0.00131284	0.00159559	3.97961e-05	4.42385e-05	3.62083e-05
LOC_Os02g40830.2 protein	succinyl-CoA ligase beta-chain, mitochondrial precursor, putative, expressed	0.000121537	0.000396237	0.000316673	0.000214308	0.000336228	0.000340643	0.000408976	0.000287155	0.000407169	0.000243727	0.000406402	0.000554385
LOC_Os02g40880.1 protein	ribosomal protein L14, putative, expressed	0.00293821	0.00267805	0.00266714	0.00401109	0.00293672	0.00318781	0.00136689	0.00223938	0.0020322	0.00152057	0.000633865	0.000864675
LOC_Os02g40890.1 protein	GLTP domain containing protein, putative, expressed	0.00039443	0.000685826	0.000411084	0.000649137	0.000611057	0.000530642	0.000682595	0.000596427	0.000563798	0.000632782	0.00035171	0.000287867
LOC_Os02g41590.1 protein	kinase, pfkB family, putative, expressed	0.00100562	0.000647612	0.00128099	0.000350268	0.000700655	0.000501075	0.00136074	0.00154879	0.00146406	0.00134443	0.0011624	0.00149505
LOC_Os02g41630.2 protein	phenylalanine ammonia-lyase, putative, expressed	0.000616008	0.000787574	0.000698667	0.000575056	0.000661616	0.00062968	0.000383223	0.000445193	0.000469396	0.000690329	0.000727001	0.000727264
LOC_Os02g42320.2 protein	peptidase, T1 family, putative, expressed	0.000540452	0.000763528	0.000506946	0.000762391	0.00113631	0.000666501	5.19611e-06	0.00051077	4.82827e-06	0.00119219	0.000481917	0.000887487
LOC_Os02g43010.2 protein	vacuolar-processing enzyme precursor, putative, expressed	0.000113652	3.08775e-06	0.000118451	3.34008e-06	9.43243e-05	3.18543e-06	0.000218539	0.00010741	7.61505e-05	0.000227915	0.000253357	0.000207367
LOC_Os02g43020.1 protein	heat shock protein STI, putative, expressed	0.000373548	0.000620862	0.000503827	0.000619937	0.000486309	0.000492695	0.000380269	0.000415332	0.000333719	0.000660973	0.000538822	0.000481106
LOC_Os02g43830.1 protein	3-isopropylmalate dehydratase small subunit 2, putative, expressed	0.000148256	0.000161116	0.000103011	5.8094e-06	5.46861e-06	0.000110808	0.000142539	0.000140114	0.000176598	9.91031e-06	0.000220332	0.000360674
LOC_Os02g44500.1 protein	glutathione peroxidase, putative, expressed	0.000213456	0.000347956	0.000278086	0.000188195	0.000354311	0.000418791	0.000256531	0.000252166	0.00023837	0.000321044	0.000475843	0.000486834
LOC_Os02g44510.1 protein	UDP-glucose glycoprotein glucosyltransferase 1 precursor, putative, expressed	0.000194795	0.000190522	0.000182718	0.000274788	0.000280224	0.000283904	0.000187283	0.000184097	0.000191427	0.000117191	0.000217122	0.000142167
LOC_Os02g44520.1 protein	OsSub19 - Putative Subtilisin homologue, expressed	7.47646e-05	0.000162499	0.000107142	0.000241695	0.000351617	0.000366712	0.000170719	0.000150149	0.000150284	0.000187413	0.000187501	0.000170517
LOC_Os02g45070.2 protein	PINHEAD, putative, expressed	0.000142971	0.000129477	0.000161426	0.000322133	0.00031642	0.000400719	0.000171823	0.000135119	0.000202235	0.000191141	0.000159358	0.000260862
LOC_Os02g45820.1 protein	mitochondrial import inner membrane translocase subunit Tim, putative, expressed	0.00075599	0.000492937	0.000472747	0.00053322	1.67313e-05	1.69511e-05	1.45367e-05	1.42894e-05	0.00040523	3.03208e-05	3.37055e-05	2.75872e-05
LOC_Os02g46130.1 protein	tRNA synthetases class II domain containing protein, expressed	0.000370146	0.000578236	0.000530441	0.000598294	0.000537597	0.000570593	0.000645018	0.000590316	0.000661358	0.000324748	0.000567284	0.00067536
LOC_Os02g46520.1 protein	hydrolase, putative, expressed	0.000258026	0.000280407	0.000268922	0.000303321	0.000285528	0.000257136	0.000303204	0.00032514	0.000358578	0.000344959	0.000575201	0.000366169
LOC_Os02g46990.1 protein	AAA-type ATPase family protein, putative, expressed	3.96895e-05	8.6264e-05	4.13654e-05	0.000116642	6.58796e-05	2.22483e-06	5.72384e-05	7.50194e-05	5.31864e-05	3.97961e-06	4.42385e-06	3.62083e-06
LOC_Os02g47140.2 protein	L11 domain containing ribosomal protein, putative, expressed	0.00175973	0.00207865	0.00183403	0.00188875	0.00177796	0.0014582	0.00213322	0.00209693	0.00191386	0.00245489	0.00187614	0.00251277
LOC_Os02g47590.1 protein	ornithine carbamoyltransferase, putative, expressed	0.000484493	0.000188041	0.000288543	0.000162726	0.000229771	0.000155192	0.000532354	0.000588708	0.000432834	0.000416395	0.000231439	0.000315712
LOC_Os02g47600.2 protein	soluble inorganic pyrophosphatase, putative, expressed	0.000415441	0.000451475	0.000371128	6.97671e-06	0.000656744	6.65368e-06	5.70601e-06	5.60892e-06	5.30207e-06	1.19016e-05	1.32302e-05	1.08286e-05
LOC_Os02g48010.1 protein	nuclear matrix constituent protein 1-like, putative, expressed	4.39849e-05	3.585e-05	2.29211e-05	0.000142192	9.73459e-05	0.000172593	0.000105722	5.19615e-05	6.87662e-05	8.8206e-05	0.000171592	0.000220698
LOC_Os02g48110.1 protein	DnaK family protein, putative, expressed	0.000211208	0.000290735	0.000264151	0.000314493	0.000342788	0.000363076	0.000311364	0.000306066	0.000289321	0.00033884	0.000533609	0.000385365
LOC_Os02g48290.1 protein	thioredoxin reductase 2, putative, expressed	0.000191852	4.16986e-06	0.000319925	4.51062e-06	4.24602e-06	0.000172071	0.000405799	0.000398894	0.000377072	0.000153894	0.000427683	0.00021003
LOC_Os02g48390.1 protein	phosphoribosyl transferase, putative, expressed	0.000625262	0.000127405	0.000692392	0.000183756	0.000345953	0.00021906	0.000713866	0.000553989	0.000593506	0.000156735	0.000522695	0.000499117
LOC_Os02g48480.1 protein	expressed protein	0.000502995	0.000546623	0.000524234	0.000591293	0.000417455	0.000704895	0.000362699	0.000237685	0.000224682	0.00100869	2.80323e-05	0.000688315
LOC_Os02g48610.2 protein	mitochondrial import inner membrane translocase subunit Tim17, putative, expressed	0.000677367	0.000644105	0.000794215	0.000298603	9.36955e-06	9.49259e-06	0.000325623	0.000640165	0.000680786	1.69797e-05	1.88751e-05	1.54489e-05
LOC_Os02g48620.1 protein	tetratricopeptide repeat, putative, expressed	1.78129e-05	5.80739e-05	3.71302e-05	7.32897e-05	0.000137981	8.98667e-05	4.28151e-05	4.20866e-05	8.75251e-05	0.000125026	0.000138982	0.000178756
LOC_Os02g48660.1 protein	60S ribosomal protein L31, putative, expressed	0.000619543	0.000785493	0.000430469	0.00036415	0.000685577	0.000463053	0.000496377	0.000878275	0.000737979	0.000621207	0.000690552	1.88401e-05
LOC_Os02g48720.1 protein	mitochondrial carrier protein, putative, expressed	0.000897689	0.000397447	0.000900942	0.000859852	0.000809411	0.000857315	0.000831106	0.00106834	0.00100989	0.000933437	0.000889403	0.000727957
LOC_Os02g49090.2 protein	WD domain, G-beta repeat domain containing protein, expressed	6.82218e-05	1.23565e-06	1.18504e-06	6.68315e-05	0.000125822	0.000101979	1.09318e-06	1.07458e-06	1.01579e-06	2.28017e-06	0.000126735	2.0746e-06
LOC_Os02g49720.6 protein	aldehyde dehydrogenase, putative, expressed	0.000452517	0.000393413	0.000377299	3.54635e-06	3.33832e-06	3.38216e-06	0.000580089	0.000427664	0.000512072	0.00108896	0.000807011	0.000660521
LOC_Os02g49980.1 protein	ADP-ribosylation factor, putative, expressed	0.000207075	0.000375061	0.000359699	0.000162284	7.63822e-06	7.73852e-06	0.000265454	0.000260937	0.000308327	0.000415263	1.53873e-05	1.25942e-05
LOC_Os02g50240.1 protein	glutamine synthetase, catalytic domain containing protein, expressed	0.000249731	0.000387703	0.000260276	0.00029357	0.000394784	0.000279978	0.000343002	0.000236016	0.000350592	0.000858522	0.00167013	0.00149715
LOC_Os02g50550.1 protein	dynamin, putative, expressed	0.000123841	0.00016449	1.43412e-06	1.61757e-06	0.000213175	1.54267e-06	1.32295e-06	1.30044e-06	0.000208981	0.000248348	0.000337421	0.000351491
LOC_Os02g50799.1 protein	nuclear-pore anchor, putative, expressed	5.07011e-05	8.26481e-05	7.9263e-05	8.94021e-05	0.00011221	0.000142105	2.4373e-06	4.79166e-05	4.52951e-05	5.08373e-06	5.65123e-06	4.62541e-06
LOC_Os02g51710.1 protein	wound/stress protein, putative, expressed	0.00164516	0.00214543	0.00198897	0.00116037	0.00116513	0.00140176	0.00151845	0.00136823	0.00123459	0.000923764	1.46698e-05	0.000240138
LOC_Os02g51750.1 protein	annexin, putative, expressed	0.0010112	4.39562e-06	0.00109605	0.000760772	0.000671385	0.000680201	0.0013222	0.00110857	0.00104792	0.000892243	0.00117218	0.000811803
LOC_Os02g52040.1 protein	phosphate-induced protein 1 conserved region domain containing protein, expressed	8.16761e-05	4.43802e-06	8.51249e-05	4.80069e-06	4.51907e-06	4.57842e-06	0.00011779	0.000115786	0.000109451	8.18955e-06	9.10375e-06	7.45122e-06
LOC_Os02g52290.1 protein	peptidyl-prolyl cis-trans isomerase, FKBP-type, putative, expressed	0.00124738	0.00147881	0.00106368	0.00106644	0.00138034	0.000762797	0.000654154	0.000750194	0.000810459	0.00136444	0.00101117	0.00103452
LOC_Os02g52860.1 protein	phosphate carrier protein, mitochondrial precursor, putative, expressed	0.00093184	0.000150024	0.000683428	0.000567995	0.000725631	0.000541697	0.000895906	0.000848045	0.000894148	0.001315	0.00123098	0.000944563
LOC_Os02g52940.2 protein	soluble inorganic pyrophosphatase, putative, expressed	0.000177631	4.82596e-06	0.000231415	5.22033e-06	4.9141e-06	4.97863e-06	0.000213477	0.000251813	0.000158691	8.90542e-06	9.89953e-06	8.10255e-06
LOC_Os02g53060.1 protein	peptidase, T1 family, putative, expressed	5.16286e-06	0.00050496	0.000484277	0.000546225	5.71314e-06	0.000463053	0.000496377	0.000439138	0.000415113	0.000724742	0.000345276	0.000471002
LOC_Os02g53420.1 protein	DnaK family protein, putative, expressed	0.00095395	0.00113833	0.000935747	0.00116539	0.000931435	0.00106949	0.000917164	0.000848525	0.000868946	0.0014629	0.00154281	0.00136514
LOC_Os02g54140.1 protein	hsp20/alpha crystallin family protein, putative, expressed	0.000369204	0.000641965	0.000538712	0.000434016	0.000326845	0.000413921	0.000780928	0.000628069	0.000659676	0.000296157	0.000329217	1.34728e-05
LOC_Os02g54340.1 protein	26S protease regulatory subunit 7, putative, expressed	0.000149068	0.000194398	0.000217508	0.000210284	0.000131965	0.000133698	0.000315304	0.000309939	0.000319618	0.000179363	0.00039877	0.000271987
LOC_Os02g54470.2 protein	60S ribosomal protein L35a-3, putative, expressed	0.000340195	0.000739406	0.00070912	0.000399915	0.00075291	0.000508532	0.000436102	0.000750194	0.000709152	2.27406e-05	2.52791e-05	0.000827617
LOC_Os02g54700.2 protein	RNA recognition motif containing protein, putative, expressed	0.000483415	4.77586e-06	0.000274815	0.000258307	0.000243154	4.92695e-06	0.000253513	0.000249199	0.000314088	0.000176259	0.000489838	0.000320737
LOC_Os02g55060.2 protein	cytochrome b5-like Heme/Steroid binding domain containing protein, expressed	0.000498064	0.00067658	0.000778642	0.000585496	0.000964512	0.00125637	0.000478858	0.000588387	0.000556198	0.000998804	2.77575e-05	0.000681567
LOC_Os02g55140.1 protein	leucine aminopeptidase, chloroplast precursor, putative, expressed	0.000722109	0.000853985	0.000641924	0.000599203	0.000587555	0.00057146	0.000592166	0.000702522	0.000531271	0.00076664	0.00085222	0.000968783
LOC_Os02g55420.1 protein	aminotransferase, classes I and II, domain containing protein, expressed	0.000526882	0.000783533	0.000635834	0.00045638	0.000552353	0.00040416	0.000586548	0.000602776	0.000594573	0.000444882	0.00061818	0.000556564
LOC_Os02g55530.1 protein	neurochondrin family protein, putative, expressed	1.96604e-06	4.27314e-05	2.04906e-06	6.93351e-05	6.52677e-05	6.61248e-05	1.89023e-06	1.85806e-06	1.75641e-06	3.94265e-06	4.38276e-06	3.5872e-06
LOC_Os02g55890.1 protein	inorganic H+ pyrophosphatase, putative, expressed	0.000983382	0.000851319	0.000781708	0.000920889	0.000959088	0.000971682	0.000865337	0.000693092	0.000804078	0.00110301	0.00115183	0.000912334
LOC_Os02g56000.2 protein	26S protease regulatory subunit 6A, putative, expressed	0.00021737	0.000371209	0.000356005	0.00036504	0.000343626	0.000278511	0.000537398	0.000528254	0.000471612	0.000498181	0.000623017	0.000623242
LOC_Os02g56014.1 protein	40S ribosomal protein S30, putative, expressed	0.00184364	0.00200355	0.00170799	0.000722427	0.00113341	0.000918638	0.0015756	0.00232318	0.00146406	4.10798e-05	4.56656e-05	3.73763e-05
LOC_Os02g56130.1 protein	PCNA - Putative DNA replicative polymerase clamp, expressed	0.000193165	5.248e-06	0.000100661	5.67686e-06	0.000160315	5.41402e-06	0.000232146	0.000182557	0.000129427	9.68422e-06	0.000215305	0.000176223
LOC_Os02g56740.1 protein	translation initiation factor eIF-2B subunit epsilon, putative, expressed	5.20518e-05	1.88555e-06	1.80832e-06	2.03964e-06	1.91999e-06	1.9452e-06	1.66815e-06	1.63977e-06	1.55006e-06	0.000104383	0.000116035	0.00012663
LOC_Os02g56850.1 protein	glutathione reductase, putative, expressed	0.000537728	0.000612196	0.000507059	0.000421416	0.000340024	0.000401904	0.000418518	0.000556595	0.000411766	0.000513498	0.000799147	0.000747525
LOC_Os02g56920.1 protein	WAX2, putative, expressed	0.000100005	8.69432e-05	0.000104228	9.40482e-05	0.000110664	8.96938e-05	7.69188e-05	0.000132318	0.00010721	8.02189e-05	0.000133761	0.00010948
LOC_Os02g56960.1 protein	ribosomal protein, putative, expressed	0.00154222	0.00167599	0.00170189	1.06644e-05	0.00110427	1.01706e-05	0.00156997	0.0018862	0.00153987	0.00109155	0.00101117	0.00115866
LOC_Os02g57040.2 protein	dehydrogenase, putative, expressed	0.00031929	0.000501199	0.000332772	0.000375339	0.000588868	0.000318187	0.00047752	0.000670564	0.000443715	0.000640295	0.0011072	0.000582569
LOC_Os02g57180.1 protein	NADH dehydrogenase 1 alpha subcomplex subunit 9,mitochondrial precursor, putative, expressed	0.000498064	0.000744238	0.000551538	0.000329342	0.000447809	0.000244295	0.000478858	0.000529548	0.000528388	0.000436977	0.000277575	0.000965553
LOC_Os02g57240.1 protein	oxidoreductase, aldo/keto reductase family protein, putative, expressed	0.00027105	0.00025248	0.000322852	0.000182075	0.000171394	0.000173645	0.000297826	0.000365948	0.000415113	0.000310604	0.000431595	0.000353251
LOC_Os02g57260.1 protein	3-ketoacyl-CoA thiolase, peroxisomal precursor, putative, expressed	0.000255147	0.000338894	0.00017728	0.000433241	0.000282341	0.000349615	0.000327077	0.000267926	0.000227942	0.000341109	0.000315989	0.000517261
LOC_Os02g57540.1 protein	60S ribosomal protein L28-1, putative, expressed	0.000691191	0.00103282	0.00090047	1.01566e-05	0.000669253	0.000774905	0.00107987	0.000898191	0.0011578	0.000693047	0.000770412	1.57641e-05
LOC_Os02g57590.1 protein	rRNA 2-O-methyltransferase fibrillarin 2, putative, expressed	4.15053e-06	4.51054e-06	4.32579e-06	0.000585496	4.59292e-06	4.65323e-06	3.99048e-06	3.92258e-06	3.70798e-06	0.000832336	0.00101777	0.000908756
LOC_Os02g57640.1 protein	KH domain containing protein, putative, expressed	0.000148112	0.000402398	0.000192958	0.000304697	0.000368772	0.000249077	0.000142401	0.000209967	0.0001654	0.00029702	0.000330177	0.000135121
LOC_Os02g57854.1 protein	vacuolar ATP synthase subunit F, putative, expressed	0.000586183	0.000637026	0.00040729	0.000689084	0.000540551	0.00021906	0.000281789	0.000369326	0.000436401	0.000391838	2.1779e-05	1.78256e-05
LOC_Os02g58020.3 protein	ABC transporter, ATP-binding protein, putative, expressed	0.000131386	0.000190376	4.56445e-05	0.000102967	0.000121158	7.36494e-05	0.000105266	0.00012417	9.78141e-05	0.000219565	4.88149e-06	0.000119862
LOC_Os02g58340.1 protein	oligopeptidase, putative, expressed	0.000164943	0.000197175	0.000137526	0.000232678	0.000255533	0.000240397	0.000237874	0.00020265	0.00023577	0.000165386	0.000257388	0.000210666
LOC_Os03g01190.1 protein	dehydrogenase, putative, expressed	0.000512122	3.71028e-06	0.000604913	0.000321079	0.000528926	0.000344489	0.000689323	0.000709861	0.000823531	0.000410798	0.000380546	0.00049835
LOC_Os03g01530.1 protein	tubulin/FtsZ domain containing protein, putative, expressed	0.00264241	0.00231581	0.00222096	0.00230465	0.00213802	0.00213424	0.0025132	0.0026047	0.00281757	0.00256404	0.0020902	5.18418e-06
LOC_Os03g01910.1 protein	transcription factor BTF3, putative, expressed	0.000432976	0.000470531	0.000300839	0.000169661	0.000319416	8.09027e-06	0.00027752	0.000340997	0.000257873	1.44713e-05	1.60867e-05	0.000394999
LOC_Os03g02050.1 protein	LTPL151 - Protease inhibitor/seed storage/LTP family protein precursor, expressed	0.000661491	0.00115019	0.000689423	0.00108866	0.000731996	0.000741609	0.00101757	0.000750194	0.000827344	0.000795922	0.000589847	0.00168972
LOC_Os03g02150.2 protein	adapitin protein, putative, expressed	1.37751e-06	8.98194e-05	4.30702e-05	4.85797e-05	0.000121946	4.63304e-05	3.97317e-05	1.30185e-06	6.15316e-05	2.76242e-06	6.14157e-05	0.000100535
LOC_Os03g02260.1 protein	DnaK family protein, putative, expressed	0.000695153	0.000939206	0.000802831	0.00103804	0.000873197	0.000989982	0.000776727	0.000727998	0.000704956	0.00109263	0.00129836	0.00099412
LOC_Os03g03770.1 protein	expressed protein	0.000349559	0.000506504	0.000364319	1.36974e-05	0.000386816	0.000261264	1.12026e-05	0.00022024	0.000208191	2.33665e-05	2.59749e-05	2.12599e-05
LOC_Os03g03810.1 protein	DEF8 - Defensin and Defensin-like DEFL family, expressed	0.00188157	0.00204478	0.00114393	0.000552969	1.7351e-05	1.75789e-05	0.00135676	0.0010373	0.000700397	3.14438e-05	3.49539e-05	0.00143045
LOC_Os03g04410.1 protein	aconitate hydratase protein, putative, expressed	0.000218976	0.000265966	0.000228223	0.000302843	0.000299331	0.000288821	0.000309606	0.00020695	0.000241658	0.000309974	0.000315861	0.000376037
LOC_Os03g04460.1 protein	outer mitochondrial membrane porin, putative, expressed	4.60168e-06	5.00081e-06	4.79598e-06	5.40948e-06	5.09215e-06	5.15902e-06	0.000265454	0.000347916	0.000246662	9.22808e-06	1.02582e-05	8.39612e-06
LOC_Os03g04750.1 protein	60S ribosomal protein L21-2, putative, expressed	7.74429e-06	0.00050496	0.000403564	9.10375e-06	0.000428485	0.00069458	0.000744565	0.000585517	0.000691855	0.000310604	1.72638e-05	1.41301e-05
LOC_Os03g04770.1 protein	beta-amylase, putative, expressed	2.28019e-06	4.95592e-05	4.75293e-05	0.000107218	0.000176625	0.000204508	0.000109613	8.61982e-05	0.000101853	0.000320083	0.000355814	0.000291226
LOC_Os03g04960.1 protein	cysteinyl-tRNA synthetase, putative, expressed	0.00016838	0.000209125	0.00012535	0.000311045	0.000319416	0.000188773	0.00027752	0.000181865	0.000150426	0.000192951	0.000160867	0.000219444
LOC_Os03g04970.1 protein	T-complex protein, putative, expressed	0.00105655	0.00136348	0.0010094	0.00111265	0.00109609	0.00113516	0.000888833	0.000915314	0.000845574	0.00119181	0.0015702	0.00148598
LOC_Os03g05290.1 protein	aquaporin protein, putative, expressed	0.000660433	0.000441672	0.000529477	0.000776368	0.000674607	0.000626511	4.88435e-06	4.80124e-06	4.53857e-06	0.000815024	1.13251e-05	9.26931e-06
LOC_Os03g05730.1 protein	cell division control protein 48 homolog E, putative, expressed	0.00127163	0.00136487	0.00117807	0.00156868	0.00159827	0.00167206	0.00137353	0.00132049	0.00134642	0.001826	0.00248479	0.00232019
LOC_Os03g05740.1 protein	ras-related protein, putative, expressed	6.38223e-06	6.9358e-06	6.65172e-06	7.50259e-06	7.06247e-06	7.15522e-06	0.000245445	0.000241268	0.000285086	1.27987e-05	1.42275e-05	1.16449e-05
LOC_Os03g05980.1 protein	40S ribosomal protein S9-2, putative, expressed	0.00240986	0.00254811	0.00224009	0.00275634	0.00259464	0.00248268	0.00181598	0.00203129	0.00162923	0.00169797	0.00101635	0.00154489
LOC_Os03g06180.1 protein	expressed protein	1.85682e-06	4.03574e-05	5.80566e-05	0.000349243	0.000390398	0.000478793	8.92607e-05	5.26452e-05	6.63534e-05	0.000297889	0.000372535	0.000304912
LOC_Os03g06200.1 protein	aminotransferase, putative, expressed	0.000596274	0.000615593	0.000559306	0.00038552	0.000395896	0.000367671	0.0007166	0.000704407	0.000532696	0.000179363	0.000265846	0.000271987
LOC_Os03g06220.1 protein	DEAD-box ATP-dependent RNA helicase, putative, expressed	0.000352097	0.000546623	0.000393176	0.000384341	0.000445285	0.00033835	0.000314339	0.000285222	0.000337023	0.000151304	0.000168194	0.000275326
LOC_Os03g06240.2 protein	YT521-B-like family domain containing protein, expressed	3.59282e-05	9.76113e-05	5.6168e-05	4.22352e-05	7.95153e-05	2.01399e-06	0.0001209	0.000118843	0.000112341	0.000180124	0.000160185	0.000229438
LOC_Os03g06360.1 protein	late embryogenesis abundant protein D-34, putative, expressed	0.000598218	5.00081e-06	0.000959197	0.0020556	0.00208778	0.00190884	0.000929088	0.000478384	0.000616654	0.00415263	0.00276972	0.00201507
LOC_Os03g06980.1 protein	nucleic acid binding protein, putative, expressed	0.000164409	4.46674e-06	0.00021419	9.66353e-05	0.00013645	9.21611e-05	0.000237104	0.000194225	0.000293759	0.000164851	0.000183253	0.000299978
LOC_Os03g07180.1 protein	embryonic protein DC-8, putative, expressed	0.000254013	0.000379562	0.0004302	0.000298603	3.51358e-06	3.55972e-06	0.000366326	0.000450116	0.000453857	0.000127347	0.000283126	5.79332e-06
LOC_Os03g07570.1 protein	aminotransferase, putative, expressed	2.6133e-06	0.000170398	5.44729e-05	0.000337925	0.000404857	0.000410174	0.000100501	7.40932e-05	4.66931e-05	0.000681283	0.000815591	0.000810588
LOC_Os03g07840.1 protein	adenylosuccinate synthetase, chloroplast precursor, putative, expressed	5.20518e-05	0.000113133	5.42497e-05	6.11891e-05	5.75997e-05	2.9178e-06	7.50668e-05	0.000147579	0.000116254	0.000156575	0.000116035	9.49725e-05
LOC_Os03g08010.1 protein	elongation factor Tu, putative, expressed	0.00582467	0.00802815	0.00829158	0.00524392	0.00534504	0.00570192	0.00641958	0.00561219	0.00543207	0.00512809	0.00557385	0.00513234
LOC_Os03g08280.2 protein	peptidase, T1 family, putative, expressed	0.000877686	0.000953813	0.000914746	0.000788992	0.000685577	0.000868225	0.00104239	0.000829482	0.000968598	0.000828276	0.00057546	0.000847803
LOC_Os03g08440.2 protein	ribosomal protein S2, putative, expressed	0.00221907	0.00194976	0.00206673	0.00166507	0.00167189	0.00195851	0.00186114	0.00174023	0.00177156	0.00284046	0.00273654	0.00275667
LOC_Os03g08450.1 protein	eukaryotic translation initiation factor 3 subunit K, putative, expressed	0.000561975	0.000488575	0.000585704	0.000462438	0.000435311	0.000441027	0.000432243	0.00053111	0.000401644	0.000450788	0.000375832	0.00061522
LOC_Os03g08810.1 protein	expressed protein	0.000109488	5.94924e-06	5.70557e-06	0.000193062	6.0579e-06	6.13745e-06	0.000263165	0.000310425	0.000195628	1.09782e-05	1.22037e-05	0.000299655
LOC_Os03g09020.1 protein	dehydrogenase, putative, expressed	0.000423354	0.000345056	0.000294154	4.14726e-06	3.90398e-06	3.95525e-06	0.000169595	0.000266735	0.000220625	7.07486e-06	7.86462e-06	6.43702e-06
LOC_Os03g09210.1 protein	NADH dehydrogenase 1 alpha subcomplex subunit 13, putative, expressed	0.000357764	0.000680392	0.000559306	0.000420568	0.000395896	0.000300821	0.000343968	0.000253587	0.000319618	0.000538088	0.00039877	0.000489576
LOC_Os03g10110.1 protein	cupin domain containing protein, expressed	0.00441424	0.00422904	0.00415671	0.00268561	0.00280658	0.00327755	0.00428125	0.00362289	0.00359765	0.00314486	0.0018127	0.00293199
LOC_Os03g10120.3 protein	proteasome subunit, putative, expressed	7.07556e-05	0.000115339	3.68716e-06	4.15882e-06	3.91485e-06	3.96626e-06	0.000136054	0.000167174	0.000158028	7.09457e-06	0.000157731	6.45495e-06
LOC_Os03g10340.1 protein	40S ribosomal protein S3a, putative, expressed	0.00169665	5.26803e-06	0.00176829	5.69853e-06	0.000965564	0.000923897	0.00186425	0.00192416	0.00199212	0.00174981	0.00216127	0.00176895
LOC_Os03g10510.1 protein	outer mitochondrial membrane porin, putative, expressed	0.00100871	4.98276e-06	0.00119467	0.000538995	0.000608851	0.000565443	0.00119023	0.00129997	0.00106501	0.000643633	0.000715482	0.0010039
LOC_Os03g11200.1 protein	pre-mRNA-processing factor 39, putative, expressed	3.21942e-05	3.49867e-05	6.71073e-05	9.46144e-05	0.00012469	0.000144374	4.64292e-05	6.08522e-05	0.000115046	6.45615e-05	3.58842e-06	5.87409e-05
LOC_Os03g11410.1 protein	mitochondrial-processing peptidase subunit, mitochondrial precursor, putative, expressed	0.000548057	0.000647385	0.000695373	0.000420173	0.000421893	0.000427434	0.00077893	0.000698116	0.000787651	0.000382281	0.000371836	0.00030434
LOC_Os03g11440.1 protein	protein transport protein Sec61 subunit alpha, putative, expressed	0.000561502	0.000377746	0.000445875	0.000754366	0.000621349	0.000689462	0.000231364	0.000151618	0.000214985	0.00016086	0.000119211	0.000195143
LOC_Os03g11570.1 protein	proteasome subunit, putative, expressed	0.000395864	0.00068115	0.000515724	3.87796e-06	0.000474562	0.000517778	0.000444032	0.00049883	0.000412597	0.000330773	0.000514775	0.000421332
LOC_Os03g11720.1 protein	glycosyl hydrolase, family 31, putative, expressed	4.14602e-05	0.000105131	7.2018e-05	9.74765e-05	0.000122344	0.000108457	6.64356e-05	0.00013061	8.64255e-05	8.31431e-05	0.000123232	0.000151295
LOC_Os03g11910.1 protein	DnaK family protein, putative, expressed	0.000175787	0.000238793	0.000206111	0.000387461	0.000413362	0.000320252	0.000126756	0.0001246	0.000117783	0.000132195	4.89838e-06	8.01844e-05
LOC_Os03g11970.1 protein	tubulin/FtsZ domain containing protein, putative, expressed	0.000678876	0.000553319	0.000530656	0.000299268	0.000344315	3.17124e-06	0.000625501	0.000561392	0.000606491	5.67249e-06	6.30571e-06	5.16109e-06
LOC_Os03g12140.2 protein	glucan endo-1,3-beta-glucosidase precursor, putative, expressed	2.69652e-06	5.86082e-05	2.81039e-06	0.000158494	0.000179036	0.000181387	2.59254e-06	5.09686e-05	7.22703e-05	5.40754e-06	6.01118e-06	4.92002e-06
LOC_Os03g12300.2 protein	HEAT repeat family protein, putative, expressed	4.80175e-05	0.000104365	5.0045e-05	0.00016934	0.000185974	0.000107666	4.61658e-05	6.80705e-05	2.14488e-06	4.81465e-06	0.000160563	0.000131417
LOC_Os03g12510.1 protein	non-symbiotic hemoglobin 2, putative, expressed	0.000526062	0.00057169	0.000548275	0.000706753	0.00049897	0.00067403	0.000505776	0.000639218	0.000671386	0.00105495	1.6753e-05	0.00054848
LOC_Os03g12590.1 protein	coatomer subunit gamma-1, putative, expressed	0.000382293	0.000461613	0.000324651	0.000382824	0.000376035	0.000380973	0.000285873	0.000321153	0.000278285	0.000227153	0.00025251	0.000284176
LOC_Os03g13540.1 protein	Ser/Thr protein phosphatase family protein, putative, expressed	0.000262255	0.000285002	0.000273329	0.000352334	0.000373124	0.000252016	0.000324182	0.000389481	0.000334703	7.51313e-06	0.000250554	0.000273431
LOC_Os03g13730.1 protein	translocase of chloroplast 34, putative, expressed	0.00011652	4.22087e-06	0.00012144	4.5658e-06	4.29796e-06	4.3544e-06	0.000186711	0.00022024	0.000208191	0.000155777	0.000346332	0.000283465
LOC_Os03g13800.1 protein	ribosomal protein L7Ae, putative, expressed	0.00198447	0.00140179	0.00113755	0.00174963	0.00219599	0.00222483	0.00038159	0.00159416	0.000531864	1.9898e-05	2.21193e-05	1.81041e-05
LOC_Os03g13840.2 protein	senescence-associated protein, putative, expressed	2.63499e-06	2.86354e-06	2.74625e-06	0.000433656	0.000437375	0.000384036	2.53337e-06	2.49027e-06	2.35403e-06	0.000211365	0.00017622	4.80774e-06
LOC_Os03g13970.1 protein	26S proteasome non-ATPase regulatory subunit 4, putative, expressed	0.000252749	0.000343339	0.000164638	3.71397e-06	0.000104883	7.08402e-05	0.000273378	0.000238868	0.000141125	6.3357e-06	0.000281718	0.00011529
LOC_Os03g14180.1 protein	hsp20/alpha crystallin family protein, putative, expressed	0.000317516	0.000287547	0.000330923	6.2209e-06	0.000175679	0.000118657	0.000305272	0.000100026	0.00014183	1.06123e-05	1.17969e-05	9.65553e-06
LOC_Os03g14260.2 protein	guanine nucleotide exchange family protein, putative, expressed	0.000120688	0.000146586	9.61878e-05	0.000158565	0.000149263	0.000143264	0.000136511	0.000120769	0.000120504	0.000113894	0.000189912	0.000168392
LOC_Os03g14450.1 protein	enolase, putative, expressed	0.003853	0.00347382	0.00368849	0.00305313	0.00369518	0.00371171	0.00370442	0.00372231	0.00328919	0.0052656	0.00738038	0.00588445
LOC_Os03g14530.1 protein	S10/S20 domain containing ribosomal protein, putative, expressed	0.00170008	0.00173886	0.00125073	0.00105804	0.00132797	0.00112117	0.000865337	0.00122866	0.00142947	0.000802189	0.000891737	0.0016422
LOC_Os03g14980.2 protein	lissencephaly type-1-like homology motif, putative, expressed	4.48389e-05	4.87281e-05	4.67323e-05	0.00010542	0.000124045	8.79719e-05	7.54422e-05	7.41586e-05	8.0116e-05	0.000157358	9.99564e-05	0.000143171
LOC_Os03g15780.5 protein	anthranilate synthase component I-1, chloroplast precursor, putative, expressed	5.46264e-05	0.000118729	5.6933e-05	3.21079e-06	6.04487e-05	6.12425e-05	0.00010504	0.000103252	7.32028e-05	5.47731e-06	6.08874e-06	4.9835e-06
LOC_Os03g15900.2 protein	SH3 domain containing protein, expressed	4.88017e-05	5.30345e-05	2.54312e-05	5.73685e-05	6.75039e-05	6.83904e-05	3.51898e-05	5.76518e-05	6.53973e-05	4.89327e-05	2.71975e-06	2.22606e-06
LOC_Os03g15960.1 protein	hsp20/alpha crystallin family protein, putative, expressed	0.00260323	0.00257185	0.00172655	0.00129827	0.0013967	0.0013266	0.00250285	0.0022366	0.00197329	0.00205654	0.00140684	0.0012954
LOC_Os03g16030.1 protein	hsp20/alpha crystallin family protein, putative, expressed	7.88859e-06	0.00111447	0.000986602	9.27339e-06	8.72939e-06	8.84403e-06	0.000985971	0.000969194	0.00105712	1.58196e-05	1.75855e-05	1.43933e-05
LOC_Os03g16040.1 protein	hsp20/alpha crystallin family protein, putative, expressed	0.00175732	0.00156252	0.00108226	9.39003e-06	0.000618744	8.95527e-06	0.00168955	0.00166081	0.00164131	1.60185e-05	1.78067e-05	1.45744e-05
LOC_Os03g16110.1 protein	Ser/Thr protein phosphatase family protein, putative, expressed	0.000197215	4.28641e-06	0.000164434	4.63669e-06	4.3647e-06	4.42201e-06	0.00018961	0.00011183	0.000246662	7.90978e-06	0.000263782	0.0002159
LOC_Os03g16440.1 protein	outer membrane protein, OMP85 family, putative, expressed	7.77272e-05	0.000101363	0.000113413	0.000201018	0.000189226	0.000209139	0.000164406	0.000132225	0.000152767	0.000249395	0.000242581	0.000198547
LOC_Os03g16690.1 protein	oxysterol-binding protein, putative, expressed	2.74312e-06	5.96209e-05	8.57683e-05	3.22465e-06	3.03549e-06	3.07535e-06	7.91201e-05	0.000103698	7.3519e-05	5.50097e-06	0.000122301	0.000150151
LOC_Os03g16860.1 protein	DnaK family protein, putative, expressed	0.00201256	0.00201725	0.0018328	0.00268743	0.00250816	0.002563	0.00199131	0.00179123	0.00162341	0.00239021	0.00344108	0.00228168
LOC_Os03g16920.1 protein	DnaK family protein, putative, expressed	0.00299525	0.00312823	0.0028582	0.00411551	0.00387409	0.00403399	0.00289844	0.00253664	0.00239787	0.00312031	0.00368541	0.00308741
LOC_Os03g16940.1 protein	glyoxalase family protein, putative, expressed	0.00317516	0.00268377	0.00251256	0.00463111	0.00611623	0.00553734	0.00186555	0.00188938	0.00199613	0.00518823	0.0045877	0.00375493
LOC_Os03g16950.1 protein	cysteine-rich repeat secretory protein 55 precursor, putative, expressed	0.000143781	0.000104168	9.99012e-05	0.000338041	0.000318211	0.000376121	4.60787e-06	9.05894e-05	0.00012845	0.000480556	0.000534201	0.000349785
LOC_Os03g16960.1 protein	cysteine-rich repeat secretory protein 55 precursor, putative, expressed	0.000239635	0.000208336	0.000149852	0.000169021	0.000212141	0.000214927	0.000184315	0.000135884	0.00012845	0.000192223	0.000320521	0.000437232
LOC_Os03g16980.2 protein	NAD dependent epimerase/dehydratase family domain containing protein, expressed	0.00043545	0.00063096	0.000491657	0.000341261	0.000401552	0.000447508	0.000558211	0.000617302	0.000518694	0.00065493	0.00105161	0.000926931
LOC_Os03g17010.1 protein	RNA recognition motif containing protein, putative, expressed	4.65225e-06	5.05577e-06	0.000145461	0.000109378	5.1481e-06	5.21571e-06	0.000268371	0.000307772	0.000249372	0.00018659	0.000414837	0.000339535
LOC_Os03g17310.1 protein	calcium-transporting ATPase, endoplasmic reticulum-type, putative, expressed	5.97958e-05	0.000103972	9.97131e-05	9.84097e-05	9.26368e-05	8.04457e-05	0.000149474	9.04188e-05	8.54722e-05	0.000119913	0.000159958	0.000174563
LOC_Os03g17470.1 protein	IN2-1 protein, putative, expressed	0.000466554	0.000225343	0.000432226	0.000365636	0.000516281	0.000406825	0.000149521	0.000293953	0.00023156	0.000519786	0.000577809	0.000472924
LOC_Os03g17690.1 protein	OsAPx1 - Cytosolic Ascorbate Peroxidase encoding gene 1-8, expressed	0.000457223	0.000717716	0.000476529	0.000537485	0.000337304	0.000455644	0.000732652	0.000816211	0.000726172	0.00112066	0.000566253	0.000926931
LOC_Os03g18180.1 protein	ranBP1 domain containing protein, expressed	6.07686e-06	6.60394e-06	6.33345e-06	7.14361e-06	6.72456e-06	6.81286e-06	0.000233701	0.000287155	0.000325735	1.21864e-05	0.000270934	1.10877e-05
LOC_Os03g18220.1 protein	pyruvate decarboxylase isozyme 2, putative, expressed	0.00295998	0.00312547	0.00271302	0.00298603	0.00278763	0.00327141	0.00238162	0.00210302	0.00243808	0.00307318	0.00318225	0.00348557
LOC_Os03g18454.1 protein	gamma-interferon-inducible lysosomal thiol reductase precursor, putative, expressed	0.000431342	0.000520839	0.000299704	0.000338041	0.000583387	0.000376121	0.000276472	0.000317063	0.000299717	0.000480556	0.000320521	0.000524678
LOC_Os03g18510.1 protein	expressed protein	0.000412115	0.000529289	0.000546657	0.000396376	0.000331665	0.000462029	0.000540304	0.000566518	0.000602465	0.000751313	0.00108574	0.000957009
LOC_Os03g18570.1 protein	40S ribosomal protein S7, putative, expressed	0.00178603	0.00172528	0.00193038	0.00116642	0.00124439	0.00118657	0.00158996	0.0015629	0.00165469	0.0017245	0.00147462	0.0020518
LOC_Os03g18810.1 protein	aminotransferase, classes I and II, domain containing protein, expressed	8.21161e-05	0.000208223	5.70557e-05	3.21771e-06	6.0579e-05	9.20617e-05	0.000105266	0.00020695	0.000220082	0.000109782	0.000122037	0.000149827
LOC_Os03g18850.1 protein	pathogenesis-related Bet v I family protein, putative, expressed	0.000158758	0.000258792	0.000165461	9.33135e-06	8.78395e-06	8.8993e-06	0.000763179	0.000375097	0.000212746	1.59184e-05	1.76954e-05	1.44833e-05
LOC_Os03g19250.1 protein	AMP-binding enzyme, putative, expressed	0.000199139	0.000216411	0.000138365	7.80322e-05	9.79395e-05	9.92257e-05	0.000106366	0.000146379	0.000177906	4.43719e-06	0.000147976	8.07431e-05
LOC_Os03g19270.3 protein	universal stress protein domain containing protein, putative, expressed	0.000564472	0.00084347	0.000588307	0.000414726	0.000702716	0.000791049	0.00074622	0.000600155	0.00044125	0.000424492	1.57292e-05	0.000514962
LOC_Os03g19290.1 protein	mitochondrial import inner membrane translocase subunit Tim17, putative, expressed	0.0033348	0.00346984	0.00281007	0.00892473	0.00612423	0.00803423	0.0023876	0.00227992	0.00272568	0.00526464	0.00253074	0.00543731
LOC_Os03g19690.2 protein	expressed protein	1.71168e-06	5.58042e-05	7.1358e-05	0.000100607	0.000132588	5.75696e-05	3.29134e-05	1.61767e-06	7.64584e-05	3.43255e-06	3.81572e-06	3.12308e-06
LOC_Os03g19890.1 protein	NADH dehydrogenase 1 alpha subcomplex subunit 5, putative, expressed	0.000440484	0.00047869	0.00038257	0.000345206	0.000568672	0.000411528	0.000635247	0.000416292	0.000590277	0.00058889	0.000654628	0.000669748
LOC_Os03g19960.2 protein	ATP-dependent RNA helicase, putative, expressed	2.25188e-06	0.00012236	2.34697e-06	7.94157e-05	9.9676e-05	0.000100985	0.000108252	2.12821e-06	8.04711e-05	4.51587e-06	5.01997e-06	4.10874e-06
LOC_Os03g20630.2 protein	histidine triad family protein, putative, expressed	0.000689181	0.000855953	0.000820894	0.000231475	0.000326845	0.000220758	0.000283974	0.000930473	0.000527741	0.000394876	0.000658434	0.000359276
LOC_Os03g20680.1 protein	late embryogenesis abundant protein 1, putative, expressed	0.000959931	0.000962947	0.00123134	0.00212668	0.00196107	0.002111	0.00134887	0.00129103	0.0010225	0.00288753	0.00296295	0.00229038
LOC_Os03g21040.2 protein	stress responsive protein, putative, expressed	0.00364961	0.00329191	0.00353745	0.00356093	0.00387705	0.00437805	0.00392993	0.00341467	0.00332568	0.00402535	0.00561371	0.00499424
LOC_Os03g21260.1 protein	2,3-bisphosphoglycerate-independent phosphoglycerate mutase, putative, expressed	0.000136566	0.000197882	2.37221e-06	0.000829453	0.000755609	0.000944155	0.000240716	2.15109e-06	2.03341e-06	0.000730308	0.000659614	0.000872113
LOC_Os03g21460.1 protein	metallo-beta-lactamase family protein, putative, expressed	0.000344591	5.34971e-06	0.000718282	0.000636557	0.000599215	0.000607084	0.000804592	0.000697854	0.000703655	0.000592314	0.000877912	0.00080837
LOC_Os03g21550.1 protein	eukaryotic translation initiation factor 2 subunit beta, putative, expressed	0.000188157	5.11194e-06	0.000245128	0.000110594	0.000104106	5.27366e-06	0.000316578	0.000400103	0.000378214	9.43315e-06	1.04862e-05	0.000171654
LOC_Os03g21790.1 protein	cupin domain containing protein, expressed	0.00456324	0.00285816	0.00384222	0.00433371	0.00447748	0.00473789	0.00367407	0.00322915	0.00307257	0.00396693	0.00310687	0.00324016
LOC_Os03g21810.1 protein	insulin-degrading enzyme, putative, expressed	1.22121e-06	2.65428e-05	1.27278e-06	1.43559e-06	5.40551e-05	4.10737e-05	4.69649e-05	6.92486e-05	5.45501e-05	2.44899e-06	2.72237e-06	4.4564e-05
LOC_Os03g21940.1 protein	60S ribosomal protein L19-3, putative, expressed	0.000732729	0.000331785	0.000763668	0.000574237	0.000405413	0.000410737	0.000763179	0.000750194	0.000763702	0.000734697	0.00163342	0.00167115
LOC_Os03g22120.1 protein	sucrose synthase, putative, expressed	0.00116174	0.00102365	0.00101445	0.00153177	0.00154615	0.00149605	0.000996189	0.000845706	0.000883591	0.00110189	0.00108491	0.00120306
LOC_Os03g22180.1 protein	60S ribosomal protein L18-3, putative, expressed	0.000815014	0.000885705	0.000920213	0.000878244	0.000826725	0.000761438	0.00104478	0.00109119	0.00121352	0.000544802	0.00105983	0.000495685
LOC_Os03g22340.1 protein	60S ribosomal protein L22-2, putative, expressed	0.00184208	0.00242329	0.00181881	0.00148162	0.00182384	0.00195649	0.0014914	0.00210741	0.00268503	0.000777694	0.00151289	0.00176895
LOC_Os03g22460.2 protein	expressed protein	0.0014515	0.0015774	0.00132369	0.0017063	2.00776e-05	0.0016273	1.74441e-05	1.71473e-05	1.62092e-05	3.6385e-05	4.04466e-05	3.31047e-05
LOC_Os03g22570.2 protein	MIF4G domain containing protein, putative, expressed	0.00013184	0.000159195	0.000152675	0.000172205	0.000226944	0.000229924	0.000126756	0.0001246	0.000143957	0.000205636	0.000163279	0.000160369
LOC_Os03g22730.1 protein	nucleolar protein NOP5-1, putative, expressed	0.000111801	0.000242997	0.000163131	0.000315426	0.000321666	0.00032589	0.000171984	0.000295851	0.000259689	0.000538088	0.000299077	0.000489576
LOC_Os03g22810.1 protein	copper/zinc superoxide dismutase, putative, expressed	4.70394e-06	0.000664552	0.000539282	0.00088475	0.000572583	0.000527366	0.000678381	0.000400103	0.000420238	0.00066032	0.00062917	8.5827e-06
LOC_Os03g22880.1 protein	nucleolar protein 5A, putative, expressed	0.000483176	0.000525085	0.000311739	0.000459805	0.000509215	0.000619082	0.000486665	0.000565363	0.000554988	0.000507544	0.000359037	0.000755651
LOC_Os03g22950.1 protein	acyl carrier protein, putative, expressed	0.000188157	0.000204478	0.000196102	0.000442375	0.000416424	0.000527366	9.04509e-06	8.89118e-06	0.000336191	1.88663e-05	2.09723e-05	1.71654e-05
LOC_Os03g23950.1 protein	adapitin protein, putative, expressed	0.000155923	0.000231064	0.00013296	0.000183294	0.000235284	0.000254266	0.000204423	0.000174152	0.000177288	0.000142129	0.000189594	0.00025863
LOC_Os03g24600.1 protein	peptide methionine sulfoxide reductase msrB, putative, expressed	0.000373548	0.000405948	0.000389321	0.000219561	0.000310022	0.000314093	0.000269357	0.000264774	0.000166859	0.000374551	2.08181e-05	1.70392e-05
LOC_Os03g25280.1 protein	peroxidase precursor, putative, expressed	0.000196604	4.27314e-06	0.000204906	9.24468e-05	0.000130535	8.81665e-05	0.000113414	0.00029729	0.000175641	0.000157706	8.76553e-06	0.000215232
LOC_Os03g26460.2 protein	CS domain containing protein, putative, expressed	0.000154259	0.000111759	0.000160772	0.000362676	0.0002276	0.000230589	0.00014831	9.71911e-05	0.000137811	1.03115e-05	1.14626e-05	9.3819e-06
LOC_Os03g26490.1 protein	expressed protein	6.38223e-06	6.9358e-06	0.000133034	0.000450155	0.000564998	0.000500865	0.000245445	0.000120634	0.000171052	0.000639937	0.000853648	0.000582243
LOC_Os03g26960.1 protein	intron-binding protein aquarius, putative, expressed	1.60666e-05	3.49203e-05	4.18625e-05	5.66609e-05	8.88951e-05	7.205e-05	4.63411e-05	1.51842e-05	2.8707e-05	8.05487e-05	5.37242e-05	8.79441e-05
LOC_Os03g27260.1 protein	40S ribosomal protein S6, putative, expressed	0.0017107	5.63357e-06	5.40282e-06	0.000853152	0.000860469	5.81179e-06	0.00209329	0.00161674	0.00180617	0.00187123	0.00254236	9.45848e-06
LOC_Os03g27310.1 protein	histone H3, putative, expressed	0.000747096	0.00111636	0.00184927	0.00109781	0.000930065	0.00157047	0.000538715	0.000706065	0.000667437	1.87276e-05	2.08181e-05	1.70392e-05
LOC_Os03g27320.3 protein	steroid binding protein, putative, expressed	0.000246614	4.46674e-06	0.000257027	4.83176e-06	0.00013645	0.000138242	0.000276622	0.00023307	0.000257039	8.24255e-06	0.00027488	0.000374972
LOC_Os03g28160.1 protein	jacalin-like lectin domain containing protein, expressed	0.000577301	0.000313687	0.000300839	0.000169661	0.00039927	0.000242708	0.00027752	0.000340997	0.00038681	0.000434139	1.60867e-05	0.000263333
LOC_Os03g28330.1 protein	sucrose synthase, putative, expressed	0.00231911	0.00214814	0.00196283	0.00287259	0.00241128	0.00277449	0.00181068	0.00211819	0.00212746	0.00262186	0.00242878	0.00301025
LOC_Os03g28990.1 protein	zinc finger family protein, putative, expressed	2.35197e-06	2.55597e-06	2.45128e-06	0.000221187	0.000260265	0.000210946	2.26127e-06	2.2228e-06	2.10119e-06	0.00033016	0.000262154	0.000257481
LOC_Os03g29180.1 protein	ubiquinone biosynthesis protein COQ9, mitochondrial precursor, putative, expressed	0.000157283	4.27314e-06	0.000204906	0.000184894	0.000130535	0.000264499	0.000151218	0.000222968	0.000175641	0.000315412	0.000262966	0.00035872
LOC_Os03g29190.2 protein	PDI, putative, expressed	8.92839e-05	0.000169799	0.000116317	0.000236154	0.0002717	0.00022522	2.14602e-06	2.10951e-06	1.9941e-06	4.47619e-06	4.97586e-06	4.07263e-06
LOC_Os03g29240.1 protein	PDI, putative, expressed	0.0001093	0.000142536	9.11319e-05	0.000256973	0.000338658	0.000343106	8.40679e-05	8.26375e-05	7.81166e-05	0.000219187	0.000389847	0.000319081
LOC_Os03g29260.2 protein	elongation factor protein, putative, expressed	0.000561975	6.10719e-06	0.000644275	6.60626e-06	6.21873e-06	6.30039e-06	0.000810456	0.000690444	0.000753082	1.12697e-05	0.000501109	0.000410147
LOC_Os03g31090.1 protein	40S ribosomal protein S19, putative, expressed	0.00226176	0.00302515	0.00299191	0.00204523	0.00202151	0.00214559	0.00242545	0.00304188	0.00310861	0.00157004	0.00155138	0.00142849
LOC_Os03g31300.1 protein	chaperone protein clpB 1, putative, expressed	0.000337645	0.000296367	0.000270694	0.000366384	0.000287409	0.000305743	0.000362081	0.000331374	0.000266838	0.000234382	0.000289495	0.000236946
LOC_Os03g31360.1 protein	glutelin, putative, expressed	0.00184364	0.00183659	0.00274879	0.0026188	0.00175679	0.00238272	0.00189564	0.000992191	0.000800655	0.00220804	0.00268285	0.00112129
LOC_Os03g31400.1 protein	U-box domain-containing protein, putative, expressed	1.22593e-06	2.66453e-05	1.27769e-06	1.44113e-06	6.78297e-05	2.74882e-05	3.53597e-05	3.4758e-05	4.38086e-05	2.45845e-06	8.19864e-05	6.71041e-05
LOC_Os03g31510.1 protein	cysteine proteinase inhibitor 8 precursor, putative, expressed	0.00165211	0.00157099	0.00150664	0.00133522	0.00171394	0.00138916	0.000992753	0.00126862	0.00101472	0.00248483	0.0013811	0.0013188
LOC_Os03g31750.1 protein	pyruvate, phosphate dikinase, chloroplast precursor, putative, expressed	0.00133163	0.00149382	0.00156694	0.00163272	0.00153694	0.0016695	0.00156938	0.0012585	0.00152224	0.00152185	0.00153214	0.0012279
LOC_Os03g32630.1 protein	ABC transporter, ATP-binding protein, putative, expressed	0.000107329	0.000116639	0.000111861	8.41135e-05	9.89741e-05	0.000100274	0.000240778	0.00011834	0.000143828	0.00028698	0.00039877	0.000293746
LOC_Os03g37970.1 protein	ribosomal protein L13, putative, expressed	0.00122121	0.000398142	0.00101822	0.00100491	6.75689e-06	0.00123221	0.00146765	0.00155809	0.00147285	0.00134694	0.00190566	0.00155974
LOC_Os03g38000.1 protein	40S ribosomal protein S3-1, putative, expressed	0.00194966	0.00175555	0.00185781	0.00144063	0.00141776	0.00118657	0.00192803	0.00131613	0.00139342	0.00223417	0.00124178	0.00213438
LOC_Os03g38980.2 protein	tRNA synthetases class II domain containing protein, expressed	0.000170765	0.000255167	0.000200222	0.00027602	0.000307069	0.00026324	0.000184702	0.000262253	0.000247905	4.28059e-06	0.000190337	0.000311574
LOC_Os03g40010.1 protein	DEK C terminal domain containing protein, expressed	9.03317e-05	0.0001178	1.88292e-06	6.37133e-05	7.99677e-05	6.07634e-05	0.000121588	0.000153667	0.0001614	3.62297e-06	0.000120822	0.000164817
LOC_Os03g40180.2 protein	60S ribosomal protein L15, putative, expressed	0.00129738	0.000816262	0.000925161	0.00112377	0.00105785	0.000918638	0.000919098	0.000903459	0.00079303	0.00109546	0.00136997	0.00161964
LOC_Os03g40270.1 protein	alpha-1,4-glucan-protein synthase, putative, expressed	0.00139567	0.0016684	0.00145461	0.00131254	0.00135138	0.00140824	0.00124121	0.00154985	0.00140272	0.00188922	0.00256681	0.00197355
LOC_Os03g40920.1 protein	expressed protein	0.000437953	0.000571127	0.000365156	0.0003089	0.000290779	0.000490996	8.42129e-06	0.00024834	0.000234754	1.75652e-05	1.9526e-05	1.59816e-05
LOC_Os03g41419.1 protein	serpin domain containing protein, putative, expressed	0.000459272	0.000460715	0.000515485	0.00064372	0.000684146	0.000752542	0.000356646	0.00040066	0.000347179	0.000743893	0.00090569	0.000902437
LOC_Os03g42110.1 protein	semialdehyde dehydrogenase, NAD binding domain containing protein, putative, expressed	9.18118e-05	0.000133034	6.37924e-05	0.000179881	0.000101598	0.000137242	0.000205966	0.000144616	0.000164045	0.000122745	0.00020467	5.58392e-06
LOC_Os03g42220.1 protein	T-complex protein, putative, expressed	0.00108863	0.00126192	0.00110938	0.000796275	0.000856644	0.000732285	0.00120946	0.00107456	0.00101578	0.00126135	0.00113251	0.00150075
LOC_Os03g42799.1 protein	expressed protein	0.00181438	0.00123234	0.00141824	0.00159966	0.00100388	0.000762797	0.000872205	0.000857364	0.00121569	4.54812e-05	5.05583e-05	4.13809e-05
LOC_Os03g44150.1 protein	aminotransferase, putative, expressed	2.68512e-06	5.83604e-05	5.597e-05	3.15648e-06	5.94263e-05	3.01033e-06	7.74474e-05	0.000126883	0.000119941	5.38467e-06	0.000119715	0.000195969
LOC_Os03g44300.2 protein	transketolase, putative, expressed	4.13701e-06	0.000134875	4.3117e-06	4.86324e-06	4.57795e-06	4.63807e-06	0.000159099	0.000117294	0.000184795	8.29625e-06	9.22236e-06	7.5483e-06
LOC_Os03g44620.2 protein	chaperone protein dnaJ, putative, expressed	3.04571e-06	3.30989e-06	3.17432e-06	3.58037e-06	3.37034e-06	0.000102438	0.000204979	0.000172706	0.000163258	0.000244312	0.00033948	0.000444571
LOC_Os03g45320.1 protein	dehydrogenase, putative, expressed	0.00031129	0.000507435	0.000389321	0.000256155	0.000241128	0.000139597	0.000299286	0.000411871	0.000417148	0.000187276	0.000277575	0.000283986
LOC_Os03g45720.1 protein	glyoxalase family protein, putative, expressed	0.00117098	0.00137044	0.000938788	0.0016942	0.00159482	0.00141379	0.000866019	0.000766155	0.000885182	0.00180635	0.00180719	0.000328699
LOC_Os03g46100.1 protein	cupin domain containing protein, expressed	0.0128136	0.00960263	0.0144852	0.0133096	0.0140543	0.0148723	0.0104509	0.00903436	0.00777291	0.00874664	0.00911849	0.00915386
LOC_Os03g46490.1 protein	40S ribosomal protein S21, putative, expressed	1.54886e-05	1.6832e-05	1.61426e-05	1.82075e-05	0.00205673	1.73645e-05	0.00134022	0.00146379	0.00166045	0.00124241	3.45276e-05	0.000565202
LOC_Os03g46770.1 protein	RNA recognition motif containing protein, expressed	0.00109759	0.00136318	0.00130735	0.00138242	0.00164835	0.00140631	0.00143214	0.00133368	0.00154087	0.00235829	0.00209723	0.00114436
LOC_Os03g47930.1 protein	expressed protein	2.29253e-05	3.73707e-05	2.38933e-05	9.43241e-05	6.3422e-05	5.14039e-05	3.30619e-05	3.24994e-05	4.09618e-05	0.000114935	0.000102212	0.000104573
LOC_Os03g48110.1 protein	expressed protein	0.000540452	0.000440497	0.000563273	0.000476494	0.000448542	1.51477e-05	1.29903e-05	0.000255385	0.000241413	2.70952e-05	3.01198e-05	2.46524e-05
LOC_Os03g48260.1 protein	expressed protein	8.17637e-05	0.000148093	0.000113622	0.000128156	9.04785e-05	0.000122222	0.000104814	5.15154e-05	4.86971e-05	5.46556e-06	6.07568e-06	4.97281e-06
LOC_Os03g48310.1 protein	plasma membrane ATPase, putative, expressed	0.000185992	1.44375e-06	0.000166154	0.000296729	0.000367529	0.000372356	0.000281003	0.000238555	0.000272979	0.000239776	0.000177694	0.000242398
LOC_Os03g48850.1 protein	valyl-tRNA synthetase, putative, expressed	0.000108449	0.000170236	0.00010047	0.000113322	0.000160011	0.000148603	0.000196949	0.000136658	0.000150712	0.000217481	0.000161173	0.000241846
LOC_Os03g48930.1 protein	peptidase, T1 family, putative, expressed	0.00041936	0.000585944	0.000312191	0.000633827	0.000729234	0.000805975	0.000806378	0.000679421	0.000695772	0.00132153	0.000667751	0.000874464
LOC_Os03g49190.1 protein	oleosin, putative, expressed	0.000369204	0.000481473	0.000384794	0.000694426	0.00122567	0.000827842	0.000567947	0.000488498	0.000593709	0.000592314	0.000493825	0.000673642
LOC_Os03g49350.1 protein	lipozygenase protein, putative, expressed	0.000255106	1.98024e-06	0.00030386	2.14206e-06	8.06561e-05	2.04288e-06	0.000262788	0.00030998	0.000374416	3.65416e-06	4.06207e-06	3.32472e-06
LOC_Os03g49380.1 protein	lipoxygenase, putative, expressed	0.000275156	0.000409188	0.000286775	0.00028941	0.000224356	0.000259774	0.000306316	0.00039691	0.000401071	0.000232333	0.000290552	0.000211387
LOC_Os03g49600.1 protein	Os3bglu7 - beta-glucosidase, exo-beta-glucanse, expressed	0.000327596	0.00035601	0.000315165	0.000236987	0.000278856	0.000197762	0.000266507	0.000261972	0.000337691	0.000555882	0.000337055	0.00036783
LOC_Os03g49610.1 protein	Os3bglu8 - beta-glucosidase, exo-beta-glucansase, high similarity to Os3bglu7, expressed	0.000201242	0.000194398	0.000163131	0.00028914	0.000272179	0.00032589	0.000171984	0.000105661	0.000139833	0.000179363	0.000199385	0.00020399
LOC_Os03g50160.1 protein	plastocyanin-like domain containing protein, putative, expressed	0.000196909	1.06994e-05	0.000205223	0.000347213	0.000435793	0.000331137	0.000283974	9.30473e-06	8.79568e-06	1.97438e-05	2.19478e-05	1.79638e-05
LOC_Os03g50290.1 protein	14-3-3 protein, putative, expressed	0.00234473	0.00122097	0.00239283	0.00155044	0.00145949	0.00142389	0.00258307	0.00276995	0.00257477	0.00284083	0.00294016	0.0028521
LOC_Os03g50340.1 protein	coatomer alpha subunit, putative, expressed	0.00040667	1.13319e-06	0.000478181	0.00058838	0.000623098	0.000666352	0.000380963	0.00039419	0.000428519	0.000606417	2.32452e-06	0.000608822
LOC_Os03g50450.1 protein	inactive receptor kinase At2g26730 precursor, putative, expressed	9.25702e-05	8.04795e-05	5.78874e-05	0.00010882	8.19494e-05	0.000103782	5.34003e-05	3.49945e-05	4.962e-05	0.000111383	4.12721e-06	6.75606e-05
LOC_Os03g50480.1 protein	phosphoglucomutase, putative, expressed	0.00202948	0.00199208	0.00184225	0.0015905	0.0014972	0.00171258	0.00199318	0.00169116	0.00171561	0.00196929	0.00248101	0.00207047
LOC_Os03g50520.1 protein	dynamin family protein, putative, expressed	0.000103933	0.000248486	0.00015165	0.000171049	0.000345032	0.00016313	5.99552e-05	0.000137515	9.28513e-05	4.16849e-06	9.26764e-05	3.79268e-06
LOC_Os03g50540.1 protein	2Fe-2S iron-sulfur cluster binding domain containing protein, expressed	0.000527068	0.000591261	0.000496163	0.000519657	0.000545616	0.000590904	0.000506743	0.00049812	0.000470869	0.000818297	0.000909643	0.000961676
LOC_Os03g50885.1 protein	actin, putative, expressed	0.000909594	0.000951879	0.00122889	0.00126728	0.00130478	0.00132191	0.00136036	0.00156008	0.00141454	0.00148628	7.50999e-06	0.00153669
LOC_Os03g51000.3 protein	3,4-dihydroxy-2-butanone kinase, putative, expressed	0.000128289	0.0001673	0.000133706	0.00015081	8.51777e-05	8.62963e-05	4.93368e-05	7.2746e-05	0.00011461	5.14535e-06	0.000114395	4.68147e-06
LOC_Os03g51140.1 protein	HEAT repeat family protein, putative, expressed	0.000168499	0.000183114	0.000175614	0.000272358	0.000256381	0.000236134	0.000263253	0.000199056	0.000272841	0.00021119	0.000258241	0.000288225
LOC_Os03g51250.1 protein	adenylyl cyclase-associated protein, putative, expressed	0.000387214	0.00025248	0.000242139	0.000182075	0.000257091	0.000202586	0.000273007	0.000219569	0.000184495	0.000310604	0.000690552	0.000659402
LOC_Os03g52310.1 protein	transposon protein, putative, unclassified, expressed	0.000175909	0.000210283	0.000110002	0.000413578	0.000389316	0.000354986	0.000186038	0.000199497	0.000157153	0.000352763	0.000509785	0.000385152
LOC_Os03g52490.1 protein	nucleic acid binding protein, putative, expressed	0.000300353	4.66292e-06	0.000313035	0.000201759	0.000284885	0.000144313	0.000453782	0.000446061	0.000498323	0.000430228	0.000478254	0.000469729
LOC_Os03g52690.2 protein	CBS domain containing membrane protein, putative, expressed	0.000557589	0.000875264	0.000581133	0.00087396	0.000959807	0.00104187	0.000833913	0.000644069	0.000608833	0.00124241	0.000552442	0.000565202
LOC_Os03g52840.1 protein	serine hydroxymethyltransferase, mitochondrial precursor, putative, expressed	7.42727e-05	0.000134525	0.000103212	0.000145518	0.000191774	0.000166537	0.000119014	0.000163785	0.000132707	0.000297889	0.000386332	9.03442e-05
LOC_Os03g52860.1 protein	lipoxygenase, putative, expressed	0.00178101	0.00198308	0.00203879	0.000291739	0.000355397	0.000212765	0.00151583	0.0016418	0.00189107	0.000117101	0.000488149	0.000958894
LOC_Os03g53190.1 protein	Core histone H2A/H2B/H3/H4 domain containing protein, putative, expressed	0.00148329	0.0013097	0.00115944	0.00185265	0.0022569	0.0018708	0.00142609	0.00157705	0.00165641	0.000929544	0.000619985	0.00084574
LOC_Os03g53270.1 protein	stem-specific protein TSJT1, putative, expressed	0.000657802	0.000769846	0.000738314	0.000237931	0.000279967	0.000283643	0.000632435	0.000621674	0.000542459	0.000811777	1.12799e-05	0.00110789
LOC_Os03g53650.3 protein	cysteine synthase, putative, expressed	0.000390789	4.24684e-06	0.000325832	4.59389e-06	4.32441e-06	0.00021906	0.000300575	0.000406259	0.000349121	0.000156735	8.71158e-06	7.13024e-06
LOC_Os03g53690.1 protein	oxidoreductase, short chain dehydrogenase/reductase family domain containing protein, expressed	0.00013805	5.00081e-06	0.000191839	5.40948e-06	5.09215e-06	5.15902e-06	0.000221211	0.000130468	0.000123331	9.22808e-06	1.02582e-05	8.39612e-06
LOC_Os03g53800.2 protein	periplasmic beta-glucosidase precursor, putative, expressed	0.000162568	0.000198752	0.000127074	0.000119441	0.000202382	0.000227822	9.76869e-05	0.000134435	0.000145234	0.000163005	0.000181201	0.000148309
LOC_Os03g53860.2 protein	periplasmic beta-glucosidase precursor, putative, expressed	0.000121731	0.000110242	8.45809e-05	0.000190801	8.9804e-05	0.000159221	7.80247e-05	3.83486e-05	9.06264e-05	4.06861e-06	9.04557e-05	3.7018e-06
LOC_Os03g53900.4 protein	universal stress protein domain containing protein, putative, expressed	0.00355897	0.0031093	0.00290921	0.00434779	0.00401552	0.00453767	0.00147604	0.00145092	0.0013092	0.00307873	0.00140008	0.00292849
LOC_Os03g53950.1 protein	strictosidine synthase, putative, expressed	0.000132298	0.000230037	0.000220615	0.000248836	0.000175679	0.000177986	0.000178075	0.000200052	0.000236384	0.000265307	0.000294923	0.000289666
LOC_Os03g54890.2 protein	ribosomal protein L13, putative, expressed	0.000771862	0.00083881	0.000950718	0.000742383	0.00100943	0.000944014	0.00148419	0.000928416	0.000752249	0.00140715	0.000782117	0.000896204
LOC_Os03g55070.2 protein	UDP-glucose 6-dehydrogenase, putative, expressed	0.00169342	0.00212785	0.00195796	0.00167964	0.00178607	0.0016612	0.00170443	0.00187548	0.00174924	0.00191021	0.0030672	0.00304149
LOC_Os03g55090.1 protein	alpha-glucan phosphorylast isozyme, putative, expressed	0.000257881	0.000350311	0.000403155	0.000858926	0.000523173	0.000650507	0.000433889	0.000284337	0.000326378	0.00038786	0.000479063	0.000509734
LOC_Os03g55150.6 protein	eukaryotic translation initiation factor 5A, putative, expressed	0.00134106	0.00102874	0.00115104	0.00102007	0.000872939	0.000884403	0.000985971	0.00119285	0.00105712	0.000790978	0.000879275	1.43933e-05
LOC_Os03g55280.1 protein	semialdehyde dehydrogenase, NAD binding domain containing protein, putative, expressed	0.00020321	0.000257642	3.52984e-06	0.000159255	0.000224869	3.79704e-06	0.000195374	0.000320083	0.000242057	0.000271675	0.000226501	0.000308977
LOC_Os03g55310.1 protein	SWIB/MDM2 domain containing protein, expressed	0.000352795	0.000383396	0.000275769	0.000311045	9.75995e-06	9.88811e-06	0.000254393	0.000416774	7.87947e-06	1.76871e-05	1.96616e-05	1.60926e-05
LOC_Os03g56300.1 protein	4Fe-4S binding domain containing protein, expressed	0.00017086	0.00018568	5.93584e-06	0.000200854	0.000189072	6.38515e-06	0.000273786	0.000215302	0.000254404	1.14213e-05	1.26963e-05	1.03916e-05
LOC_Os03g56460.1 protein	glucose-6-phosphate isomerase, putative, expressed	0.00116478	0.00121713	0.00121397	0.00105327	0.00111542	0.00102962	0.000882973	0.000846779	0.000820465	0.00103315	0.000898814	0.00085827
LOC_Os03g56790.1 protein	actin-depolymerizing factor, putative, expressed	0.000262772	0.000380751	9.12891e-06	0.000205933	0.000290779	0.000294598	0.000421064	0.00049668	0.000313005	1.75652e-05	1.9526e-05	0.000319631
LOC_Os03g56800.1 protein	CBS domain containing membrane protein, putative, expressed	0.000278856	0.000413241	0.000317052	0.000119203	8.41576e-05	0.000170526	0.000292476	0.000407291	0.000362361	0.000355861	0.000339074	0.000277524
LOC_Os03g57040.2 protein	clathrin adaptor complex small chain domain containing protein, expressed	0.000236658	0.000257185	0.000164434	0.000278202	0.00043647	0.000265321	0.000151688	0.000298214	0.000140949	0.000316391	0.00035171	1.43933e-05
LOC_Os03g57140.1 protein	GLTP domain containing protein, putative, expressed	0.000184067	0.000133355	6.39464e-06	7.21263e-06	0.000135791	0.000137574	0.000176969	0.000173958	0.000164441	1.23041e-05	1.36776e-05	1.11948e-05
LOC_Os03g57290.1 protein	cullin, putative, expressed	1.51921e-06	1.65099e-06	1.58336e-06	5.35771e-05	6.72456e-05	6.81286e-05	4.38189e-05	1.43578e-06	1.35723e-06	6.09318e-05	3.38668e-06	2.77192e-06
LOC_Os03g57340.1 protein	chaperone protein dnaJ, putative, expressed	9.13714e-05	0.000198593	0.000158716	0.000179019	0.00020222	0.000136584	2.92827e-06	0.00025906	0.000136048	0.000244312	0.00033948	0.000389
LOC_Os03g57680.1 protein	aldehyde oxidase, putative, expressed	9.36625e-07	1.01786e-06	9.76174e-07	1.10104e-06	1.03645e-06	0.000252016	9.00506e-07	8.85184e-07	8.36757e-07	0.000206611	0.000271434	0.000358878
LOC_Os03g57690.1 protein	aldehyde oxidase, putative, expressed	0.000215583	0.000183351	0.000175841	0.000297501	0.000269677	0.000273218	0.000207269	0.000141734	0.000142354	1.87967e-06	2.08949e-06	0.000342041
LOC_Os03g57960.1 protein	cupin domain containing protein, expressed	0.00686374	0.0052566	0.00881522	0.0122936	0.0120209	0.0131785	0.00610543	0.00569509	0.00480413	0.0111632	0.0131925	0.0111429
LOC_Os03g58040.3 protein	glutamate dehydrogenase protein, putative, expressed	0.000370821	0.000402985	0.000289859	0.000363264	0.00037615	0.000415734	0.000297101	0.00037966	0.000331283	0.000309848	0.000688872	0.000394679
LOC_Os03g58050.1 protein	ribosomal protein S13p/S18e, putative, expressed	0.00100268	0.00145287	8.7085e-06	0.0011787	0.00129448	0.00131148	0.00176736	0.00197419	0.00194084	0.000837812	1.86267e-05	0.000762279
LOC_Os03g58170.1 protein	stem-specific protein TSJT1, putative, expressed	5.10065e-06	5.54307e-06	0.000212641	0.000239842	0.000282215	0.000171553	0.000147119	9.64104e-05	0.000136704	1.02287e-05	0.000341116	0.000186131
LOC_Os03g58204.1 protein	ribosomal protein L4, putative, expressed	0.000660181	0.000717443	0.00091741	0.000702161	0.000695758	0.00066965	0.000967197	0.00095074	0.000982983	0.000819563	0.00126145	0.000688315
LOC_Os03g58630.1 protein	thioredoxin, putative, expressed	0.000568685	0.000309005	0.000395132	0.000445676	0.000314649	0.000531302	0.000273378	0.000358301	0.000508049	1.90071e-05	2.11288e-05	1.72935e-05
LOC_Os03g58700.1 protein	vacuolar protein sorting-associated protein 35, putative, expressed	0.000160159	0.000243671	0.000183614	0.000301239	0.000212676	0.000341159	0.000107788	9.08179e-05	0.000143082	0.000160589	0.000249922	0.000204556
LOC_Os03g59020.1 protein	T-complex protein, putative, expressed	0.00095371	0.00123866	0.00104247	0.000929716	0.00097814	0.000912749	0.000916933	0.000989266	0.00103905	0.00121283	0.00119266	0.00101861
LOC_Os03g59050.1 protein	DEAD-box ATP-dependent RNA helicase, putative, expressed	0.000398764	0.000411684	0.000332481	0.000421888	0.000419203	0.000424708	0.000306709	0.000339177	0.000356246	0.000199918	0.000222234	3.63788e-06
LOC_Os03g59220.1 protein	cytochrome b-c1 complex subunit 7, putative, expressed	0.000705591	0.000438166	0.000630329	0.00071096	0.000669253	0.000678042	0.000775293	0.000666839	0.000360204	2.02139e-05	2.24704e-05	1.83915e-05
LOC_Os03g59290.1 protein	C-methyltransferase, putative, expressed	0.000192434	4.1825e-06	0.000240671	0.000135729	0.000127767	8.62963e-05	0.000185013	0.000218238	0.000309448	7.71803e-06	8.57959e-06	0.000140444
LOC_Os03g59300.2 protein	expressed protein	0.00086106	0.000982532	0.000942289	0.000151832	0.000285851	0.000241337	0.000662284	0.000569638	0.000692325	0.000431686	0.0003839	0.000314214
LOC_Os03g59310.1 protein	ribosomal protein, putative, expressed	0.00148329	0.000554105	0.00178747	0.00141673	0.00123104	0.001559	0.00213913	0.0019275	0.00223616	0.00158022	0.00154996	0.00169148
LOC_Os03g59590.1 protein	ATP/GTP/Ca++ binding protein, putative, expressed	0.000415441	0.000429976	0.00035051	0.000534881	0.000503504	0.000598832	0.000361381	0.000355232	0.000371145	0.000396721	0.000573309	0.000324859
LOC_Os03g59610.1 protein	oxidoreductase, short chain dehydrogenase/reductase family protein, putative, expressed	0.000135594	4.91183e-06	0.000235532	5.31322e-06	5.00154e-06	5.06722e-06	0.000130365	0.000213578	0.000201894	9.06388e-06	1.00757e-05	8.24672e-06
LOC_Os03g59710.1 protein	RNA recognition motif containing protein, putative, expressed	0.000390789	0.000318513	0.000305467	0.000229695	0.00032433	1.0953e-05	0.000281789	0.000369326	0.000261841	0.000391838	2.1779e-05	1.78256e-05
LOC_Os03g60090.2 protein	methylenetetrahydrofolate reductase, putative, expressed	0.000443303	0.000674455	0.000485123	0.000755627	0.000686773	0.000596393	0.00049014	0.000544643	0.000415838	0.00071119	0.000741169	0.000768399
LOC_Os03g60370.1 protein	histidine acid phosphatase, putative, expressed	0.000269185	0.000265939	0.000280551	0.000460274	0.000379115	0.000329223	0.000164694	0.000185019	0.00010931	0.000196297	0.000272762	0.000312549
LOC_Os03g60380.1 protein	cinnamoyl CoA reductase, putative, expressed	0.000152103	4.13241e-06	0.000198157	4.47011e-06	4.20788e-06	4.26314e-06	0.000182797	0.000215624	0.000203828	7.6256e-06	8.47684e-06	6.93811e-06
LOC_Os03g60400.1 protein	40S ribosomal protein S23, putative, expressed	0.00187826	0.00213838	0.00205079	0.00157713	0.00158359	0.00150411	0.00249377	0.00245134	0.00207752	0.0014349	0.000996924	0.000979153
LOC_Os03g60460.1 protein	aminopeptidase, putative, expressed	0.000498879	0.00054215	0.000476616	0.00039097	0.000368035	0.000396172	0.000339746	0.00027503	0.000334265	0.000208425	0.000278029	0.000303415
LOC_Os03g60509.2 protein	expressed protein	0.0011992	0.00136245	0.00119303	0.00128156	0.00156829	0.00171111	0.00120536	0.00108182	0.00107134	0.00185829	0.00145816	0.00179021
LOC_Os03g60530.1 protein	ras-related protein, putative, expressed	0.000652836	6.44964e-06	0.000556693	0.000697671	0.00059107	0.000931516	5.70601e-06	5.60892e-06	5.30207e-06	0.000595082	0.00066151	0.000758005
LOC_Os03g60550.1 protein	ThiF family domain containing protein, putative, expressed	7.1755e-05	0.000129965	7.47848e-05	8.43511e-05	7.94029e-05	5.36304e-05	4.5992e-05	2.26047e-06	6.41041e-05	4.79651e-06	5.33195e-06	4.36408e-06
LOC_Os03g60580.1 protein	actin-depolymerizing factor, putative, expressed	0.000592696	0.00055209	0.000441231	0.000497672	0.000468477	0.000379704	0.00113968	0.000720186	0.000983357	0.00118858	0.00132126	0.00108142
LOC_Os03g60740.1 protein	expressed protein	0.000296513	5.37052e-06	0.000309033	0.000116188	0.000109372	5.54042e-06	0.000190052	0.000186819	0.000264897	9.91031e-06	0.000220332	9.01684e-06
LOC_Os03g60870.1 protein	ras-related protein, putative, expressed	0.000708872	0.000513572	0.000430969	6.94426e-06	6.53689e-06	6.62274e-06	0.000511153	0.000446627	0.000527741	1.18463e-05	1.31687e-05	1.07783e-05
LOC_Os03g61330.4 protein	fumarylacetoacetase, putative, expressed	9.20336e-06	0.000300049	0.000287759	1.0819e-05	1.01843e-05	1.0318e-05	0.000353938	0.000260937	0.000328882	1.84562e-05	2.05164e-05	0.000335845
LOC_Os03g61560.1 protein	expressed protein	7.70903e-05	0.000104721	8.03455e-05	4.53115e-05	2.13267e-06	2.16068e-06	5.55882e-05	7.28564e-05	3.44353e-05	3.86487e-06	4.2963e-06	0.000105493
LOC_Os03g61600.1 protein	phosphoribosylformylglycinamidine synthase, putative, expressed	0.000191467	3.4679e-06	0.00023281	7.50259e-05	0.000141249	0.000214657	0.000398847	0.000392061	0.000370612	0.000191981	0.000497961	5.82243e-06
LOC_Os03g61630.1 protein	WD domain, G-beta repeat domain containing protein, expressed	8.43896e-05	4.58546e-06	8.79529e-05	4.96018e-06	4.66921e-06	9.46105e-05	0.000162271	0.000119632	0.000150783	8.46163e-06	9.4062e-06	0.000230963
LOC_Os03g61710.1 protein	GHMP kinases ATP-binding protein, putative, expressed	2.51001e-06	8.18315e-05	2.61599e-06	0.000118025	0.000194427	8.44203e-05	0.000120661	0.000118608	8.96951e-05	0.00010067	0.000111908	0.000183188
LOC_Os03g61970.1 protein	actin, putative, expressed	0.000673773	0.000695604	0.00087778	0.000831653	0.000894705	0.000981992	0.000842129	0.00108251	0.000842706	0.000945817	0.0014269	0.000860546
LOC_Os03g61990.2 protein	glycine-rich RNA-binding protein 7, putative, expressed	6.19543e-06	6.7328e-06	0.000193711	7.283e-06	0.000274231	6.9458e-06	0.000238261	0.000175655	0.000276742	0.000372724	0.000276221	0.000339121
LOC_Os03g62490.1 protein	prohibitin-2, putative, expressed	0.000394157	4.75939e-06	0.000410801	5.14833e-06	4.84632e-06	4.90996e-06	0.000505277	0.00057946	0.000469507	8.78258e-06	0.000585779	0.000479447
LOC_Os03g62590.1 protein	oxidoreductase, short chain dehydrogenase/reductase family domain containing protein, expressed	0.000679752	0.000233277	0.00089489	0.00172433	0.0019003	0.00164449	0.000963111	0.0008791	0.000799044	0.00200886	0.0020736	0.00208886
LOC_Os03g62620.3 protein	late embryogenesis abundant protein, putative, expressed	0.000763646	0.000698848	0.00104722	0.000661462	0.000845038	0.000856135	0.00104333	0.00136744	0.00140035	0.000805997	0.00089597	0.000733332
LOC_Os03g63410.1 protein	elongation factor Tu, putative, expressed	0.000785028	0.000792182	0.000905837	0.000692126	0.000775625	0.000722946	0.00115909	0.00108637	0.00117722	0.00118071	0.00131251	0.0014835
LOC_Os03g63430.1 protein	proteasome subunit, putative, expressed	0.000229357	0.000373876	0.000298802	0.000303321	0.000317253	0.000257136	0.000358332	0.000243855	0.000358578	0.000287466	0.000383467	0.000313859
LOC_Os03g63740.1 protein	NFD2, putative, expressed	0.000927574	0.000852947	0.000892376	0.000335509	0.000710612	0.00063995	0.000480203	0.000741764	0.000573696	0.000715435	0.000636239	0.000650935
LOC_Os03g64080.1 protein	retrotransposon protein, putative, Ty1-copia subclass, expressed	9.79798e-05	0.000146408	0.000114882	0.000179968	0.00018974	0.000199097	0.000111864	0.000138898	0.000142241	0.000159645	0.000150164	0.000167598
LOC_Os03g64210.1 protein	T-complex protein, putative, expressed	0.00113088	0.00108716	0.00115596	0.00130383	0.00151613	0.0014629	0.000794543	0.00113043	0.000874297	0.00187532	0.0017453	0.00130945
LOC_Os04g01250.1 protein	amidase family protein, putative, expressed	4.17784e-05	6.81032e-05	4.35425e-05	9.82247e-05	0.000231157	9.36769e-05	2.00837e-06	1.97419e-06	3.73238e-05	4.18906e-06	4.65669e-06	3.8114e-06
LOC_Os04g01290.1 protein	proteasome subunit, putative, expressed	0.000396895	0.00086264	0.000763668	0.000323008	0.000506766	0.000513421	0.000352237	0.000346243	0.000354576	0.000734697	0.000952829	0.0010584
LOC_Os04g01570.1 protein	invertase/pectin methylesterase inhibitor family protein, putative, expressed	0.000238509	6.47993e-06	6.21451e-06	0.000280378	6.59827e-06	0.000267397	0.000171984	0.000169058	0.000159809	1.19575e-05	1.32923e-05	1.08795e-05
LOC_Os04g01590.1 protein	arginase, putative, expressed	0.000373548	0.000162379	0.000311457	4.39122e-06	8.26725e-05	8.37581e-05	0.000143657	0.000141213	0.000166859	0.000224731	0.00033309	0.000272627
LOC_Os04g01690.1 protein	pyridoxal-dependent decarboxylase protein, putative, expressed	0.000142704	0.000354472	0.000191223	2.39649e-06	2.25591e-06	2.28554e-06	7.84004e-05	0.000269733	0.000200338	4.0882e-06	4.54457e-06	3.71963e-06
LOC_Os04g01740.1 protein	heat shock protein, putative, expressed	0.00195116	0.00166883	0.0018076	2.12378e-06	0.00107956	2.02545e-06	0.00145905	0.00150252	0.0014526	3.62297e-06	4.0274e-06	3.29634e-06
LOC_Os04g02754.1 protein	amidase family protein, putative, expressed	0.000438962	0.000604246	0.000487997	0.000928834	0.000874347	0.000688978	0.000337628	0.000331883	0.000313726	0.00064554	0.000521892	0.000961104
LOC_Os04g02870.4 protein	RNA recognition motif containing protein, putative, expressed	0.00010809	5.87329e-06	0.000225309	6.35326e-06	0.000179417	6.0591e-06	0.000207845	0.000204308	0.000144848	1.08381e-05	1.20479e-05	9.86097e-06
LOC_Os04g04020.1 protein	protein transport protein Sec24-like, putative, expressed	6.15937e-05	0.000133872	6.41945e-05	0.000130331	0.000190844	0.000110486	0.000130281	0.000128064	0.000132063	9.88147e-05	0.000137307	6.74295e-05
LOC_Os04g06770.1 protein	argonaute, putative, expressed	0.000167297	0.00024241	0.000159831	0.000278609	0.000339402	0.000343859	0.000201057	0.000171285	0.000174369	0.00025162	0.000217551	0.000254372
LOC_Os04g09390.1 protein	HEV3 - Hevein family protein precursor, expressed	0.00128685	0.000851239	0.000932998	6.57716e-06	0.000123827	0.000188179	0.000268962	0.000211508	0.000249921	0.000336601	1.24725e-05	1.02085e-05
LOC_Os04g16740.1 protein	ATP synthase subunit alpha, putative, expressed	7.51517e-05	0.000136117	5.22166e-05	0.000117792	0.000138603	8.42538e-05	4.81691e-05	4.73495e-05	6.71386e-05	5.02357e-06	0.000111687	4.57067e-06
LOC_Os04g17660.2 protein	rhodanese-like domain containing protein, putative, expressed	0.000498064	0.000451054	0.000346063	0.000487913	0.000367433	0.000465323	0.000159619	0.000156903	0.000148319	1.66467e-05	1.8505e-05	1.51459e-05
LOC_Os04g18200.1 protein	dihydrodipicolinate synthase, chloroplast precursor, putative, expressed	0.000267382	0.000181608	0.000313506	7.85797e-05	3.69851e-06	7.49415e-05	0.000353472	0.000252697	0.000268731	0.00013405	0.000298028	6.09823e-06
LOC_Os04g19740.1 protein	transketolase, chloroplast precursor, putative, expressed	0.000213456	0.000289963	0.00020393	0.00035548	0.000295259	0.000319079	0.000222327	0.000268977	0.000254262	0.000249701	0.000594804	0.000357011
LOC_Os04g20220.1 protein	elongation factor Tu, putative, expressed	0.000278624	0.000176628	0.000290389	0.000300241	0.000436789	0.00028634	0.000312527	0.000329153	0.000290402	0.000139686	0.000207039	0.000254186
LOC_Os04g24520.1 protein	ribosomal protein L51, putative, expressed	0.00108863	0.00138022	0.00151279	0.000426576	0.000401552	2.03413e-05	0.000872205	0.000514418	0.000486276	3.6385e-05	4.04466e-05	0.000662094
LOC_Os04g26841.1 protein	importin-8, putative, expressed	0.000138426	0.000150433	9.01697e-05	8.13632e-05	0.000153181	0.000135793	0.000182997	0.000114471	9.27501e-05	0.000104099	0.000231439	0.000284141
LOC_Os04g26910.1 protein	oxidoreductase, aldo/keto reductase family protein, putative, expressed	0.000180921	0.000275258	0.000150848	0.000170144	0.000160163	0.0001217	0.000139155	0.000136787	9.6978e-05	0.000145125	8.06628e-06	0.000198062
LOC_Os04g28180.1 protein	ribosomal protein, putative, expressed	0.00132179	0.000312268	0.0013177	6.75573e-06	0.000763131	0.00096644	0.00171284	0.00146644	0.00169426	0.00184395	0.00422768	0.00283113
LOC_Os04g28250.1 protein	cysteine proteinase inhibitor precursor, putative, expressed	0.000504661	0.000731245	0.00052597	0.000296626	0.000279225	9.42972e-06	0.000646933	0.000556435	0.000525993	1.68672e-05	0.000375002	1.53465e-05
LOC_Os04g30430.1 protein	nuclear transport factor 2, putative, expressed	0.000104532	0.000141998	8.17094e-05	0.000153602	0.00017351	0.000117192	7.53757e-05	0.000123489	9.33863e-05	5.24064e-06	5.82565e-06	4.76817e-06
LOC_Os04g30760.1 protein	3-oxoacyl-reductase, chloroplast precursor, putative, expressed	0.000159756	4.34033e-06	0.000166502	0.00014085	0.000176784	8.95527e-05	0.000115197	0.000226474	0.000285445	8.00927e-06	8.90335e-06	0.000218616
LOC_Os04g30780.2 protein	eukaryotic translation initiation factor 3 subunit H, putative, expressed	0.00011442	0.000373034	0.000298129	0.000336265	0.000443154	0.000320696	0.00027502	0.000378476	0.00035777	0.00045891	0.000382603	0.000730689
LOC_Os04g31700.1 protein	methylisocitrate lyase 2, putative, expressed	0.000228546	0.000319332	0.000238196	0.000345428	0.000361294	0.000219623	0.000125562	0.00024685	0.000233346	6.54743e-06	0.000436699	0.000178714
LOC_Os04g31710.1 protein	expressed protein	0.00115882	0.000906717	0.000966198	0.00147122	0.00112845	0.00135113	0.00129239	0.000876138	0.00103526	0.00232386	0.00175662	0.00270637
LOC_Os04g32020.1 protein	2-oxoglutarate dehydrogenase E1 component, mitochondrial precursor, putative, expressed	1.40494e-06	1.5268e-06	0.000146426	1.65157e-06	1.55468e-06	0.000204763	0.000175599	0.000146055	0.000100411	2.81742e-06	3.13193e-06	2.56342e-06
LOC_Os04g32070.1 protein	dehydrogenase/reductase, putative, expressed	0.00131148	0.00135022	0.00118701	0.00235312	0.00244423	0.00236025	0.00106181	0.0011416	0.00104831	0.00290684	0.00269278	0.00289666
LOC_Os04g32080.1 protein	11-beta-hydroxysteroid dehydrogenase, putative, expressed	0.00123547	0.000483347	0.00113312	0.00203329	0.0015859	0.00166213	0.00142539	0.00149455	0.00132449	0.00118924	0.00176266	0.00180337
LOC_Os04g32330.2 protein	dihydrolipoyllysine-residue succinyltransferase component of 2-oxoglutarate dehydrogenase complex, mitochondrial precursor, putative, expressed	0.000202516	0.000157201	0.00012061	6.80189e-05	6.40288e-05	3.24348e-06	0.000166891	0.000246077	0.000180923	0.000232068	0.000644935	0.000369506
LOC_Os04g32560.2 protein	ATP-dependent Clp protease ATP-binding subunit clpA homolog CD4B,chloroplast precursor, putative, expressed	0.000332043	0.000436018	0.000273967	0.000618024	0.000658318	0.000620431	0.000345842	0.000392258	0.000407878	0.00061038	0.000709358	0.000732054
LOC_Os04g32650.1 protein	tRNA synthetase class II core domain containing protein, expressed	0.000528407	0.000635764	0.000590056	0.000621165	0.000626493	0.000592405	0.000580606	0.000481551	0.000623801	0.000794739	0.000925525	0.000964119
LOC_Os04g32660.1 protein	cytochrome b-c1 complex subunit Rieske, mitochondrial precursor, putative, expressed	0.000137057	0.000148945	4.76148e-06	0.000107411	0.00020222	0.000153657	0.000131772	0.000215883	0.000244887	0.000458084	1.01844e-05	0.000333429
LOC_Os04g32950.1 protein	calreticulin precursor protein, putative, expressed	0.0011116	0.00110521	0.00103529	0.000917495	0.000758986	0.000928046	0.000795867	0.000715268	0.000739525	0.000521721	0.000790856	0.000733605
LOC_Os04g33150.1 protein	desiccation-related protein PCC13-62 precursor, putative, expressed	0.000432529	4.27314e-06	0.00069668	0.00041601	0.000261071	0.000308583	0.000642677	0.000594581	0.000562052	0.00055197	0.000701242	0.00035872
LOC_Os04g33190.1 protein	AMP-binding enzyme, putative, expressed	5.10065e-05	0.000110861	5.31603e-05	1.99868e-06	1.88144e-06	1.90614e-06	3.26931e-05	1.60684e-06	1.51893e-06	3.40957e-06	3.79018e-06	3.10218e-06
LOC_Os04g33220.1 protein	SAM domain family protein, expressed	0.000190987	5.18881e-06	0.000149289	0.000112257	5.28358e-06	5.35296e-06	0.000183622	0.000135373	0.00029859	0.0001915	0.000212877	8.71176e-06
LOC_Os04g33460.1 protein	1,4-alpha-glucan-branching enzyme 2, chloroplast precursor, putative, expressed	6.77367e-05	7.36119e-05	3.52984e-06	0.000159255	0.000187391	0.000189852	0.000130249	0.000128033	0.0002118	0.000135837	0.000151001	0.000247182
LOC_Os04g34100.1 protein	expressed protein	0.000219924	0.000239	0.000171908	0.000323163	0.000243365	0.00012328	0.000370026	0.000311769	0.000491187	0.000220515	0.000245131	0.000200634
LOC_Os04g35090.1 protein	40S ribosomal protein S10, putative, expressed	0.00187386	0.0020364	0.00166366	0.0017133	0.00161279	0.00163397	0.00200178	0.00190213	0.00186007	0.00139178	0.00154714	0.00113967
LOC_Os04g35290.1 protein	OsPDIL5-2 protein disulfide isomerase PDIL5-2, expressed	3.00251e-06	0.000163147	3.12929e-06	3.52959e-06	6.64507e-05	3.36617e-06	0.000115469	5.67522e-05	8.04711e-05	0.000180635	0.000401598	0.000219133
LOC_Os04g35490.1 protein	expressed protein	5.85283e-06	0.000190814	0.000243998	0.000619223	0.000388599	0.000524936	0.000337628	0.000221255	0.000261438	0.000469484	1.30473e-05	0.000320368
LOC_Os04g35570.1 protein	Regulator of chromosome condensation domain containing protein, expressed	2.80367e-06	6.0937e-05	0.000116882	3.29584e-06	3.1025e-06	3.14324e-06	8.08667e-05	0.000132485	7.51419e-05	0.000112448	0.000187501	0.000153465
LOC_Os04g36050.1 protein	cleft lip and palate transmembrane protein 1, putative, expressed	2.09236e-06	2.27385e-06	4.36142e-05	7.37899e-05	0.000138922	7.03734e-05	4.02335e-05	7.90978e-05	5.60779e-05	0.000125879	0.000186574	0.00011453
LOC_Os04g36700.1 protein	proteasome subunit, putative, expressed	0.00038849	0.000519614	0.000373748	0.000702595	0.000429897	0.000368536	0.000459703	0.000480124	0.000480555	0.000719139	0.00066618	0.000763355
LOC_Os04g36750.1 protein	hsp20/alpha crystallin family protein, putative, expressed	0.000295363	0.000256786	0.000307835	6.94426e-06	0.000130738	0.000132455	0.000283974	0.000279142	0.00026387	1.18463e-05	1.31687e-05	1.07783e-05
LOC_Os04g38870.4 protein	14-3-3 protein, putative, expressed	0.00208445	5.26803e-06	0.00242508	0.00188052	0.00182384	0.00201083	0.00233032	0.00242811	0.00207874	0.00223587	0.00216127	0.00238809
LOC_Os04g38900.2 protein	prohibitin, putative, expressed	0.000708049	0.000240457	0.000737946	0.000676279	0.000538667	0.000595354	0.000765838	0.000878275	0.000790692	0.00115367	0.000887853	0.00104966
LOC_Os04g39020.1 protein	aldehyde dehydrogenase, putative, expressed	2.51498e-06	0.000218649	7.86351e-05	5.91293e-05	2.78303e-06	8.45874e-05	7.25398e-05	7.13055e-05	6.74045e-05	5.04346e-06	5.60646e-06	9.17754e-05
LOC_Os04g39420.1 protein	6-phosphofructokinase 2, putative, expressed	0.000716201	0.000778322	0.00034834	0.000898054	0.00100388	0.000856474	0.000596772	0.000451244	0.000511869	0.00086175	0.00127726	0.00121965
LOC_Os04g39444.1 protein	LSM domain containing protein, expressed	1.11409e-05	1.21072e-05	1.16113e-05	0.0011787	0.0014794	0.00137393	1.07113e-05	1.0529e-05	9.95301e-06	0.00111708	0.000993426	2.03274e-05
LOC_Os04g39700.1 protein	60S ribosomal protein L6, putative, expressed	0.00120141	6.21723e-06	0.00155027	0.000874288	0.000759693	0.000833809	0.00209015	0.00194645	0.00199329	0.00137673	0.00178548	0.00229645
LOC_Os04g39880.1 protein	Os4bglu12 - beta-glucosidase, exo-beta-glucanase, expressed	0.000124516	0.000270632	0.000155728	8.78244e-05	0.00011023	0.000167516	4.78858e-05	7.06065e-05	6.67437e-05	4.99402e-06	5.5515e-06	9.08756e-05
LOC_Os04g40080.1 protein	leucine rich repeat containing protein, expressed	8.54302e-05	0.000123787	0.000118717	0.000301281	0.000315119	0.00022348	5.47573e-05	8.07383e-05	0.000127202	0.000228426	0.000317406	0.000363706
LOC_Os04g40660.3 protein	MA3 domain containing protein, expressed	1.92143e-06	0.000104404	4.00512e-05	0.000135523	0.000127573	0.000107707	5.542e-05	7.2636e-05	6.86622e-05	0.000269722	0.000256998	0.000245405
LOC_Os04g40730.1 protein	oxidoreductase, short chain dehydrogenase/reductase family, putative, expressed	0.000199695	4.34033e-06	0.000208128	4.69502e-06	4.4196e-06	4.47764e-06	0.000191995	0.000226474	0.000178403	8.00927e-06	0.000178067	7.2872e-06
LOC_Os04g40850.1 protein	26S proteasome non-ATPase regulatory subunit 6, putative, expressed	0.000261195	0.000283851	0.000340281	0.000268666	0.000216776	0.000256227	0.000282514	0.000339419	0.000233346	0.000261897	0.000509482	5.95714e-06
LOC_Os04g40874.1 protein	glucose-6-phosphate 1-dehydrogenase, cytoplasmic isoform, putative, expressed	0.000366805	0.000548103	0.00028672	0.000485095	0.000507376	0.000462635	0.000484908	0.000433325	0.000327695	9.19476e-06	1.02212e-05	8.36581e-06
LOC_Os04g40950.1 protein	glyceraldehyde-3-phosphate dehydrogenase, putative, expressed	0.00708522	0.00753594	0.00793429	0.00841759	0.00842425	0.00963343	0.00786278	0.00701665	0.00703681	0.0116389	0.0128541	0.0110022
LOC_Os04g40990.1 protein	malate synthase, glyoxysomal, putative, expressed	0.000335996	0.000438166	0.000326837	0.000368646	0.000396595	0.000401803	0.000301503	0.000275203	0.000240136	0.000179679	0.000349539	0.00036783
LOC_Os04g41960.1 protein	NADP-dependent oxidoreductase, putative, expressed	0.000220881	4.00065e-06	0.000191839	4.32758e-06	8.14743e-05	4.12721e-06	0.000212363	0.000278333	0.000131553	0.000221474	0.000164131	0.000201507
LOC_Os04g42000.1 protein	6,7-dimethyl-8-ribityllumazine synthase, chloroplast precursor, putative, expressed	0.000747096	0.000811896	0.000898433	0.000608015	0.000699536	0.000386576	0.000607781	0.000706065	0.000718778	0.000460986	0.000640558	1.04856e-05
LOC_Os04g42140.1 protein	eukaryotic initiation factor iso-4F subunit p82-34, putative, expressed	0.000176175	0.000313292	0.000267075	0.000414203	0.000407628	0.000341159	0.000400356	0.000348135	0.000357706	0.000224825	0.000178516	0.000292223
LOC_Os04g42580.1 protein	carboxyvinyl-carboxyphosphonate phosphorylmutase, putative, expressed	7.57493e-05	0.000137199	7.89478e-05	8.90466e-05	8.3823e-05	2.83079e-06	4.85522e-05	7.1589e-05	9.02301e-05	0.00010127	0.000168863	0.00013821
LOC_Os04g42600.1 protein	polyadenylate-binding protein, putative, expressed	0.000173453	0.000251331	0.000120518	6.79673e-05	0.000170614	0.000129641	0.000129706	0.000145713	0.000120524	0.000154595	0.000300741	0.000527465
LOC_Os04g42920.1 protein	dehydrogenase, putative, expressed	7.97111e-05	0.000202125	0.000193846	0.000156173	2.94023e-06	0.000178731	0.000153274	2.51111e-06	2.37373e-06	5.32835e-06	5.92315e-06	4.84797e-06
LOC_Os04g42930.1 protein	- glutaredoxin subgroup I, expressed - [OsGrx_C2.2]	0.00280014	0.00391245	0.00406488	0.00493753	0.00564386	0.00504527	0.00346135	0.00274086	0.00250158	0.00521423	0.00378988	0.00200713
LOC_Os04g43170.1 protein	caleosin related protein, putative, expressed	0.00396616	0.00295416	0.00390141	0.00817229	0.00793946	0.00954255	0.00454159	0.00421161	0.00410064	0.00625567	0.00496713	0.00512252
LOC_Os04g43200.1 protein	caleosin related protein, putative, expressed	5.20518e-06	5.65666e-06	5.42497e-06	0.000244757	0.000230399	5.83561e-06	0.000150134	0.000147579	0.000186007	1.04383e-05	0.000232071	0.000284917
LOC_Os04g43360.2 protein	Os4bglu14 - monolignol beta-glucoside homologue without catalytic acid/base, expressed	2.98137e-06	9.71989e-05	9.32177e-05	0.000140189	0.000164957	0.000167123	8.5992e-05	2.81763e-06	2.66348e-06	0.000119575	0.000199385	0.000163192
LOC_Os04g43750.2 protein	kinase, pfkB family, putative, expressed	0.000186774	0.000162379	0.000116796	0.000131737	0.000206681	8.37581e-05	0.000287315	0.000211819	0.000266975	0.000224731	0.000582907	0.000477097
LOC_Os04g44470.1 protein	KUN1 - Kunitz-type trypsin inhibitor precursor, expressed	0.000825541	0.000966157	0.000794215	0.000671857	0.000843259	0.000996722	0.000976869	0.000840217	0.000624054	0.000254695	0.000707816	0.000695198
LOC_Os04g44570.1 protein	aquaporin protein, putative, expressed	0.000191708	0.00026042	0.000199802	0.000169021	0.000424281	0.000161195	0.000184315	0.000226474	0.000214084	0.000288334	1.0684e-05	8.74464e-06
LOC_Os04g44870.1 protein	C2 domain containing protein, putative, expressed	0.000529193	0.000575093	0.000367692	0.000518408	0.000487997	0.000593287	0.000339191	0.000416774	0.000393973	1.76871e-05	1.96616e-05	0.000321851
LOC_Os04g44920.3 protein	oxidoreductase, short chain dehydrogenase/reductase family domain containing protein, expressed	0.000201597	7.30277e-06	0.000280146	0.000157991	0.000148723	7.5338e-06	0.000387647	0.000254034	0.000360204	0.000269518	1.49802e-05	1.2261e-05
LOC_Os04g45040.3 protein	DEAD-box ATP-dependent RNA helicase, putative, expressed	0.000306039	0.000277153	0.000265802	0.000239842	0.000253994	0.000257329	0.000147119	0.000216923	0.000205056	5.11436e-06	0.000397969	0.000279196
LOC_Os04g46200.1 protein	oleosin, putative, expressed	0.00137304	0.000932584	0.00062607	0.00221935	0.00227908	0.00163555	0.000907564	0.000567714	0.000613321	0.00137673	0.000956508	0.000469729
LOC_Os04g46310.1 protein	HEAT repeat family protein, putative, expressed	1.18587e-05	2.57745e-05	1.23594e-05	2.09106e-05	3.28065e-05	2.65899e-05	2.85034e-05	2.24147e-05	2.11885e-05	1.18905e-06	1.32179e-06	1.08185e-06
LOC_Os04g46620.1 protein	T-complex protein, putative, expressed	0.000838941	0.000987683	0.000947229	0.000849238	0.000696269	0.00065316	0.00105305	0.00107918	0.00104096	0.00135526	0.0013507	0.00148819
LOC_Os04g47220.1 protein	aquaporin protein, putative, expressed	0.000793789	0.000575093	0.000275769	5.18408e-06	4.87997e-06	4.94406e-06	0.000127197	0.000125032	0.000236384	0.000442179	9.83078e-06	8.04628e-06
LOC_Os04g47870.2 protein	PINHEAD, putative, expressed	1.15355e-06	0.000125361	1.20226e-06	0.000284771	0.000268066	0.00033625	1.10907e-06	1.0902e-06	0.0001855	2.31331e-06	2.57154e-06	0.000231522
LOC_Os04g48490.1 protein	fasciclin-like arabinogalactan protein, putative, expressed	0.000383082	0.000416309	0.000368545	0.000450329	0.000554347	0.000594663	0.000283315	0.000306344	0.000342236	0.000413658	0.000656906	0.000430131
LOC_Os04g51610.3 protein	calcium-transporting ATPase, plasma membrane-type, putative, expressed	1.21654e-06	1.32205e-06	1.2679e-06	0.00015731	0.000107696	9.54714e-05	4.67849e-05	1.14972e-06	2.17365e-05	7.31882e-05	8.13582e-05	0.000110983
LOC_Os04g51630.2 protein	60S ribosomal protein L7, putative, expressed	0.00114514	5.65666e-06	0.00195299	0.000917837	0.000518397	0.000641917	0.00190169	0.00196772	0.00218558	0.000939449	0.00139243	0.00199442
LOC_Os04g51910.1 protein	proteasome/cyclosome repeat containing protein, expressed	0.000227668	0.000247415	0.000237281	0.000229401	0.000359906	0.000328169	0.000281428	0.00027664	0.000246977	0.00022828	3.62518e-06	0.000296713
LOC_Os04g52110.1 protein	late embryogenesis abundant protein, group 3, putative, expressed	4.63527e-06	5.03731e-06	0.00014493	5.44896e-06	0.000153879	0.0001559	0.000178261	0.000219035	0.000207052	0.000278863	1.03331e-05	8.4574e-06
LOC_Os04g52130.1 protein	coproporphyrinogen III oxidase, chloroplast precursor, putative, expressed	0.000254649	0.000449697	0.000298577	0.000374189	0.000281791	0.000178432	0.000183622	0.000150415	0.00019906	6.38333e-06	7.0959e-06	5.80784e-06
LOC_Os04g52270.2 protein	coatomer subunit epsilon, putative, expressed	5.3364e-06	5.79926e-06	5.56173e-06	6.27317e-06	5.90518e-06	5.98272e-06	0.000153918	0.000201733	0.000190696	1.07015e-05	1.18961e-05	0.0002921
LOC_Os04g52361.1 protein	ribosomal protein S17, putative, expressed	0.00118329	0.00120019	0.0014799	9.27339e-06	0.00122211	0.00123816	0.00144103	0.00134196	0.00140949	1.58196e-05	0.00105513	0.00201507
LOC_Os04g52450.1 protein	aminotransferase, putative, expressed	7.38409e-05	0.00018724	5.13059e-05	0.000549754	0.000571978	0.000579489	9.46579e-05	0.000116309	8.79568e-05	0.000394876	0.000219478	0.000449095
LOC_Os04g52900.1 protein	ABC transporter family protein, putative, expressed	8.58151e-05	3.39121e-05	4.06539e-05	6.4196e-05	7.76959e-05	8.74624e-05	7.50053e-05	5.89833e-05	7.66651e-05	9.38679e-05	0.000139128	0.000128108
LOC_Os04g52960.1 protein	nucleolin, putative, expressed	0.000143713	0.000195223	0.000149781	0.000147823	0.000198788	0.000221539	0.000207257	0.000152798	0.000192584	0.000216148	0.000280323	0.000327769
LOC_Os04g53230.1 protein	aminomethyltransferase, putative, expressed	3.1129e-06	3.3829e-06	3.24434e-06	0.000146374	0.000172234	0.000104698	2.99286e-06	2.94194e-06	8.34296e-05	6.24252e-06	0.000208181	5.67973e-06
LOC_Os04g53440.2 protein	RNA recognition motif containing protein, putative, expressed	8.96515e-05	3.24759e-06	6.22914e-05	7.02595e-05	3.3069e-06	3.35033e-06	0.000114926	8.47277e-05	0.00010679	5.99282e-06	6.6618e-06	5.45254e-06
LOC_Os04g54410.1 protein	expressed protein	7.96278e-05	8.65344e-05	6.22425e-05	0.000140409	0.000110144	2.2318e-06	3.82786e-05	7.52545e-05	1.77844e-06	7.98417e-05	0.000133132	0.000181609
LOC_Os04g55060.1 protein	3-oxoacyl-synthase III, chloroplast precursor, putative, expressed	0.000186774	3.3829e-06	9.73303e-05	3.65935e-06	3.44469e-06	3.48992e-06	8.97858e-05	0.000117677	0.00011124	0.00012485	0.000138787	5.67973e-06
LOC_Os04g55650.2 protein	oryzain alpha chain precursor, putative, expressed	0.000589481	0.000524136	0.000614372	0.000314982	0.000296505	0.000360478	0.000566749	0.000607752	0.000670253	0.000752264	0.000955701	0.000977776
LOC_Os04g55720.1 protein	D-3-phosphoglycerate dehydrogenase, chloroplast precursor, putative, expressed	0.000476533	0.000607929	0.000453467	0.000803744	0.000756595	0.000812987	0.000557756	0.00064617	0.000684858	0.000664783	0.000646618	0.000831668
LOC_Os04g56070.2 protein	COP9 signalosome complex subunit 5b, putative, expressed	0.000111084	0.000160959	0.000115775	4.35281e-06	4.09747e-06	4.15128e-06	3.56002e-06	3.49945e-06	6.61599e-05	7.42551e-06	8.25442e-06	0.000135121
LOC_Os04g56160.3 protein	plasma membrane ATPase, putative, expressed	0.000237787	0.000273613	0.000247828	0.000411072	0.000386958	0.000501811	0.000363098	0.00035692	0.000424866	0.000476852	0.000405357	0.000433861
LOC_Os04g56520.1 protein	alpha-1,4-glucan-protein synthase, putative, expressed	0.00058562	0.000477311	0.000648494	0.000215132	0.000202512	0.000205171	0.000422278	0.000518866	0.00049048	0.000293596	8.15926e-06	6.67818e-06
LOC_Os04g56580.1 protein	inositol 1,3,4,5,6-pentakisphosphate 2-kinase, putative, expressed	5.70815e-05	3.10163e-06	2.97459e-06	0.000167755	0.000157914	0.000191985	5.48803e-05	5.39465e-05	2.54976e-06	5.72348e-06	6.36239e-06	0.00010415
LOC_Os04g56620.2 protein	molybdopterin biosynthesis protein CNX1, putative, expressed	3.22351e-06	0.000105093	3.35962e-06	0.000151575	0.000321038	0.000180696	9.29761e-05	6.09294e-05	8.63941e-05	0.00019393	0.000215579	0.000235262
LOC_Os04g56646.1 protein	MEE34, putative, expressed	0.0005699	8.84759e-06	0.000678816	9.57061e-06	9.00918e-06	9.12749e-06	0.000547924	0.000615543	0.000581868	0.000489798	0.000362983	0.000594187
LOC_Os04g57440.1 protein	oryzain beta chain precursor, putative, expressed	0.000218037	0.000236948	0.000340865	0.000288351	0.000331754	0.000397222	0.000471664	0.000437881	0.000413926	0.000710522	0.000668324	0.000596737
LOC_Os04g57590.2 protein	DJ-1 family protein, putative, expressed	0.000335109	0.000364175	0.000244481	0.000196968	0.000148331	0.000150278	0.000322186	0.000380045	0.00026944	0.000403211	0.000373518	0.000428003
LOC_Os04g57810.3 protein	GA18008-PA, putative, expressed	0.000409698	0.000222617	0.000355831	8.02696e-06	0.000226683	7.65531e-06	0.000525199	0.000580795	0.000610023	1.36933e-05	1.52219e-05	1.24588e-05
LOC_Os04g57850.1 protein	AMP-binding enzyme, putative, expressed	2.2761e-06	7.42056e-05	2.37221e-06	0.000240809	0.000176309	0.000229659	0.000109416	8.60437e-05	0.000142339	0.000136933	0.000152219	4.15292e-06
LOC_Os04g57890.1 protein	oligosaccharyl transferase, putative, expressed	1.76153e-06	1.91432e-06	3.67182e-05	8.28302e-05	1.94928e-06	9.8744e-05	5.0808e-05	4.99435e-05	4.72112e-05	3.53252e-06	3.92686e-06	3.21405e-06
LOC_Os04g57950.1 protein	dihydroorotate dihydrogenase protein, putative, expressed	0.000162481	0.000235433	0.000197566	0.000191004	0.000119866	9.10803e-05	0.00026036	0.00025593	0.000217735	0.000217224	0.000362209	0.00039528
LOC_Os04g58110.1 protein	pyruvate kinase, putative, expressed	0.00211263	0.00207979	0.0019946	0.00195757	0.00192525	0.00183907	0.00219843	0.0019966	0.00213162	0.00189401	0.00193922	0.00190465
LOC_Os04g58280.1 protein	stem-specific protein TSJT1, putative, expressed	0.00123707	0.00116512	0.00120336	0.000678643	0.000821356	0.000739682	0.00142724	0.00124707	0.00110517	0.00165386	0.00110309	0.00150476
LOC_Os04g58640.1 protein	cleavage and polyadenylation specificity factor subunit 5, putative, expressed	0.000125749	0.000204984	6.55293e-06	0.000221735	0.000208728	0.000211469	0.000241799	0.000237685	0.000280852	0.000252173	1.40162e-05	1.14719e-05
LOC_Os04g58720.1 protein	anthranilate phosphoribosyltransferase, putative, expressed	1.25624e-06	6.82603e-05	1.30929e-06	0.000118142	0.000125113	0.000169008	9.66241e-05	5.93625e-05	5.61149e-05	5.03848e-05	8.40138e-05	6.87635e-05
LOC_Os04g58840.1 protein	Eukaryotic aspartyl protease domain containing protein, expressed	0.000207357	0.000169007	0.000216113	0.000121879	0.000114729	0.000116236	0.000249201	0.000195969	0.000254716	5.19786e-06	5.77809e-06	0.000236462
LOC_Os04g59040.2 protein	soluble inorganic pyrophosphatase, putative, expressed	0.00073145	0.000794893	0.000554426	0.00101619	0.000956577	0.000670942	0.000767175	0.000754121	0.000653459	0.00106679	0.00103764	0.000970609
LOC_Os04g59150.1 protein	peroxidase precursor, putative, expressed	0.0010645	0.000718036	0.000956425	0.00125137	0.00121858	0.00111113	0.00102345	0.00100604	0.00127893	0.00213473	0.00188205	0.00247807
LOC_Os04g59160.1 protein	peroxidase precursor, putative, expressed	3.64961e-06	3.96616e-06	3.80371e-06	0.000128708	4.0386e-06	4.09163e-06	0.000175443	0.00020695	0.000326047	0.000512317	0.000732224	0.000665899
LOC_Os04g59190.1 protein	peroxidase precursor, putative, expressed	7.47096e-05	4.05948e-06	7.78642e-05	0.000834332	0.000950734	0.00087946	0.000395057	0.000564852	0.000700809	0.00149821	0.00141563	0.00163576
LOC_Os04g59260.1 protein	peroxidase precursor, putative, expressed	0.000413334	4.0835e-06	0.000391625	0.000485893	0.000457389	0.000505523	0.000469649	0.000639218	0.000671386	0.000602828	0.000753887	0.00095984
LOC_Os04g59494.4 protein	transportin-2, putative, expressed	0.000171052	0.000108435	0.000163419	0.000117296	0.000157736	0.000143827	0.000109637	0.000121243	0.000152814	0.000114341	3.17763e-06	0.000208065
LOC_Os05g01050.2 protein	DNA-binding protein-related, putative, expressed	0.00104259	0.000927016	0.000790264	0.000668514	0.000629298	0.000743822	0.000546755	0.000627027	0.000423374	1.90071e-05	0.000633865	0.000518805
LOC_Os05g01262.1 protein	translocon-associated protein beta domain containing protein, expressed	6.44702e-06	0.000280249	0.00026877	0.000227363	0.00042805	0.000361393	0.000371905	0.000365577	0.000345577	0.000258574	1.43719e-05	1.17631e-05
LOC_Os05g01270.1 protein	peptidyl-prolyl cis-trans isomerase, putative, expressed	0.000254013	0.000220836	0.000211791	0.000119441	0.000281086	0.000113911	0.00014653	0.00019205	0.000272314	0.000407512	1.13251e-05	9.26931e-06
LOC_Os05g01450.1 protein	eukaryotic translation initiation factor 3 subunit F, putative, expressed	0.000447205	4.85994e-06	0.000466089	0.000315426	0.000296922	0.000200548	0.000601944	0.000549438	0.000639235	0.000627769	0.000498462	0.000652769
LOC_Os05g01480.1 protein	ras-related protein, putative, expressed	5.77301e-06	0.0005019	6.01678e-06	0.000678643	0.00057495	0.000776666	5.55039e-06	5.45595e-06	5.15747e-06	1.1577e-05	1.28694e-05	1.05333e-05
LOC_Os05g01600.2 protein	actin, putative, expressed	3.36887e-06	3.66107e-06	0.00112356	0.00126728	0.0010811	0.00113307	0.0012308	0.00127354	0.00138445	0.00148628	7.50999e-06	6.14676e-06
LOC_Os05g01820.1 protein	cytochrome b5-like Heme/Steroid binding domain containing protein, expressed	0.0016687	0.00181343	0.00173916	0.00152571	0.00235948	0.00166294	0.00169348	0.00140182	0.00107667	0.00241681	0.00165329	0.00101489
LOC_Os05g02060.1 protein	mitochondrial import inner membrane translocase subunit Tim17, putative, expressed	0.000521944	0.000661751	0.00072531	0.00112487	0.00105889	0.00156043	0.000501816	0.000411065	0.000310861	0.000523346	0.000387844	0.000317442
LOC_Os05g02510.1 protein	beta-hexosaminidase precursor, putative, expressed	7.04286e-05	7.65374e-05	7.34025e-05	5.51946e-05	7.79352e-05	7.89587e-05	9.02837e-05	6.65606e-05	2.09731e-06	4.70785e-06	0.000104668	4.28342e-06
LOC_Os05g02520.1 protein	cupin domain containing protein, expressed	0.000247645	0.000230678	0.00044246	4.15882e-06	0.000117446	7.93253e-05	0.000374149	0.000300913	0.000316057	0.000212837	0.000315461	0.000322748
LOC_Os05g02530.1 protein	glutathione S-transferase, N-terminal domain containing protein, expressed	0.00128289	0.00125475	0.00102508	0.00130702	0.00132499	0.00119856	0.00111008	0.00105078	0.00103149	0.000943315	0.00104862	0.00132642
LOC_Os05g03820.3 protein	glutamate--cysteine ligase, chloroplast precursor, putative, expressed	0.000129071	0.000196373	0.00018833	0.000242767	0.000257091	0.000202586	0.000372283	0.000268362	0.00036899	0.000310604	0.00028773	0.000282601
LOC_Os05g03830.1 protein	aminotransferase, putative, expressed	2.73132e-06	5.93645e-05	5.6933e-05	9.63236e-05	3.02243e-06	9.18638e-05	7.87798e-05	7.74393e-05	7.32028e-05	5.47731e-06	6.08874e-06	4.9835e-06
LOC_Os05g04380.1 protein	peroxidase precursor, putative, expressed	0.0004085	0.000443932	0.000270931	0.000218277	0.000205473	0.000166537	0.00024993	0.000315871	0.000265414	0.000372361	0.000413928	0.000542065
LOC_Os05g04520.1 protein	protein kinase, putative, expressed	0.000105545	0.000191167	0.000146669	0.000165431	0.00023359	0.000197214	6.76502e-05	9.97487e-05	9.42917e-05	0.000211658	7.84284e-06	0.000192576
LOC_Os05g04630.1 protein	retrotransposon protein, putative, SINE subclass, expressed	0.000281667	0.000139135	0.000320248	0.000180607	0.000141677	0.000143537	0.000393899	0.000362997	0.000366014	0.000256749	0.000171246	0.000327042
LOC_Os05g04870.1 protein	oxidoreductase, short chain dehydrogenase/reductase family protein, putative, expressed	0.0073247	0.00354184	0.00581304	0.00446325	0.00602328	0.00606471	0.00432872	0.00390577	0.00345196	0.00572727	0.00726541	0.00674355
LOC_Os05g05470.1 protein	T-complex protein, putative, expressed	0.000712185	0.000954547	0.000692773	0.000641857	0.000788093	0.000558909	0.000753194	0.000628199	0.000911956	0.000809311	0.000952575	0.00108286
LOC_Os05g05700.2 protein	cullin, putative, expressed	3.42335e-05	0.00013021	3.5679e-05	0.000120729	0.000151529	0.000134329	3.29134e-05	3.23534e-05	1.52917e-06	0.000102976	3.81572e-06	3.12308e-06
LOC_Os05g05830.1 protein	bifunctional protein folD, putative, expressed	0.000391458	4.72679e-06	0.00022666	0.000357915	0.000433181	0.00029258	0.000627271	0.000616597	0.00066058	0.000523346	0.000581767	0.000555524
LOC_Os05g05840.1 protein	tRNA synthetase class II core domain containing protein, expressed	8.6106e-05	0.000140362	0.00014957	0.000185573	0.000222328	0.000160891	0.000193166	0.000257694	0.000269237	0.000201454	0.000223942	0.000209476
LOC_Os05g05860.1 protein	retrotransposon protein, putative, unclassified, expressed	6.78815e-07	2.95077e-05	7.07478e-07	3.19191e-05	3.75583e-05	3.80515e-05	1.30528e-05	6.41534e-07	2.42575e-05	1.36128e-06	1.51324e-06	1.23855e-06
LOC_Os05g05930.1 protein	peripheral-type benzodiazepine receptor, putative, expressed	0.00236903	0.00214543	0.00192038	0.00448678	0.00298563	0.00361505	0.000189806	0.000932883	5.87898e-06	1.31966e-05	0.000440093	1.20069e-05
LOC_Os05g05950.1 protein	TOC159, putative, expressed	0.000106973	0.000158525	0.00011149	0.000102888	0.000107613	0.000119929	0.000130898	0.000110289	9.55672e-05	0.000117011	0.000238468	0.000212925
LOC_Os05g06310.1 protein	60S ribosomal protein L18-3, putative, expressed	0.00121602	0.00139491	0.00126736	0.00119124	0.00127087	0.00128756	0.00155883	0.00140462	0.00126742	0.000812856	0.00105419	0.00110936
LOC_Os05g06350.1 protein	importin subunit alpha, putative, expressed	0.00078487	0.000852947	0.000768435	0.00103449	0.00105276	0.000906596	0.000594537	0.000719287	0.00074368	0.0011447	0.00137852	0.00138866
LOC_Os05g06430.2 protein	OsPDIL2-1 protein disulfide isomerase PDIL2-1, expressed	0.000312311	0.000452532	0.00050633	0.000489513	0.000537597	0.000505753	0.000567171	0.000524726	0.000558021	0.000835065	0.00131507	0.00107635
LOC_Os05g06460.1 protein	dihydrolipoyl dehydrogenase, putative, expressed	8.95988e-05	0.000121713	0.000116728	0.000131659	0.00017351	0.000200901	8.61437e-05	0.000105847	2.00113e-06	0.000134759	0.000249671	0.00016348
LOC_Os05g06500.1 protein	universal stress protein domain containing protein, putative, expressed	0.00129288	0.00148767	0.00118894	0.00143043	0.00117821	0.00110842	0.0015355	0.00158125	0.00129091	0.000915072	0.000678147	0.00124886
LOC_Os05g06750.1 protein	dihydrolipoyl dehydrogenase, mitochondrial precursor, putative, expressed	2.51997e-06	0.000410781	2.62637e-06	2.96233e-06	2.78856e-06	2.82518e-06	0.00058147	0.000571576	0.000450255	0.000353743	0.000561759	0.000413809
LOC_Os05g07030.2 protein	arginyl-tRNA synthetase, putative, expressed	0.000209581	0.000364416	0.000262117	0.000295647	0.000324687	0.000211469	0.000261949	0.000158457	0.000280852	0.000210144	0.000327044	0.000420637
LOC_Os05g07050.1 protein	pre-mRNA-processing-splicing factor 8, putative, expressed	5.94498e-05	5.87329e-05	3.94291e-05	0.000165185	0.000161475	0.000169655	6.75495e-05	6.12924e-05	9.65654e-05	0.000151733	0.000108431	0.000108471
LOC_Os05g07700.4 protein	ribosomal protein, putative, expressed	0.00141118	0.00104929	0.00123854	0.00113504	0.00139721	0.00149883	0.00185662	0.00168465	0.00185789	0.000893666	0.000662284	0.000948614
LOC_Os05g07890.1 protein	embryo-specific 3, putative, expressed	0.000282236	0.000306716	0.000294154	0.000165891	0.000234239	0.00015821	0.000271353	0.000200052	0.000189107	1.41497e-05	0.000314585	0.000386221
LOC_Os05g08360.1 protein	rRNA 2-O-methyltransferase fibrillarin 2, putative, expressed	0.000904252	8.93349e-05	0.000856758	4.83176e-06	0.000454832	0.000691208	0.00118552	0.00100997	0.000807836	8.24255e-06	9.16267e-06	0.000974928
LOC_Os05g08840.1 protein	DnaK family protein, putative, expressed	1.48894e-06	0.000275074	1.55181e-06	1.75031e-06	0.000329527	0.000434011	0.00032925	0.000295504	0.000305941	0.000627033	0.000663837	0.000570503
LOC_Os05g09440.1 protein	NADP-dependent malic enzyme, chloroplast precursor, putative, expressed	0.000467918	0.000605361	0.000441231	0.000419092	0.000493134	0.000624512	0.000449874	2.10581e-06	0.000358308	4.46833e-06	0.000546384	4.06549e-06
LOC_Os05g09490.1 protein	peptidase, T1 family, putative, expressed	0.000326854	0.000253718	9.73303e-05	0.000219561	0.000310022	0.000261744	0.000224464	0.000264774	0.000333719	9.36378e-06	1.04091e-05	0.000255588
LOC_Os05g11550.2 protein	serine/threonine protein phosphatase 5, putative, expressed	0.000140805	0.000122415	8.80504e-05	9.93137e-05	9.34877e-05	9.47154e-05	0.000216601	0.000212915	0.000176109	0.000225894	0.000188332	0.00025691
LOC_Os05g11780.1 protein	mitochondrial carrier protein, putative, expressed	0.000498064	9.02107e-05	0.000692126	0.000341539	0.000275575	0.000418791	0.000638477	0.000862968	0.00100116	0.000749103	0.000832725	0.000454378
LOC_Os05g11910.1 protein	GDSL-like lipase/acylhydrolase, putative, expressed	0.000175909	3.82334e-06	0.000146669	4.13578e-06	7.78633e-05	3.94429e-06	0.000101475	0.000132998	0.000220014	7.05526e-06	7.84284e-06	6.41919e-06
LOC_Os05g13950.1 protein	eukaryotic translation initiation factor 3 subunit E-interacting protein, putative, expressed	7.20263e-05	0.000234821	0.000125113	5.64467e-05	7.97031e-05	5.38332e-05	0.000276995	0.000158831	0.000150142	0.000192586	0.00048169	0.000394252
LOC_Os05g14170.1 protein	expressed protein	0.000166945	0.000223292	0.000173994	0.000286828	0.000312634	0.000331137	0.000209894	0.000230595	0.000252398	0.000128764	0.000143138	0.000117155
LOC_Os05g14194.1 protein	glyoxalase family protein, putative, expressed	3.62875e-06	3.9435e-06	0.000189099	4.26576e-06	4.01552e-06	4.06825e-06	0.000244217	0.000274356	0.000291765	7.277e-06	8.08933e-06	6.62094e-06
LOC_Os05g15520.1 protein	DNA-binding protein-related, putative, expressed	0.000175181	0.000285564	0.000182578	0.000205933	0.000193853	0.000196398	0.000252639	0.00024834	0.000234754	1.75652e-05	1.9526e-05	1.59816e-05
LOC_Os05g18604.1 protein	OsSCP28 - Putative Serine Carboxypeptidase homologue, expressed	0.000236658	0.000314337	0.000274056	0.000216379	0.000174588	0.000206361	0.00020225	0.000198809	0.000117458	0.000105464	5.86183e-06	9.59556e-05
LOC_Os05g22940.1 protein	acetyl-CoA carboxylase, putative, expressed	0.000147315	0.000205833	0.000230303	0.000210284	0.00020377	0.000218243	0.000207393	0.000179002	0.000235013	0.000179363	0.000211113	0.000182391
LOC_Os05g22970.1 protein	glyoxalase family protein, putative, expressed	0.000535892	0.000524136	0.000502668	0.000503971	0.000355806	0.000480637	0.000309136	0.000354522	0.000478752	1.07466e-05	0.000238925	0.000684443
LOC_Os05g23600.1 protein	dolichyl-diphosphooligosaccharide--protein glycosyltransferase 67 kDasubunit precursor, putative, expressed	0.00014456	0.000179541	0.000215234	0.00021849	0.000297083	0.000208374	9.92753e-05	9.75862e-05	0.000129146	0.000165655	4.60368e-06	0.000226081
LOC_Os05g23620.2 protein	cytochrome c1-1, heme protein, mitochondrial precursor, putative, expressed	0.000292449	4.54021e-06	0.00034834	0.000294674	0.000231157	0.000281031	0.000482008	0.000473806	0.000597181	0.000502687	0.000651936	0.000609823
LOC_Os05g23720.1 protein	mitochondrial carrier protein, putative, expressed	0.000467918	3.63217e-06	0.000592178	0.000314319	0.000369851	0.000412178	0.000449874	0.000663329	0.000746476	0.0005362	0.000447042	0.000548841
LOC_Os05g23740.1 protein	DnaK family protein, putative, expressed	0.000258068	0.000480775	0.000345812	0.000455055	0.000367167	0.000475318	0.000372174	0.000313579	0.000329359	0.000480556	0.000534201	0.000470865
LOC_Os05g24601.2 protein	coatomer subunit delta, putative, expressed	0.000177809	0.000193231	0.000158843	0.000298603	0.00042163	0.0002563	0.000219796	0.000216056	0.000249621	0.000254695	0.000113251	0.000509812
LOC_Os05g25310.2 protein	acyl-CoA synthetase protein, putative, expressed	0.000157446	0.000114068	0.000164094	0.000143955	0.000251661	0.000196128	0.000218652	0.000165332	0.000140658	0.000105246	0.000155993	0.000127676
LOC_Os05g25640.1 protein	cytochrome P450, putative, expressed	0.00020321	0.000469276	0.000291212	0.000447905	0.000477847	0.000398689	0.000293061	9.60248e-05	0.000226929	0.000203756	0.000396377	0.000417119
LOC_Os05g25850.1 protein	superoxide dismutase, mitochondrial precursor, putative, expressed	0.00373871	0.003346	0.00280783	0.00303774	0.00334627	0.00345185	0.00253732	0.00207846	0.00181739	0.0028667	0.00196105	0.0029092
LOC_Os05g26440.1 protein	PROLM10 - Prolamin precursor, putative, expressed	0.00240282	0.00261123	0.00313035	0.00453957	9.49616e-06	9.62087e-06	0.00173262	0.00137873	0.0017633	0.00499064	0.00306083	0.00140919
LOC_Os05g26720.1 protein	PROLM16 - Prolamin precursor, expressed	0.000332043	0.000451054	0.00060561	0.00107341	0.000459292	0.000837581	0.000399048	0.000313806	7.41597e-06	0.00116527	0.0007402	1.51459e-05
LOC_Os05g26750.1 protein	PROLM17 - Prolamin precursor, expressed	0.000415053	0.000451054	0.000519095	0.000878244	0.000643008	0.000558388	7.98096e-06	7.84516e-06	7.41597e-06	0.00116527	0.00092525	1.51459e-05
LOC_Os05g26770.1 protein	PROLM18 - Prolamin precursor, expressed	0.000249032	0.000270632	0.000519095	0.00126858	0.000643008	0.000837581	7.98096e-06	7.84516e-06	7.41597e-06	0.000998804	0.00055515	1.51459e-05
LOC_Os05g27870.1 protein	expressed protein	1.25006e-06	2.71698e-05	1.30285e-06	2.93901e-05	8.2998e-05	7.00732e-05	3.60557e-05	3.54422e-05	4.4671e-05	2.50684e-06	5.57336e-05	2.28083e-06
LOC_Os05g27940.1 protein	40S ribosomal protein S7, putative, expressed	0.00185218	0.00172528	0.0013099	0.000933135	0.00117119	0.000815769	0.00139916	0.00143787	0.0015365	0.00119388	1.47462e-05	0.00156902
LOC_Os05g28190.1 protein	ranBP1 domain containing protein, expressed	0.000134541	0.000116968	0.000168266	0.00018979	0.000119104	0.000181003	0.000155223	0.000178012	7.21171e-05	0.000323765	0.00053986	0.000196384
LOC_Os05g28210.1 protein	small hydrophilic plant seed protein, putative, expressed	1.33691e-05	0.000726434	0.000557344	0.000785797	0.000887641	0.00119906	1.28535e-05	0.000505394	1.19436e-05	2.681e-05	0.000894084	2.43929e-05
LOC_Os05g28280.1 protein	peptidase, M24 family protein, putative, expressed	0.000807928	0.000772644	0.00107781	0.000873775	0.000965564	0.00086955	0.00105641	0.000946809	0.00127034	0.00136097	0.00172902	0.00182792
LOC_Os05g28290.1 protein	ranBP1 domain containing protein, expressed	0.000404111	6.27375e-06	0.000601678	0.000339322	0.000447183	0.000453055	0.000777055	0.000763833	0.00087677	0.000231541	0.000643469	0.000315999
LOC_Os05g28510.1 protein	importin subunit beta, putative, expressed	0.000263377	0.000381629	0.000274498	0.000395615	0.000307641	0.000410106	0.000211017	0.000290398	0.000287582	0.000498827	0.000521892	0.000480552
LOC_Os05g29920.1 protein	expressed protein	0.000488486	0.000530855	0.000509112	8.20338e-06	7.72215e-06	7.82356e-06	0.000536741	0.000527609	0.000685773	1.39942e-05	1.55564e-05	1.27326e-05
LOC_Os05g29990.1 protein	NAD dependent epimerase/dehydratase family domain containing protein, expressed	0.000227304	0.000185265	0.000207289	3.34008e-06	0.000282973	0.000191126	0.000163904	0.000161115	0.000329986	0.000284894	0.000316696	5.18418e-06
LOC_Os05g30750.2 protein	anthranilate phosphoribosyltransferase, putative, expressed	1.64091e-06	7.13294e-05	6.84078e-05	0.000192896	0.000236054	0.00031274	9.46579e-05	7.75394e-05	5.86379e-05	6.58126e-05	0.000109739	0.000119759
LOC_Os05g31000.1 protein	nascent polypeptide-associated complex subunit alpha, putative, expressed	0.00142495	6.7328e-06	6.45703e-06	7.283e-06	0.000754134	0.000625122	0.00113174	0.00122959	0.000996272	0.00124241	1.3811e-05	1.1304e-05
LOC_Os05g32230.1 protein	expressed protein	0.000167998	3.65139e-06	0.000105055	0.000118493	7.43615e-05	7.5338e-05	0.000193823	0.00022228	0.000270153	6.73796e-06	7.49012e-06	0.000183915
LOC_Os05g32530.1 protein	mannosylglycoprotein endo-beta-mannosidase, putative, expressed	3.87214e-05	4.208e-05	6.72607e-05	0.00010621	8.56971e-05	8.68225e-05	8.68659e-05	9.75862e-05	9.22474e-05	7.76509e-05	5.7546e-05	4.71002e-05
LOC_Os05g32630.1 protein	mitochondrial carrier protein, putative, expressed	0.00011546	0.000125475	0.000120336	9.04858e-05	0.000127767	0.000129444	0.000185013	0.000145492	0.000240682	7.71803e-06	8.57959e-06	0.000140444
LOC_Os05g33100.1 protein	endo-1,3;1,4-beta-D-glucanase precursor, putative, expressed	0.000211677	0.000172528	5.51538e-06	0.000248836	0.000292798	0.000177986	0.000254393	0.000400103	0.000330938	0.000212246	1.17969e-05	0.000193111
LOC_Os05g33130.1 protein	CHIT17 - Chitinase family protein precursor, expressed	0.000149419	4.05948e-06	0.000116796	4.39122e-06	0.000124009	8.37581e-05	0.000143657	0.000141213	0.000166859	0.000299641	0.000249817	0.000272627
LOC_Os05g33210.2 protein	cytochrome b-c1 complex subunit 9, putative, expressed	0.000819396	0.00222617	0.00149449	0.00144485	0.00113341	0.00137796	0.000590848	0.000774393	0.000915035	0.00164319	4.56656e-05	0.00112129
LOC_Os05g33380.1 protein	fructose-bisphospate aldolase isozyme, putative, expressed	0.00404433	0.00362405	0.00354956	0.00279419	0.00270879	0.00298301	0.00426357	0.00402338	0.00396174	0.0040552	0.00490331	0.0030423
LOC_Os05g33390.1 protein	cation-transporting ATPase, putative, expressed	1.05575e-06	2.29464e-05	2.20065e-05	8.68754e-05	5.84136e-05	5.91807e-05	1.01503e-06	9.97764e-07	1.88636e-05	2.11716e-06	2.3535e-06	1.92629e-06
LOC_Os05g33400.1 protein	basic 7S globulin precursor, putative, expressed	0.000174379	0.00015792	6.05808e-05	6.83302e-05	6.43218e-05	6.51665e-05	8.38275e-05	0.000137335	0.000103857	0.000174848	0.000259155	5.30281e-06
LOC_Os05g33430.1 protein	xyloglucanase inhibitor, putative, expressed	2.79135e-06	6.06692e-05	5.81842e-05	9.84406e-05	9.26659e-05	0.000187766	2.68371e-06	5.27609e-05	2.49372e-06	5.59769e-06	6.22256e-06	5.09303e-06
LOC_Os05g33570.2 protein	pyruvate, phosphate dikinase, chloroplast precursor, putative, expressed	0.000201597	0.000250381	0.000330172	0.000473973	0.000478038	0.000597323	0.000359958	0.000285788	0.000270153	0.000375401	0.000321005	2.62736e-06
LOC_Os05g34540.1 protein	rab GDP dissociation inhibitor alpha, putative, expressed	0.000342489	0.000527277	0.000446188	0.000436162	0.000442158	0.00051196	0.000823205	0.000755251	0.000611942	0.0011447	0.00178147	0.00114565
LOC_Os05g34770.1 protein	cytochrome c, putative, expressed	0.000680391	0.000616171	0.000590934	0.000399915	0.00050194	0.000381399	0.000436102	0.000643023	0.000303922	2.27406e-05	2.52791e-05	2.06904e-05
LOC_Os05g35460.1 protein	patellin protein, putative, expressed	0.000217105	0.000212342	0.00015839	0.000102087	0.000120122	9.73599e-05	0.000146113	0.000102591	0.000135769	0.000130613	0.000435579	0.000118837
LOC_Os05g35480.1 protein	anthranilate phosphoribosyltransferase, putative, expressed	1.57968e-06	1.7167e-06	1.64638e-06	7.42794e-05	5.24415e-05	0.00010626	3.03753e-05	1.49292e-06	1.41125e-06	3.16785e-06	3.52147e-06	2.88225e-06
LOC_Os05g35710.1 protein	coiled-coil domain-containing protein 47 precursor, putative, expressed	0.000103679	0.000140839	0.000108056	0.000152348	0.000143411	8.71768e-05	0.000124601	0.000122481	9.26239e-05	0.000103957	0.000173343	4.72924e-06
LOC_Os05g36290.1 protein	actin, putative, expressed	0.000439118	0.000660746	0.000492864	0.0010324	0.00074757	0.000833126	0.000617038	0.000670386	0.000603534	0.00108381	0.00112949	0.000986097
LOC_Os05g37330.1 protein	60S acidic ribosomal protein, putative, expressed	0.00146113	0.0019543	0.00152283	0.00184975	0.00186562	0.00214213	0.000972547	0.00212444	0.00210863	0.00383169	0.00175388	0.00123044
LOC_Os05g37970.3 protein	universal stress protein domain containing protein, putative, expressed	0.00107763	0.0015057	0.00144403	0.0006334	0.000511066	0.000517778	0.0014061	0.00101844	0.00123779	1.54361e-05	1.71592e-05	0.000280888
LOC_Os05g38150.1 protein	amino acid kinase, putative, expressed	0.00031929	0.000346984	0.000221848	0.000250226	0.000235547	0.000258527	0.00023876	0.000268226	0.000237705	0.000355719	0.000434971	0.000356014
LOC_Os05g38230.2 protein	oxidoreductase, aldo/keto reductase family protein, putative, expressed	0.000116877	4.23382e-06	0.000121812	4.5798e-06	4.31114e-06	4.36776e-06	0.00011237	0.000220916	0.000104415	7.81273e-06	8.68486e-06	0.000284335
LOC_Os05g38520.3 protein	60S ribosomal protein L36-2, putative, expressed	0.00106828	0.00103194	0.000371128	0.000976739	0.000919442	0.000532295	0.00102708	0.000897428	0.000954373	2.38033e-05	0.000793813	0.000866291
LOC_Os05g38530.1 protein	DnaK family protein, putative, expressed	0.00298838	0.00275617	0.0026023	0.00351298	0.00337217	0.00352666	0.00274083	0.00245265	0.00231847	3.94265e-06	0.00368152	0.0029415
LOC_Os05g38610.1 protein	clathrin adaptor complex small chain domain containing protein, expressed	7.1755e-06	0.000311915	0.000224354	8.43511e-06	0.000158806	0.000160891	0.000206964	0.000271256	0.000256416	1.43895e-05	1.59958e-05	1.30923e-05
LOC_Os05g38810.1 protein	PWWP domain containing protein, expressed	6.29635e-05	5.86497e-05	3.74983e-05	0.000105738	9.95349e-05	0.000100842	5.18875e-05	8.50078e-07	8.03572e-07	9.01894e-05	6.01544e-05	6.56467e-05
LOC_Os05g39250.1 protein	phosphatidylethanolamine-binding protein, putative, expressed	0.000532362	0.000743833	0.00079263	0.00187744	0.00143068	0.00170526	0.000511833	0.000359374	0.000339713	0.00183014	0.000847684	0.00138762
LOC_Os05g39310.1 protein	thiamine pyrophosphate enzyme, C-terminal TPP binding domain containing protein, expressed	0.00241417	0.00244106	0.0021004	0.00143132	0.00141705	0.00176515	2.01833e-06	1.98398e-06	0.00178167	0.00138925	0.00154433	0.00153212
LOC_Os05g39320.1 protein	thiamine pyrophosphate enzyme, C-terminal TPP binding domain containing protein, expressed	0.00226722	0.00221292	0.00201289	0.0012339	0.00120797	0.0016004	0.00151374	0.00164671	0.00172541	4.20983e-06	4.67978e-06	0.00137891
LOC_Os05g39390.1 protein	outer membrane protein, OMP85 family protein, expressed	9.76972e-05	7.96283e-05	7.63668e-05	8.61355e-05	0.00010811	0.00010953	0.000117412	2.30829e-06	0.0001091	4.89798e-06	5.44474e-06	4.4564e-06
LOC_Os05g39690.1 protein	oxidoreductase, aldo/keto reductase family protein, putative, expressed	0.00151769	0.000607646	0.00170665	0.00338041	0.00322631	0.00313435	0.00172795	0.00154757	0.00135586	0.00320371	0.00418457	0.00357073
LOC_Os05g40010.1 protein	LTPL17 - Protease inhibitor/seed storage/LTP family protein precursor, expressed	0.000393818	0.000641965	0.000513059	0.000347213	1.08948e-05	1.10379e-05	0.000567947	0.000372189	0.00026387	1.97438e-05	2.19478e-05	0.000898189
LOC_Os05g40420.2 protein	2,3-bisphosphoglycerate-independent phosphoglycerate mutase, putative, expressed	0.000500647	0.000830425	0.000631637	0.000774385	0.000758117	0.000768073	0.000658677	0.000722178	0.00075329	0.000792619	0.000763619	0.00091347
LOC_Os05g41110.2 protein	ribosomal protein L7Ae, putative, expressed	0.00158758	0.00160205	0.00165461	0.000933135	0.00112937	0.00139846	0.00152636	0.00139322	0.00151961	0.000682219	2.52791e-05	0.00124143
LOC_Os05g41180.1 protein	peptidase, T1 family, putative, expressed	0.000102013	0.000277153	5.31603e-06	5.99605e-06	5.64431e-06	5.71843e-06	0.000490396	0.000433847	0.000501248	1.02287e-05	0.000341116	9.30654e-06
LOC_Os05g41440.1 protein	cytochrome P450, putative, expressed	4.96118e-05	0.00021566	7.756e-05	5.83209e-05	0.000219599	8.3431e-05	0.000143096	0.000164105	8.8644e-05	4.97451e-06	5.52981e-06	4.52603e-06
LOC_Os05g41510.1 protein	SH2 motif, putative, expressed	3.10339e-05	2.52943e-05	2.42582e-05	4.56022e-05	6.86833e-05	5.21889e-05	3.72965e-05	2.93295e-05	2.77249e-05	1.55586e-06	3.45909e-05	1.41559e-06
LOC_Os05g41640.1 protein	phosphoglycerate kinase protein, putative, expressed	0.000393615	0.000313687	0.000382886	0.000462711	2.90379e-06	2.94192e-06	0.000479352	0.000495996	0.000586076	5.26229e-06	5.84972e-06	4.78787e-06
LOC_Os05g41970.1 protein	SSA1 - 2S albumin seed storage family protein precursor, expressed	0.000409698	0.000964673	0.000711662	0.000642157	0.000680048	0.000535872	0.000722148	0.000645328	0.000671025	0.000547731	0.000304437	0.00049835
LOC_Os05g42230.1 protein	universal stress protein domain containing protein, putative, expressed	0.000405339	4.89441e-06	0.000469394	0.000317663	0.000299028	0.000302955	0.000649514	0.000808719	0.000643769	0.000541904	0.000501997	0.000410874
LOC_Os05g42350.1 protein	ferredoxin--nitrite reductase, putative, expressed	9.90689e-05	0.000107662	8.26017e-05	0.000163044	0.000197331	0.000177708	7.61989e-05	9.36279e-05	0.000123908	3.9734e-06	0.000176678	0.000144607
LOC_Os05g43360.1 protein	NADH dehydrogenase flavoprotein 2, mitochondrial precursor, putative, expressed	0.000324469	0.000554105	0.00019324	0.000217958	0.000153879	5.19667e-06	0.000222826	0.000262842	0.000289872	9.29544e-06	0.000206662	8.4574e-06
LOC_Os05g44050.1 protein	ras-related protein, putative, expressed	0.000678189	0.000804014	0.000706826	0.000942194	0.000750473	0.000760329	0.000652037	0.000757477	0.000771117	0.00111274	0.00082464	0.000899933
LOC_Os05g44310.1 protein	vesicle-fusing ATPase, putative, expressed	0.000307687	0.000334375	0.00019597	0.000321511	0.000416144	0.000402445	0.000312256	0.000290788	0.000320693	0.000239955	0.000381059	0.000374266
LOC_Os05g44340.1 protein	heat shock protein 101, putative, expressed	0.00253456	0.0021793	0.00233678	0.00304497	0.00271224	0.00301327	0.00236987	0.00196103	0.00195328	0.00282063	0.00338386	0.0027442
LOC_Os05g44922.1 protein	6-phosphofructokinase, putative, expressed	0.000492793	0.000535537	0.000560293	0.000394978	0.000495743	0.000351577	0.000344575	0.000359881	0.000320181	0.000269518	0.000549275	0.0004087
LOC_Os05g45730.1 protein	ubiquinone oxidoreductase, putative, expressed	0.000249032	0.000202974	0.000259547	7.3187e-06	0.000137787	0.000209395	0.000359143	0.000294194	0.000278099	1.2485e-05	1.38787e-05	1.13595e-05
LOC_Os05g45950.1 protein	outer mitochondrial membrane porin, putative, expressed	0.000816469	4.92937e-06	0.00108732	0.000746508	0.000702716	0.00116962	0.00113387	0.00132891	0.00133726	0.00118251	0.00111228	0.00124143
LOC_Os05g46230.1 protein	NAP domain containing protein, putative, expressed	3.48918e-06	0.000113755	3.63652e-06	8.20338e-05	0.000115832	0.000156471	0.000134185	9.89266e-05	0.000124686	6.99711e-06	7.7782e-06	6.36629e-06
LOC_Os05g46290.1 protein	T-complex protein, putative, expressed	0.00013116	0.000213804	0.000113915	0.000154184	0.000169329	0.000171553	8.40679e-05	0.000123956	3.90583e-05	4.38373e-06	4.87309e-06	0.000199426
LOC_Os05g46480.3 protein	late embryogenesis abundant protein, group 3, putative, expressed	0.00109488	0.000713909	0.00129326	0.00145869	0.00113081	0.00122749	0.00119302	0.0012417	0.000978141	0.00219565	0.0019526	0.0013318
LOC_Os05g46560.2 protein	RAN GTPase-activating protein 1, putative, expressed	0.000233467	0.000482064	0.000389321	0.000521458	0.000465033	0.000549663	0.000359143	0.000397161	0.000354576	0.000561827	0.000572498	0.000511175
LOC_Os05g47890.1 protein	WD domain, G-beta repeat domain containing protein, expressed	0.000491393	4.10781e-06	3.93956e-06	4.4435e-06	0.000125485	4.23776e-06	0.000218051	0.000500129	0.000371461	7.58021e-06	0.000505583	0.000620713
LOC_Os05g47980.1 protein	ATP synthase, putative, expressed	0.00453265	0.00445072	0.00431639	0.00389482	0.00351358	0.00389506	2.21211e-06	2.17447e-06	0.00423436	4.61404e-06	5.1291e-06	0.00537351
LOC_Os05g48220.2 protein	60S ribosomal protein L35a-3, putative, expressed	0.00102978	0.000994756	0.000715509	0.000807035	0.000886309	0.000513113	0.000550039	0.000756952	0.000613321	0.000688365	2.55069e-05	0.00146138
LOC_Os05g48240.1 protein	dynamin family protein, putative, expressed	0.000250259	0.000294629	0.000217355	0.000367738	0.000415399	0.000397473	0.000180456	0.000236514	0.000204944	0.000167287	0.000185962	0.000342462
LOC_Os05g48320.1 protein	60S ribosomal protein L37a, putative, expressed	0.000966352	0.000600097	0.000719398	0.000973706	0.000763822	0.00108339	0.000663634	0.000652342	0.000739985	2.76842e-05	3.07746e-05	0.00125942
LOC_Os05g48340.1 protein	proteasome-related, putative, expressed	0.000989973	0.00110208	0.000830453	0.000652839	0.00072142	0.000785034	0.000719652	0.000684587	0.000647135	0.000629474	0.000645916	0.000793002
LOC_Os05g48510.1 protein	phenylalanyl-tRNA synthetase beta chain, putative, expressed	0.000106549	0.000185265	0.000133258	0.000150304	0.000235811	0.000143344	0.000143416	0.000161115	7.61505e-05	8.54681e-05	0.000190018	7.77627e-05
LOC_Os05g48750.1 protein	3-deoxy-manno-octulosonate cytidylyltransferase, putative, expressed	0.000256578	0.000139417	0.000267412	0.00010054	0.000141963	0.000239712	0.000246684	0.000323316	0.000343831	0.000171512	0.000381315	0.000624196
LOC_Os05g48810.1 protein	dnaJ domain containing protein, expressed	7.01692e-05	3.81277e-06	7.31321e-05	0.000164974	0.000155296	7.86679e-05	0.000101195	9.94732e-05	9.40312e-05	7.03577e-06	7.82117e-06	6.40146e-06
LOC_Os05g49050.1 protein	CobW/P47K family protein, putative, expressed	0.000313044	0.000242997	0.000279653	0.000210284	0.000197948	0.000150411	0.00021498	0.000211322	0.000199761	0.000179363	0.000199385	0.000244788
LOC_Os05g49150.1 protein	eukaryotic translation initiation factor 3 subunit D, putative, expressed	0.000173684	0.00033031	0.000181018	0.000229695	0.000288294	0.00017038	0.000271353	0.000246217	0.000232747	0.000217688	0.000241988	0.0003169
LOC_Os05g49170.1 protein	cold acclimation protein WCOR413, putative, expressed	0.00022884	0.000248689	0.000178877	6.72529e-06	0.000189923	6.41391e-06	5.50039e-06	0.000162204	5.111e-06	1.14727e-05	1.27534e-05	1.04384e-05
LOC_Os05g49200.1 protein	aspartic proteinase oryzasin-1 precursor, putative, expressed	0.00109789	0.00100331	0.00111825	0.000967967	0.000938796	0.000979098	0.00103157	0.00120267	0.00109229	0.00120092	0.00105686	0.00127476
LOC_Os05g49440.2 protein	DUF1264 domain containing protein, putative, expressed	0.00261484	0.00336357	0.00372636	0.00621044	0.00655475	0.00646134	0.00348882	0.00332859	0.00252673	0.00470865	0.00202233	0.0037973
LOC_Os05g49800.1 protein	ketol-acid reductoisomerase, chloroplast precursor, putative, expressed	0.00118656	0.00117009	0.000801543	0.000826583	0.000705148	2.46347e-06	0.000971799	0.00097603	0.000961895	0.000881297	0.000783741	0.000882028
LOC_Os05g49880.1 protein	lactate/malate dehydrogenase, putative, expressed	0.00149419	0.000487138	0.00147942	0.00122954	0.00132276	0.00138201	0.00132883	0.00155334	0.00156848	0.00119856	0.00116581	0.0015676
LOC_Os05g49890.2 protein	ras-related protein, putative, expressed	0.00134027	0.000485506	0.00133034	0.000525181	0.000706247	0.00064397	0.0019022	0.00156824	0.00136841	0.00115189	0.00199184	0.00197963
LOC_Os05g50110.1 protein	oleosin, putative, expressed	0.000660726	0.000558472	0.00076514	0.000863015	0.000974866	0.000740751	0.00105875	0.000901967	0.000852622	1.47223e-05	0.00163657	0.00147345
LOC_Os05g50380.2 protein	glucose-1-phosphate adenylyltransferase large subunit, chloroplast precursor, putative, expressed	0.000244713	0.000212751	0.000229542	8.63015e-05	0.000108318	5.48705e-05	0.000188221	0.000115637	0.000174897	9.81483e-05	0.000163657	8.92997e-05
LOC_Os05g50710.1 protein	late embryogenesis abundant protein, putative, expressed	0.000841101	0.00100546	0.000964279	0.00128538	0.00120997	0.00169735	0.000404333	0.000635926	0.000826561	0.000337344	1.87501e-05	0.000306931
LOC_Os05g50940.1 protein	expressed protein	0.000323289	0.00055209	0.000481342	0.000977246	0.000817706	0.000776666	0.000399628	0.000305533	0.000330078	0.000277849	1.02955e-05	8.42665e-06
LOC_Os05g51180.1 protein	hyaluronan/mRNA binding family domain containing protein, expressed	9.94827e-05	0.000180186	0.000138245	0.000155928	0.000110086	3.71772e-06	0.000223175	0.000219378	0.000118501	0.000133	0.00022177	0.000121009
LOC_Os05g51480.2 protein	cleavage and polyadenylation specificity factor, putative, expressed	7.62038e-05	0.000138022	3.97107e-05	0.000104511	0.000126489	0.00012815	7.32652e-05	9.60248e-05	0.000113464	7.64085e-05	0.000113251	0.000115866
LOC_Os05g51500.1 protein	eukaryotic translation initiation factor 5B, putative, expressed	2.10624e-05	1.14446e-06	1.09759e-06	1.23799e-06	1.16537e-06	1.18067e-06	6.07506e-05	3.98113e-05	5.64499e-05	2.1119e-06	2.34765e-06	3.843e-05
LOC_Os05g51530.2 protein	vacuolar ATP synthase subunit C, putative, expressed	0.000269509	0.000219664	0.000245778	0.000198013	0.000186397	0.000188845	0.000323896	0.000318385	0.00027087	0.000270233	0.000450599	0.000430273
LOC_Os05g51640.2 protein	adhesion regulating molecule family, putative, expressed	0.000124516	4.51054e-06	0.000173032	4.87913e-06	9.18583e-05	4.65323e-06	0.000159619	0.000274581	0.000148319	8.32336e-06	0.000277575	0.000302919
LOC_Os05g51700.2 protein	nucleoside diphosphate kinase, putative, expressed	0.00123307	0.00160803	0.00134939	0.0012321	0.00150095	0.00138242	0.00106697	0.00116535	0.00137699	0.00074183	0.00082464	0.000562458
LOC_Os05g51830.1 protein	ZOS5-12 - C2H2 zinc finger protein, expressed	0.000171052	0.000464722	0.000267412	5.02699e-06	9.46419e-05	0.000143827	0.000370026	0.000404145	0.000420238	0.000171512	0.000381315	0.000234074
LOC_Os06g01370.1 protein	DNA-binding protein-related, putative, expressed	0.000153947	0.0003346	0.000160447	0.000271457	0.000255533	0.000431481	0.000222016	0.000218238	0.000206299	1.54361e-05	1.71592e-05	1.40444e-05
LOC_Os06g01390.1 protein	acyl-coenzyme A oxidase 1.2, peroxisomal, putative, expressed	0.000132891	0.000288836	0.000138503	0.000245488	0.000294111	0.000212838	0.000182524	0.000179418	0.000237444	0.000266497	0.000296246	0.000207832
LOC_Os06g01490.1 protein	monocopper oxidase, putative, expressed	0.000107088	0.000116376	0.00011161	0.000276951	0.000213303	0.000216104	8.23667e-05	0.000121448	0.000114804	0.000515403	0.000477448	0.00039078
LOC_Os06g01500.3 protein	IQ calmodulin-binding motif family protein, putative, expressed	0.000797481	0.000706161	0.000646454	0.000486098	0.000555636	0.000894069	0.000823524	0.000753683	0.000765224	0.000592314	0.000526747	0.000592805
LOC_Os06g01630.2 protein	2-oxo acid dehydrogenases acyltransferase domain containing protein, expressed	0.000137156	0.000268294	0.000171537	0.000225726	0.000273194	0.000246028	0.000210987	0.000129623	0.000122532	0.000220039	0.000428053	0.000350352
LOC_Os06g02144.2 protein	6-phosphogluconate dehydrogenase, decarboxylating, putative, expressed	0.000926088	0.00117894	0.000772153	0.000870926	0.000819835	0.000949259	0.000992133	0.00112529	0.00108737	0.00111429	0.00123868	0.0013035
LOC_Os06g02380.1 protein	T-complex protein, putative, expressed	0.00092983	0.00103345	0.000836943	0.00116758	0.00112247	0.00120829	0.000833021	0.000758931	0.000830687	0.00127136	0.00188437	0.00154232
LOC_Os06g02420.1 protein	ATOZI1, putative, expressed	0.00176844	0.00209654	0.00167556	0.000944946	0.00106742	0.00144191	0.00123654	0.00151938	0.00129263	3.22399e-05	3.58388e-05	2.93333e-05
LOC_Os06g02510.1 protein	ribosomal protein L13, putative, expressed	0.00116015	6.63569e-06	0.00108186	0.000933135	0.000878395	0.00102684	0.00117412	0.00144268	0.0014183	1.22449e-05	1.36118e-05	0.00122551
LOC_Os06g03660.2 protein	peroxisomal biogenesis factor 11, putative, expressed	0.000436073	0.000592371	0.000340865	0.000512623	0.000482552	0.000427778	0.000209629	0.000206062	0.000243486	0.000437245	0.000243027	0.000298368
LOC_Os06g04200.1 protein	starch synthase, putative, expressed	0.000104274	0.00036262	0.00023909	0.000563865	0.000346166	0.000257188	0.000220558	9.85476e-05	5.58937e-05	0.000334575	0.000511394	0.000304411
LOC_Os06g04270.1 protein	transketolase, chloroplast precursor, putative, expressed	0.000256406	0.000334375	0.000249417	0.000281322	0.000359397	0.000383281	0.000312256	0.000355408	0.000290151	0.000308513	0.000495376	0.000405454
LOC_Os06g04280.1 protein	3-phosphoshikimate 1-carboxyvinyltransferase, chloroplast precursor, putative, expressed	2.46614e-06	8.04014e-05	7.71082e-05	2.89906e-06	2.72899e-06	2.76483e-06	7.11313e-05	9.32279e-05	6.60957e-05	4.94553e-06	0.000109952	4.49967e-06
LOC_Os06g04290.1 protein	S10/S20 domain containing ribosomal protein, putative, expressed	0.00109146	0.00097047	0.00103413	0.00116642	0.00120779	0.0013349	0.000763179	0.000562645	0.00088644	0.000994902	0.000442385	0.00108625
LOC_Os06g04380.1 protein	aminomethyltransferase, putative, expressed	0.00012669	0.000206517	0.000198059	0.000223394	0.000245337	0.000284068	0.000213157	0.000299329	0.000254658	0.000444605	0.000564841	0.000577887
LOC_Os06g05010.2 protein	early nodulin 93 ENOD93 protein, putative, expressed	0.00177809	0.0012422	1.32369e-05	0.000597206	0.00140543	0.000711944	0.00109898	0.00120031	0.00124811	0.00101878	0.000849379	0.000463466
LOC_Os06g05180.4 protein	coatomer subunit beta, putative, expressed	0.000414151	0.000375061	0.000431639	0.000649137	0.000534675	0.000696467	0.000597271	0.00045664	0.000431658	0.000553685	0.000615492	0.000503767
LOC_Os06g05660.5 protein	NAP domain containing protein, putative, expressed	7.13519e-05	0.000155081	0.000111547	4.19386e-06	0.000118435	7.99937e-05	0.000171501	0.000168583	0.000286848	7.15435e-06	0.00015906	0.000260374
LOC_Os06g05880.1 protein	profilin domain containing protein, expressed	0.000581708	0.000421442	0.000606271	0.000683824	0.00107285	0.000978244	0.000745702	0.00082464	0.000692912	1.94424e-05	0.000432254	0.000884476
LOC_Os06g06030.1 protein	peptidase, T1 family, putative, expressed	0.000275104	0.000448448	0.000382294	0.000538995	0.000507376	0.000668251	0.000573073	0.00051999	0.000491542	0.000551686	0.000306635	0.000501948
LOC_Os06g06290.1 protein	GDSL-like lipase/acylhydrolase, putative, expressed	3.45126e-06	3.75061e-06	0.00014388	4.05711e-06	3.81911e-06	3.86926e-06	0.00019909	0.000163086	0.000215829	6.92106e-06	7.69365e-06	6.29709e-06
LOC_Os06g06560.1 protein	starch synthase, putative, expressed	7.92551e-05	0.000215324	0.000123902	0.00023292	0.000175405	0.000222135	0.000190497	0.00016853	0.000123908	0.000238404	0.000176678	0.000144607
LOC_Os06g06790.1 protein	OsPDIL1-5 protein disulfide isomerase PDIL1-5, expressed	0.000119143	0.000207163	0.000173843	0.000140058	0.000184578	0.000187002	0.000137458	0.000112599	0.000170303	0.000286711	0.000371836	0.000391294
LOC_Os06g07090.2 protein	AP-1 complex subunit gamma-1, putative, expressed	4.37953e-05	6.34586e-05	6.08594e-05	0.000102967	6.46176e-05	1.63665e-06	7.01774e-05	5.51867e-05	0.000104335	2.92753e-06	9.76298e-05	0.000106544
LOC_Os06g07140.1 protein	peptidase, T1 family, putative, expressed	0.00040642	0.000496881	0.000635372	0.000298603	0.000562173	0.000455644	0.000390748	0.000432111	0.000499243	0.000713146	0.000226501	0.000741545
LOC_Os06g07220.1 protein	LTPL128 - Protease inhibitor/seed storage/LTP family protein precursor, expressed	0.00175537	0.00134656	0.000699512	0.00036415	0.000285657	0.000289408	0.000595652	0.000487931	0.000461237	1.03535e-05	1.15092e-05	9.42003e-06
LOC_Os06g08080.1 protein	inorganic H+ pyrophosphatase, putative, expressed	0.000927295	0.000791784	0.00070758	0.000778626	1.83238e-06	1.85644e-06	0.000748254	0.000625976	0.000754456	0.00106261	3.69135e-06	0.000845961
LOC_Os06g08990.1 protein	expressed protein	0.000484493	0.000564124	0.000252475	4.06816e-06	3.82952e-06	3.8798e-06	0.000432538	0.000425178	0.000618334	6.93992e-06	7.71462e-06	6.31425e-06
LOC_Os06g09020.1 protein	expressed protein	0.000169342	0.000245373	5.88307e-05	3.31781e-06	3.12318e-06	3.1642e-06	0.000189947	0.000213388	0.000151286	5.65989e-06	6.2917e-06	5.14962e-06
LOC_Os06g09450.6 protein	sucrose synthase, putative, expressed	0.00237351	0.00216941	0.00201503	0.00194018	0.00184376	0.0022028	0.00148102	0.00158952	0.00182554	0.000914128	0.00101617	0.00108983
LOC_Os06g09630.1 protein	3-oxoacyl-synthase, putative, expressed	0.000109253	0.000178093	8.53995e-05	0.000288971	0.000241795	0.000275591	0.00018382	0.000232318	0.000170806	0.000164319	0.000365324	0.000249175
LOC_Os06g09688.1 protein	chaperonin, putative, expressed	0.000235197	0.000319496	6.1282e-06	0.000276484	0.000325332	0.000263683	0.000169595	0.000277849	0.000157589	0.000589572	0.000262154	0.000214567
LOC_Os06g10890.2 protein	sterol carrier protein-2, putative, expressed	0.00145528	0.00115019	0.00110308	0.00108866	0.00102479	0.000741609	0.000635983	0.000875226	0.000945536	0.00159184	0.000589847	2.41388e-05
LOC_Os06g11180.1 protein	OsPOP12 - Putative Prolyl Oligopeptidase homologue, expressed	1.85954e-06	0.000141458	0.000116283	6.5579e-05	0.000185196	0.000104238	7.15131e-05	0.000105444	8.30632e-05	3.72906e-06	8.29067e-05	3.39287e-06
LOC_Os06g11190.1 protein	OsPOP13 - Putative Prolyl Oligopeptidase homologue, expressed	3.74098e-05	0.000182946	0.000116968	0.000109942	0.000227684	0.000146793	1.79836e-06	7.07104e-05	0.000100263	3.75103e-06	8.33951e-05	3.41285e-06
LOC_Os06g11660.1 protein	phosphate-induced protein 1 conserved region domain containing protein, expressed	0.000156798	8.5199e-05	0.000163419	0.000184323	0.00017351	0.000131842	0.000188439	0.000185233	0.000140079	0.000157219	8.73847e-06	7.15225e-06
LOC_Os06g11800.1 protein	annexin, putative, expressed	0.00100163	0.000217701	0.0012527	0.00028259	0.000221677	0.00017967	0.00104004	0.00143886	0.00132435	8.03454e-06	0.000535886	7.31018e-06
LOC_Os06g11812.1 protein	wound/stress protein, putative, expressed	0.00103982	0.00137215	0.000928906	0.000611176	0.000739701	0.000666147	0.000928312	0.00098271	0.000928947	0.00104261	0.000496713	0.000406549
LOC_Os06g11990.1 protein	expressed protein	0.000101605	0.000147224	0.000117661	6.63562e-05	0.000124927	7.59407e-05	0.000108541	5.33471e-05	7.06e-05	2.26396e-06	2.51668e-06	8.23939e-05
LOC_Os06g13720.1 protein	dehydrogenase E1 component domain containing protein, expressed	0.000127645	0.000208074	0.000266069	0.000187565	0.000211874	0.000250433	0.000306806	0.000331744	0.000256578	0.000191981	0.000213412	0.000232897
LOC_Os06g13810.1 protein	pyrophosphate--fructose 6-phosphate 1-phosphotransferase subunit beta, putative, expressed	0.00136638	0.00170398	0.00151746	0.000947946	0.000892338	0.00102962	0.00133523	0.00129134	0.00138078	0.00143743	0.00184756	0.00196176
LOC_Os06g13820.1 protein	dynamin, putative, expressed	0.000125473	0.000181808	8.71806e-05	0.000213054	0.00023141	0.000265709	0.000174249	0.000197636	1.24549e-06	0.000279577	0.000310786	0.000356121
LOC_Os06g14510.1 protein	glucose-6-phosphate isomerase, putative, expressed	0.00107519	0.00102239	0.000957167	0.00100061	0.00111542	0.00102962	0.000796829	0.000740932	0.000780442	0.00103315	0.00084888	0.00089914
LOC_Os06g14740.1 protein	NAD binding domain of 6-phosphogluconate dehydrogenase containing protein, expressed	6.46108e-05	0.000130399	9.61985e-05	0.000184457	0.000224706	0.000186264	0.000141987	9.5955e-05	8.24595e-05	0.000111059	0.00010288	0.000117887
LOC_Os06g15990.1 protein	aldehyde dehydrogenase, putative, expressed	0.000532085	0.000854784	0.000554552	0.00073427	0.000716796	0.000855889	0.000733987	0.000502862	0.000578689	0.00148456	0.00195971	0.00151956
LOC_Os06g17840.1 protein	expressed protein	4.06811e-05	1.76838e-05	4.23988e-05	7.65158e-05	6.30239e-05	0.000118581	3.91123e-05	3.84468e-05	2.90748e-05	4.89484e-05	3.6275e-05	5.93806e-05
LOC_Os06g18670.1 protein	anthocyanidin 3-O-glucosyltransferase, putative, expressed	0.000316856	0.000373034	0.000275196	0.000713916	0.000672036	0.000592053	0.000304637	0.000299454	0.00030666	0.000847218	0.000882931	0.000867191
LOC_Os06g19660.2 protein	WD domain, G-beta repeat domain containing protein, expressed	6.41986e-05	4.65113e-05	4.46063e-05	0.000100624	0.000165763	0.000107961	8.22973e-05	6.06728e-05	6.69124e-05	0.000128742	0.000143114	0.000117135
LOC_Os06g19730.1 protein	HEAT repeat family protein, putative, expressed	2.8208e-05	8.43002e-05	5.14483e-05	9.11892e-05	8.58398e-05	3.95305e-05	5.42404e-05	5.99822e-05	5.04006e-05	4.24256e-05	4.71615e-05	6.43345e-05
LOC_Os06g20090.1 protein	NUP155, putative, expressed	8.6106e-07	3.74298e-05	8.97418e-07	3.03664e-05	5.71701e-05	3.86139e-05	3.31142e-05	2.44131e-05	1.5385e-05	6.90698e-05	9.59751e-05	6.28428e-05
LOC_Os06g20370.1 protein	microtubule associated protein, putative, expressed	0.000330746	0.000335471	0.000183846	0.000129602	0.000146399	0.000197762	0.000254393	0.000250065	0.000236384	0.000132654	0.000294923	0.000321851
LOC_Os06g21560.1 protein	CDK5RAP3, putative, expressed	6.8283e-05	7.42056e-05	9.48883e-05	0.000107026	0.000125935	2.55177e-06	6.56498e-05	2.15109e-06	6.10023e-05	4.56443e-06	0.000101479	0.000124588
LOC_Os06g21600.1 protein	selenoprotein O, putative, expressed	6.08656e-05	0.00013229	8.45809e-05	0.000143101	0.000134706	0.000113729	5.85185e-05	5.75228e-05	1.81253e-06	4.06861e-06	4.52279e-06	3.7018e-06
LOC_Os06g21980.1 protein	pantothenate kinase 4, putative, expressed	0.000243574	0.000189072	0.000108797	0.000122714	0.000192525	0.000117032	0.000100363	0.000131541	9.32583e-05	6.97794e-06	7.75689e-06	6.34884e-06
LOC_Os06g22960.1 protein	aquaporin protein, putative, expressed	0.000358486	0.000500888	5.33747e-06	6.02022e-06	5.66707e-06	5.74149e-06	0.000787798	0.000629195	0.000686276	0.000513498	1.14164e-05	9.34407e-06
LOC_Os06g23350.1 protein	late embryogenesis abundant protein D-34, putative, expressed	0.000183403	4.98276e-06	0.000334507	0.00113189	0.000964015	0.000771059	0.00035266	0.00034666	0.000286733	0.00156311	0.00143096	0.000501948
LOC_Os06g23440.1 protein	eukaryotic translation initiation factor 1A, putative, expressed	0.000264596	9.58489e-06	0.000183846	0.000518408	0.000292798	9.88811e-06	0.000508786	0.000666839	0.000551563	1.76871e-05	0.000786462	0.000482777
LOC_Os06g27770.1 protein	isoflavone reductase homolog IRL, putative, expressed	4.07071e-06	4.42379e-06	4.2426e-06	0.000382824	0.000360367	0.000136912	3.91374e-06	3.84715e-06	3.63668e-06	0.000408165	0.000544474	0.000371367
LOC_Os06g27910.1 protein	oleosin, putative, expressed	7.42727e-06	8.07149e-06	0.000309635	8.73108e-06	0.000739701	0.00049961	0.000285634	0.000210581	0.000132707	0.000595778	0.000662284	0.000542065
LOC_Os06g29180.1 protein	erythronate-4-phosphate dehydrogenase domain containing protein, expressed	0.000439118	0.000660746	0.000633682	0.000516202	0.000560678	0.000416563	0.000811893	0.000798078	0.000694064	0.000406428	0.000903595	0.000616311
LOC_Os06g30310.1 protein	alpha-glucan water dikinase, chloroplast precursor, putative, expressed	0.000169342	0.00018403	0.000130047	0.000157159	0.000167666	0.000189852	0.000197088	0.000126348	0.000143323	0.000142987	0.00013908	9.75717e-05
LOC_Os06g30460.5 protein	2-oxo acid dehydrogenases acyltransferase domain containing protein, expressed	0.000143998	0.000156488	0.000120063	0.000101566	9.56076e-05	9.68632e-05	5.53781e-05	8.16537e-05	2.57289e-06	5.7754e-06	0.000321005	5.25471e-06
LOC_Os06g30750.2 protein	reticulon domain containing protein, putative, expressed	0.000604792	0.00029875	0.000515724	0.00071096	0.000669253	0.000678042	0.00116294	0.000675499	0.000835019	0.00110258	0.00147079	0.000902855
LOC_Os06g31070.1 protein	PROLM24 - Prolamin precursor, expressed	0.000511435	0.000648427	0.000888384	1.00202e-05	0.000377297	0.000286689	0.000737569	0.000644462	0.000304602	1.70936e-05	0.000380036	1.55525e-05
LOC_Os06g31210.1 protein	methionyl-tRNA synthetase, putative, expressed	0.000110992	0.00013785	0.000148729	0.000186394	0.000157914	0.000142211	0.000213423	0.000179822	0.00021248	0.000317971	0.00021208	0.000318235
LOC_Os06g34040.1 protein	DJ-1 family protein, putative, expressed	0.00111811	0.0012151	0.00116533	0.000674048	0.00101521	0.000803549	0.000854485	0.00100252	0.000819607	0.000862398	0.000766934	0.000836958
LOC_Os06g34690.1 protein	T-complex protein, putative, expressed	0.000773874	0.00106361	0.00068794	0.000749183	0.000780796	0.000637943	0.000612732	0.000666839	0.000671025	0.000502087	0.000710353	0.000664467
LOC_Os06g34790.1 protein	DUF538 domain containing protein, putative, expressed	0.000846709	0.0006692	0.000561566	0.000361943	0.000340711	0.000172593	0.000592042	0.00072746	0.000687662	0.000308721	0.000343184	0.000421332
LOC_Os06g35480.1 protein	peroxidase precursor, putative, expressed	3.99391e-06	8.68065e-05	4.16255e-06	0.000187801	0.000309372	0.000268658	0.000345591	0.000377456	0.000463848	0.000640742	0.000178067	7.2872e-06
LOC_Os06g35520.1 protein	peroxidase precursor, putative, expressed	0.000559807	3.80227e-06	0.000437584	0.000411299	0.000503323	0.000431481	0.00080733	0.000859726	0.000843949	0.000701639	0.00109195	0.00108525
LOC_Os06g35814.1 protein	ras-related protein, putative, expressed	0.00105351	0.000826862	0.000670996	0.00110084	0.000971497	0.00118111	0.00106915	0.000885021	0.000888891	0.00105634	0.000521892	0.000747525
LOC_Os06g36700.1 protein	T-complex protein, putative, expressed	0.000617227	0.000644964	0.000593806	0.000502323	0.000577935	0.000372606	0.000547777	0.000426278	0.000572624	0.000428459	0.000582129	0.000433145
LOC_Os06g37180.1 protein	ATP synthase, putative, expressed	0.000650647	0.0010182	0.00078662	0.000520108	0.000575997	0.000583561	0.000675601	0.000688702	0.000744028	0.000835065	0.000870266	0.000712294
LOC_Os06g37440.1 protein	elongation factor 1-gamma, putative, expressed	0.00112962	0.00132714	0.00117732	0.000897245	0.000810826	0.00088993	0.00129153	0.00115414	0.0012001	0.000979596	0.00122507	0.000946985
LOC_Os06g39344.1 protein	enoyl-CoA hydratase/isomerase family protein, putative, expressed	0.000117057	0.000190814	0.000213499	0.000103204	6.47665e-05	3.28085e-06	8.44069e-05	8.29707e-05	0.000104575	5.86855e-06	0.000130473	5.33947e-06
LOC_Os06g39712.1 protein	OsClp10 - Putative Clp protease homologue, expressed	5.87992e-06	6.38993e-06	6.1282e-06	6.91211e-06	6.50663e-06	6.59208e-06	0.000169595	0.00016671	0.000157589	1.17914e-05	1.31077e-05	1.07284e-05
LOC_Os06g40040.1 protein	protein of unknown function domain containing protein, expressed	0.000769735	0.00156844	1.0028e-05	0.00101796	0.00149061	0.000970833	9.25066e-06	0.000909326	8.59578e-06	1.92951e-05	2.1449e-05	0.000526666
LOC_Os06g40170.1 protein	phospholipase D, putative, expressed	0.000183182	0.000199071	0.000270466	1.79449e-06	0.000236491	1.7114e-06	0.000205471	0.000201975	0.000204563	3.06124e-06	0.000102089	2.78525e-06
LOC_Os06g40600.1 protein	elongation factor, putative, expressed	6.36942e-05	0.000124594	9.29372e-05	0.000164726	0.000211449	0.000228508	0.000110228	0.000108353	0.000159328	0.000178823	0.000141989	0.000162701
LOC_Os06g40640.3 protein	fructose-bisphospate aldolase isozyme, putative, expressed	0.000780486	0.000655414	3.69746e-06	0.000792382	3.92579e-06	3.97734e-06	0.000920931	0.000804677	0.00088743	7.11438e-06	7.90856e-06	6.47298e-06
LOC_Os06g42000.1 protein	peroxiredoxin, putative, expressed	0.00114963	0.00113036	0.001027	0.00141579	0.001151	0.00141161	0.00147373	0.00118996	0.00122268	0.0018663	0.00158648	0.00139839
LOC_Os06g43570.1 protein	peptidase, T1 family, putative, expressed	0.000320521	0.000435402	0.000167027	0.00028259	0.000399019	0.000314423	0.000269641	0.000340782	0.000393725	0.000401727	8.93143e-06	0.000438611
LOC_Os06g43650.2 protein	secreted salivary protein, putative, expressed	6.19543e-06	0.000134656	6.45703e-06	0.00021849	6.85577e-06	0.000138916	0.000238261	0.000175655	0.000221394	1.24241e-05	1.3811e-05	1.1304e-05
LOC_Os06g43760.1 protein	tRNA synthetase class I, putative, expressed	0.000142704	0.000155081	0.000125848	0.000167755	0.00021865	0.000209214	0.000211078	0.000176364	0.000196135	0.000242147	0.000293649	0.000260374
LOC_Os06g43850.1 protein	ATP synthase F1, delta subunit family protein, putative, expressed	0.0010725	0.00147224	0.00117661	0.000663562	0.00106188	0.000759407	0.00130249	0.000693512	0.000756429	0.000905582	1.25834e-05	0.000720947
LOC_Os06g44080.1 protein	ubiquitin family protein, putative, expressed	0.00439956	0.00595391	0.00484488	0.00634288	0.00652194	0.00679372	7.98096e-06	0.00462865	0.00489454	0.00699163	0.00758705	1.51459e-05
LOC_Os06g44270.1 protein	synthase, putative, expressed	0.000116164	4.208e-06	0.000161426	4.55188e-06	8.56971e-05	4.34112e-06	0.000111685	0.000109784	0.000138371	0.000155302	0.000345276	7.06503e-06
LOC_Os06g45120.1 protein	ATP synthase, putative, expressed	0.000778426	0.000823682	0.000725895	0.000746508	0.000816057	0.000780842	0.000807493	0.000929272	0.000805231	0.00106808	0.00114164	0.00115866
LOC_Os06g45660.1 protein	histidine triad family protein, putative, expressed	7.09532e-06	7.71075e-06	7.39492e-06	8.34087e-06	7.85158e-06	7.95468e-06	0.000204651	0.000201169	0.000190164	0.000284575	1.58171e-05	1.2946e-05
LOC_Os06g45710.1 protein	phosphoglycerate kinase protein, putative, expressed	0.00433912	0.00416477	0.00435729	0.00379769	0.00294405	0.00404796	0.00475036	0.0049988	0.00452725	0.00603392	0.00698991	0.00496983
LOC_Os06g46000.1 protein	tubulin/FtsZ domain containing protein, putative, expressed	0.00290463	0.00256858	0.00255241	0.00264458	0.00252095	0.00258599	2.73786e-06	0.00298732	0.00305285	0.00331218	0.00272969	0.00264986
LOC_Os06g46284.1 protein	glycosyl hydrolase, family 31, putative, expressed	0.000301371	0.000358702	0.000373924	0.000472366	0.000428776	0.000450496	0.000289749	0.000217005	0.000230775	0.000402907	0.000639834	0.000235661
LOC_Os06g46340.1 protein	glycosyl hydrolase, family 31, putative, expressed	0.000258026	0.000327141	0.000313742	1.68512e-06	1.58627e-06	0.000369632	0.000234294	0.000189665	1.28064e-06	0.000402453	0.000543245	0.000183085
LOC_Os06g46500.1 protein	monocopper oxidase, putative, expressed	4.68658e-05	0.000101862	4.88447e-05	0.000110186	0.000103722	7.8813e-05	2.25293e-06	2.21459e-06	2.09344e-06	9.39834e-05	0.000104475	8.55103e-05
LOC_Os06g46680.1 protein	cytochrome P450, putative, expressed	0.000212031	0.000184337	0.000154688	9.97005e-05	0.000140778	0.000142627	0.000142698	0.00014027	0.000113654	8.504e-05	4.72665e-06	3.86866e-06
LOC_Os06g46740.1 protein	early nodulin 20 precursor, putative, expressed	4.5522e-06	9.89408e-05	0.000142332	0.000214052	0.000100748	0.000102071	0.000175066	8.60437e-05	8.13364e-05	0.000273866	0.000304437	0.000249175
LOC_Os06g46900.1 protein	phosphosulfolactate synthase-related protein, putative, expressed	0.000294385	4.57028e-06	0.000262985	0.00019775	0.00018615	0.000141446	0.000202167	0.000278217	0.000187855	8.43361e-06	0.000187501	0.000230198
LOC_Os06g47320.1 protein	T-complex protein, putative, expressed	0.00111131	0.00101052	0.000874582	0.000666525	0.000652522	0.000610238	0.000828595	0.000878798	0.000830721	0.000773181	0.00151675	0.00161385
LOC_Os06g48030.1 protein	peroxidase precursor, putative, expressed	3.76873e-06	4.09562e-06	0.000157115	4.43031e-06	4.17042e-06	4.22519e-06	0.000108702	0.000106852	0.000134676	7.55771e-06	8.40138e-06	6.87635e-06
LOC_Os06g48350.1 protein	CPuORF14 - conserved peptide uORF-containing transcript, expressed	8.46709e-05	0.000153358	0.000117661	9.95343e-05	3.12318e-06	3.1642e-06	0.000108541	2.66735e-06	0.000100857	5.65989e-06	6.2917e-06	5.14962e-06
LOC_Os06g48640.1 protein	proteasome/cyclosome repeat containing protein, expressed	0.000507461	0.000551477	0.000528889	0.000563402	0.000499155	0.00060053	0.000664076	0.000546201	0.000591878	2.8268e-06	0.000408507	0.000720146
LOC_Os06g48750.3 protein	DEAD-box ATP-dependent RNA helicase, putative, expressed	0.00299446	0.00280533	0.00240345	0.00311551	0.00274231	0.00308702	0.00301135	0.00289506	0.00267517	0.00386529	0.0043735	0.00326561
LOC_Os06g49110.3 protein	delta-aminolevulinic acid dehydratase, chloroplast precursor, putative, expressed	8.94411e-05	6.47993e-05	6.21451e-05	3.50473e-06	6.59827e-05	6.68492e-05	8.5992e-05	0.000112705	7.99044e-05	5.97875e-06	6.64616e-06	5.43974e-06
LOC_Os06g49480.2 protein	peptidyl-prolyl cis-trans isomerase, putative, expressed	0.000750492	0.000690112	0.000601678	0.000950101	0.000830483	0.000906111	0.000777055	0.000763833	0.000722046	0.00104193	1.28694e-05	0.000737332
LOC_Os06g50000.1 protein	LYR motif containing protein, putative, expressed	0.00112395	0.000855006	0.00117141	0.000660626	0.00111937	0.000882055	0.000756425	0.00053111	0.000502054	0.000676181	2.50554e-05	2.05073e-05
LOC_Os06g50300.1 protein	heat shock protein, putative, expressed	0.00122001	0.00113885	0.00110851	0.00145256	0.00115965	0.00136777	0.000977471	0.00103475	0.00093622	0.00134875	0.00170852	0.0016267
LOC_Os06g50490.1 protein	expressed protein	0.000182181	0.000339399	0.000216999	0.000183567	8.63995e-05	0.00014589	0.000200178	0.000172176	0.000186007	0.000104383	5.80177e-06	4.74862e-06
LOC_Os06g51084.6 protein	1,4-alpha-glucan-branching enzyme, chloroplast precursor, putative, expressed	0.00021737	0.00032059	0.000485461	0.000638821	0.000360808	0.000557022	0.000403048	0.000176085	0.000124838	0.000280227	0.00034612	0.000141646
LOC_Os06g51150.2 protein	catalase isozyme B, putative, expressed	0.000401073	0.000493975	0.000418008	0.000817229	0.000710113	0.000599532	0.000488435	0.000530663	0.00042997	0.00075068	0.000715267	0.000926931
LOC_Os06g51220.2 protein	HMG1/2, putative, expressed	0.000161791	0.000351649	0.000421558	0.000380386	0.00044759	0.000453468	0.000466657	0.000458717	0.000505892	0.00081113	1.80335e-05	0.0010332
LOC_Os06g51270.1 protein	1,3-beta-glucan synthase component domain containing protein, expressed	2.75352e-05	4.48853e-05	7.17448e-07	7.283e-05	6.85577e-05	6.17404e-05	6.61836e-07	6.50574e-07	1.22997e-05	1.38046e-06	1.53456e-06	2.51201e-05
LOC_Os06g51410.1 protein	OsPOP15 - Putative Prolyl Oligopeptidase homologue, expressed	3.40499e-05	5.5505e-05	1.77439e-06	0.000100068	0.000188396	0.000133609	3.27369e-05	3.21799e-05	6.08388e-05	0.000136566	0.000227716	0.000155317
LOC_Os07g01020.1 protein	SOR/SNZ family protein, putative, expressed	0.000239635	4.34033e-06	0.000541132	0.000234751	0.000176784	0.000179105	0.000460787	0.000415201	0.000428167	0.000720835	0.000712268	0.000655848
LOC_Os07g01410.1 protein	peroxidase precursor, putative, expressed	0.000140727	0.0001147	0.000110002	4.13578e-06	7.78633e-05	7.88858e-05	3.38251e-06	3.32496e-06	3.14306e-06	7.05526e-06	7.84284e-06	6.41919e-06
LOC_Os07g01870.1 protein	ribosomal protein L13, putative, expressed	0.000369921	0.000469008	0.000706826	0.000434859	0.000477574	0.000552966	0.00112625	0.000757477	0.000716037	1.23638e-05	1.3744e-05	1.12492e-05
LOC_Os07g02350.1 protein	casein kinase II subunit alpha-2, putative, expressed	7.62801e-05	4.14482e-06	7.9501e-05	8.96706e-05	0.000126616	0.000128278	0.000330023	0.000396499	0.000340734	0.00015297	0.000170046	0.000347947
LOC_Os07g02880.1 protein	DUF538 domain containing protein, putative, expressed	0.00116273	0.00116639	0.000652524	1.05142e-05	9.89741e-06	1.00274e-05	8.5992e-06	8.45289e-06	7.99044e-06	1.79363e-05	1.99385e-05	1.63192e-05
LOC_Os07g02940.1 protein	DUF538 domain containing protein, putative, expressed	0.00125217	0.00106919	0.000745742	0.0012617	9.89741e-06	0.00160438	0.000687936	0.000929817	0.000799044	0.00197299	0.00139569	0.000489576
LOC_Os07g03160.1 protein	WD domain, G-beta repeat domain containing protein, expressed	1.67998e-06	5.47708e-05	1.75091e-06	0.000118493	0.000130133	7.5338e-05	1.61519e-06	1.58771e-06	1.50085e-06	3.36898e-06	0.000149802	0.000183915
LOC_Os07g03230.1 protein	eukaryotic translation initiation factor 3 subunit C, putative, expressed	0.000393502	0.00036865	0.000339408	0.000398775	0.000420428	0.000410737	0.000326145	0.000371891	0.000412157	0.000353743	0.00042348	0.000569429
LOC_Os07g03368.1 protein	SCP-like extracellular protein, expressed	0.000319513	0.000520839	0.000499506	9.39003e-06	8.8392e-06	8.95527e-06	7.67979e-06	7.54912e-06	7.13612e-06	1.60185e-05	1.78067e-05	1.45744e-05
LOC_Os07g04240.1 protein	succinate dehydrogenase flavoprotein subunit,mitochondrial precursor, putative, expressed	0.000302396	0.000306716	0.000357187	0.000213288	0.000379244	0.000339021	0.000271353	0.000266735	0.000360204	0.000485133	0.000314585	0.000441396
LOC_Os07g05570.1 protein	ERD4 protein, putative, expressed	1.73743e-06	1.88813e-06	1.8108e-06	6.12729e-05	9.61308e-05	0.000116872	1.67043e-06	1.64201e-06	1.55218e-06	3.4842e-06	3.87314e-06	3.17008e-06
LOC_Os07g05580.1 protein	ribosomal protein L7Ae, putative, expressed	0.0019327	0.00150024	0.00163063	0.000757327	0.00122211	0.00134134	0.0011503	0.0016526	0.00164441	0.00129193	0.000410328	0.00167922
LOC_Os07g06590.3 protein	ML domain protein, putative, expressed	0.000716971	0.00100178	0.000747245	0.000602022	0.000793389	0.000688978	0.000787798	0.000871193	0.000823531	2.05399e-05	2.28328e-05	1.86881e-05
LOC_Os07g06950.1 protein	ubiquitin carboxyl-terminal hydrolase, putative, expressed	0.000114535	0.000152129	0.000106108	0.000299201	0.000239402	0.000299616	0.000110118	0.000132299	0.000125061	0.000127603	2.83694e-06	9.28789e-05
LOC_Os07g07000.1 protein	syntaxin, putative, expressed	4.19163e-06	4.55519e-06	8.73724e-05	4.92744e-06	4.63839e-06	4.6993e-06	0.000201499	0.000237685	0.000187235	0.000168115	0.000186882	7.64795e-06
LOC_Os07g07040.1 protein	erythrocyte binding protein 3, putative, expressed	4.61841e-06	5.019e-06	4.81342e-06	0.000488623	0.000408853	0.000310667	4.44032e-06	4.36476e-06	4.12597e-06	0.000370465	0.00061773	0.000758398
LOC_Os07g07250.1 protein	eukaryotic translation initiation factor 3 subunit E, putative, expressed	0.00015302	0.000365843	0.000318962	3.59763e-06	0.000203195	3.43106e-06	0.000176543	0.000231385	0.000246067	6.13723e-06	6.82232e-06	0.000279196
LOC_Os07g07610.1 protein	RNA polymerase subunit, putative, expressed	1.05839e-05	1.15019e-05	0.000220615	0.000373254	0.000468477	0.000355972	0.000305272	1.00026e-05	0.000189107	2.12246e-05	2.35939e-05	1.93111e-05
LOC_Os07g08330.1 protein	ribosomal protein L4, putative, expressed	0.00137982	0.00122687	0.00169955	0.0012534	0.00128398	0.00116021	0.00189947	0.00186715	0.00179302	0.00182374	0.00237686	0.00194541
LOC_Os07g08340.2 protein	pyruvate kinase, putative, expressed	5.59499e-05	0.000152007	8.74686e-05	9.86574e-05	6.19133e-05	0.000188179	0.000107585	0.000132193	0.000174945	0.000336601	6.23627e-06	0.000102085
LOC_Os07g08660.1 protein	40S ribosomal protein S15, putative, expressed	0.00247415	0.00197175	0.00197694	0.00135729	0.00136893	0.0013869	0.00174441	0.0014809	0.00139988	0.00264618	1.83848e-05	0.00150476
LOC_Os07g08840.1 protein	thioredoxin, putative, expressed	0.00208207	0.0023758	0.00195299	0.00208043	0.00218879	0.00233424	0.00190169	0.00206611	0.00186007	0.00208766	0.000928284	0.000569835
LOC_Os07g08960.1 protein	RNA recognition motif containing protein, expressed	0.000164943	4.48125e-06	0.000214885	9.6949e-05	9.12618e-05	0.00013869	0.000198228	0.000194855	0.000184195	8.26932e-06	0.000183848	7.52379e-06
LOC_Os07g09060.1 protein	aldehyde dehydrogenase, putative, expressed	0.00023784	0.00033601	0.000347035	0.000726936	0.00050006	0.000586621	0.000411602	0.000382121	0.000403712	0.000810827	0.000795299	0.000564144
LOC_Os07g09400.1 protein	RNA ligase isoform 1, putative, expressed	2.18599e-05	3.5634e-05	2.2783e-05	5.13947e-05	3.62848e-05	2.45075e-05	7.35594e-05	3.09891e-05	4.88228e-05	2.19187e-06	2.43654e-06	3.98852e-05
LOC_Os07g10150.1 protein	coatomer subunit gamma-2, putative, expressed	0.000300015	0.000419191	0.000327573	0.000419858	0.000426847	0.000544569	0.000329652	0.000324043	0.000395657	0.000343795	0.000414021	0.000391
LOC_Os07g10250.1 protein	DEAD-box ATP-dependent RNA helicase 52B, putative, expressed	0.000418046	0.000497573	0.000373455	0.000491431	0.000484632	0.00044636	0.000325368	0.000338645	0.000355687	0.000159683	4.43772e-06	0.000217931
LOC_Os07g10350.1 protein	S1 RNA binding domain containing protein, expressed	5.7534e-05	6.25243e-05	4.49725e-05	3.38169e-05	4.77497e-05	3.22512e-05	1.38288e-06	1.35935e-06	1.28499e-06	2.88443e-06	3.20642e-06	5.24876e-05
LOC_Os07g10500.1 protein	cytochrome b-c1 complex subunit 7, putative, expressed	0.000613134	0.000761503	0.000730313	0.000617799	0.000678484	0.000490996	0.000336852	0.00049668	0.000547759	0.000351303	0.000390519	1.59816e-05
LOC_Os07g10570.1 protein	PROLM25 - Prolamin precursor, expressed	0.00162829	0.00159257	0.00220615	9.57061e-06	9.00918e-06	9.12749e-06	7.82748e-06	0.00115414	0.000800069	1.63266e-05	1.81491e-05	1.48547e-05
LOC_Os07g10580.1 protein	PROLM26 - Prolamin precursor, expressed	0.00211677	0.00238885	0.00271526	0.000765649	0.0010811	0.0010953	0.0012524	0.00123109	0.00101827	0.00114286	1.81491e-05	0.00089128
LOC_Os07g10720.1 protein	40S ribosomal protein S15a, putative, expressed	9.76972e-06	1.06171e-05	1.01822e-05	1.14847e-05	0.00151354	1.0953e-05	0.00131502	0.00156964	0.00192017	1.95919e-05	2.1779e-05	1.78256e-05
LOC_Os07g10830.1 protein	dolichyl-diphosphooligosaccharide--protein glycosyltransferase 48 kDasubunit precursor, putative, expressed	0.00034717	0.000440163	0.000211067	0.000442123	0.00028813	0.000389218	0.000389413	0.000464812	0.000387691	0.000464137	0.000580442	0.000369506
LOC_Os07g11330.1 protein	RAL2 - Seed allergenic protein RA5/RA14/RA17 precursor, expressed	0.000238137	0.000172528	0.000330923	0.00027994	0.000439198	0.000533958	0.00038159	0.000375097	7.09152e-06	0.000318369	1.76954e-05	1.44833e-05
LOC_Os07g11360.1 protein	RAL3 - Seed allergenic protein RA5/RA14/RA17 precursor, expressed	0.000311672	0.000423382	0.00040604	9.1596e-06	0.000344891	0.00034942	0.000599306	0.000368193	0.00027844	1.56255e-05	1.73697e-05	1.42167e-05
LOC_Os07g11380.1 protein	RAL4 - Seed allergenic protein RA5/RA14/RA17 precursor, expressed	0.000945792	0.00110124	0.000985728	0.000794157	0.00074757	0.000908865	0.00110417	0.00134077	0.00072424	0.000948332	0.000451798	0.000862835
LOC_Os07g11410.1 protein	RAL5 - Seed allergenic protein RA5/RA14/RA17 precursor, expressed	0.000428111	0.000387703	0.000818012	0.000587141	0.000394784	0.00063995	0.000274402	0.000269733	0.000254976	0.000715435	0.00031812	0.000260374
LOC_Os07g11510.1 protein	RAL6 - Seed allergenic protein RA5/RA14/RA17 precursor, expressed	0.000952547	0.00138022	0.00148915	0.00121307	0.00114191	0.00142389	0.00160268	0.00120031	0.000780067	0.000955106	1.76954e-05	1.44833e-05
LOC_Os07g11900.1 protein	PROLM19 - Prolamin precursor, putative, expressed	0.00176631	0.00201092	0.00236687	9.88752e-06	9.3075e-06	9.42972e-06	0.001213	0.000953888	0.00105199	1.68672e-05	1.87501e-05	1.53465e-05
LOC_Os07g11920.1 protein	PROLM22 - Prolamin precursor, expressed	0.00294385	0.00292498	0.00324348	9.88752e-06	9.3075e-06	9.42972e-06	0.00137473	0.00182829	0.00165312	1.68672e-05	1.87501e-05	1.53465e-05
LOC_Os07g12090.1 protein	LTPL165 - Protease inhibitor/seed storage/LTP family protein precursor, expressed	1.27006e-05	1.38022e-05	1.32369e-05	0.00104511	0.000562173	0.000569555	1.22109e-05	1.20031e-05	1.13464e-05	2.54695e-05	2.83126e-05	2.31733e-05
LOC_Os07g12110.1 protein	eukaryotic translation initiation factor 3 subunit E, putative, expressed	0.000144654	0.000282962	0.000241219	0.000170047	0.00028813	0.000227044	2.78152e-06	0.000164051	0.000155076	0.000348102	0.000386961	0.000316719
LOC_Os07g13530.1 protein	ras-related protein, putative, expressed	5.90727e-06	0.000962947	6.1567e-06	6.94426e-06	6.53689e-06	6.62274e-06	0.000738331	0.00066994	0.000791611	1.18463e-05	1.31687e-05	1.07783e-05
LOC_Os07g14270.3 protein	calreticulin precursor protein, putative, expressed	0.000928584	0.00107423	0.000686821	0.000774678	0.000596646	0.000470152	0.00071998	0.000877585	0.000669011	0.000720835	0.00113518	0.00103843
LOC_Os07g14280.1 protein	WD domain, G-beta repeat domain containing protein, expressed	0.000201597	4.38166e-06	0.000252132	0.000142192	0.000133851	0.000180811	0.000271353	0.000342946	0.000288163	8.08555e-06	0.000179763	0.000441396
LOC_Os07g15880.1 protein	mitochondrial prohibitin complex protein 2, putative, expressed	0.000791043	4.77586e-06	0.000687037	0.000464953	0.000389047	0.000344886	0.000971799	0.000955264	0.00102079	0.000969427	0.00146951	0.00112258
LOC_Os07g22350.1 protein	glucose-6-phosphate 1-dehydrogenase, chloroplast precursor, putative, expressed	8.63988e-05	0.000140839	0.000135071	0.000126957	9.56076e-05	0.000121079	8.30671e-05	0.000102067	5.78899e-05	0.000129946	0.000240754	0.000118231
LOC_Os07g22600.1 protein	spermidine synthase, putative, expressed	0.000235925	4.27314e-06	0.000327849	9.24468e-05	0.000174047	4.40832e-06	0.000302436	0.00029729	0.000316154	7.88529e-06	8.76553e-06	7.17439e-06
LOC_Os07g22720.2 protein	2-oxo acid dehydrogenases acyltransferase domain containing protein, expressed	2.34762e-06	2.55125e-06	2.44675e-06	0.000137987	2.59784e-06	2.63196e-06	2.25709e-06	0.000221869	0.000167785	0.000188314	0.00026167	0.000214171
LOC_Os07g23880.1 protein	glycosyl hydrolase, family 31, putative, expressed	4.80629e-05	6.52897e-05	3.75693e-05	7.06251e-05	6.64821e-05	6.73552e-05	3.46571e-05	7.94907e-05	5.36728e-05	9.63841e-05	8.03576e-05	0.000109618
LOC_Os07g25420.1 protein	26S proteasome non-ATPase regulatory subunit 8, putative, expressed	0.000618383	0.000103388	0.000545341	0.000335509	0.000421103	0.000319975	0.000731737	0.000809198	0.000764928	0.000572348	0.000636239	0.000607539
LOC_Os07g26610.2 protein	phosphoglucomutase, putative, expressed	0.000210508	0.000203348	0.000219396	0.00019247	0.000129414	0.000183558	0.00020239	0.000154736	0.000167167	0.000140715	0.000260706	0.000170706
LOC_Os07g26690.2 protein	aquaporin protein, putative, expressed	0.0014706	0.00164658	0.00130047	0.00125728	0.00103558	0.0011491	0.000685522	0.000589626	0.000716617	0.000714933	0.000596056	0.000731788
LOC_Os07g26700.1 protein	UPF0041 domain containing protein, putative, expressed	1.1652e-05	1.26626e-05	1.2144e-05	0.000547895	1.28939e-05	0.000391896	0.000560132	0.000440481	0.000520478	2.33665e-05	2.59749e-05	2.12599e-05
LOC_Os07g28480.1 protein	glutathione S-transferase, putative, expressed	0.000875906	0.00113036	0.000798779	0.000450479	0.000424053	0.000368247	0.00105266	0.00118996	0.00102705	0.000768476	0.000488149	0.000599309
LOC_Os07g29620.1 protein	OsSCP39 - Putative Serine Carboxypeptidase homologue, expressed	2.42378e-06	2.63402e-06	2.52613e-06	0.000142463	0.000134106	0.000135867	0.000116516	6.872e-05	0.000108267	0.00024303	0.000324191	0.000353791
LOC_Os07g30970.1 protein	nucleoside diphosphate kinase, putative, expressed	0.00264241	0.00203791	0.00257631	0.00270546	0.00160351	0.00162457	0.00139319	0.00193338	0.00197991	1.70936e-05	0.00171016	0.000933152
LOC_Os07g31300.1 protein	ATP synthase delta chain, mitochondrial precursor, putative, expressed	0.000123909	0.00033664	0.000451992	0.00021849	0.000137115	6.9458e-06	0.000357391	0.00035131	0.000166045	0.000248483	1.3811e-05	0.000226081
LOC_Os07g31370.1 protein	ras-related protein, putative, expressed	0.000366364	0.000597212	0.000318195	0.000861355	0.000540551	0.000547649	0.000469649	0.00040395	0.000818252	0.000367348	0.000272237	0.00033423
LOC_Os07g31720.1 protein	GTPase activating protein, putative, expressed	0.000513898	0.000159563	0.00038257	0.000258904	0.000324955	0.000246917	0.000423498	0.000485674	0.000590277	0.00058889	1.63657e-05	0.000535798
LOC_Os07g32380.1 protein	protein phosphatase 2C, putative, expressed	4.37953e-06	4.75939e-06	4.56445e-06	5.14833e-06	4.84632e-06	9.81992e-05	0.000168426	0.00016556	0.000117377	8.78258e-06	9.76298e-06	7.99079e-06
LOC_Os07g33110.5 protein	- CAMK includes calcium/calmodulin depedent protein kinases, expressed - [CAMK_CAMK_like.33]	9.92237e-05	0.000179717	0.000103413	0.000194403	0.000182999	0.000111241	0.000127197	9.37742e-05	8.8644e-05	0.00019898	0.000221193	0.000120694
LOC_Os07g33240.1 protein	endoribonuclease, putative, expressed	0.000987827	0.00115019	0.00102954	0.00124418	0.00124927	0.00118657	0.00101757	0.00086689	0.00100857	0.00155647	0.00062917	0.000772443
LOC_Os07g35480.2 protein	glucan endo-1,3-beta-glucosidase precursor, putative, expressed	0.000114834	7.48765e-05	0.000119683	2.69985e-06	2.54147e-06	2.57484e-06	8.83245e-05	0.000130233	0.00020518	4.6057e-06	5.11983e-06	4.19047e-06
LOC_Os07g36190.1 protein	hydrolase, NUDIX family, domain containing protein, expressed	0.000426912	0.000115985	0.000278086	0.000250927	0.000118104	0.000299136	0.000513062	0.000453899	0.000572089	0.000214029	0.000356882	0.000486834
LOC_Os07g36420.1 protein	proteasome inhibitor-related, putative, expressed	8.69906e-05	4.72679e-06	0.00022666	0.000102261	0.000144394	0.000195053	0.000167272	0.000205532	0.000272003	0.00061057	0.000387844	0.000317442
LOC_Os07g36600.2 protein	universal stress protein domain containing protein, putative, expressed	4.73904e-06	5.15009e-06	4.93915e-06	5.57095e-06	5.24415e-06	0.00010626	0.000227815	0.000179151	0.000211687	9.50354e-06	1.05644e-05	8.64675e-06
LOC_Os07g36940.1 protein	eukaryotic translation initiation factor 4G, putative, expressed	4.25244e-05	7.70214e-05	2.95467e-05	7.4984e-05	0.000101957	7.94581e-05	6.13269e-05	4.68871e-05	4.4322e-05	7.10644e-05	4.73984e-05	0.000142247
LOC_Os07g37750.1 protein	ATMIN7, putative, expressed	0.000151198	0.000164312	0.000126066	0.000222175	0.000209142	0.00024579	0.000152636	0.000135749	0.000155338	0.000257727	0.00030335	0.000289666
LOC_Os07g38130.1 protein	polygalacturonase inhibitor 1 precursor, putative, expressed	0.000803353	0.000249438	0.000757534	0.000359763	0.000465655	0.00047177	0.00110339	0.000976155	0.000922752	0.000997299	0.00127919	0.00118658
LOC_Os07g38270.1 protein	insulin-degrading enzyme, putative, expressed	6.42744e-05	6.98494e-05	5.35907e-05	0.000151115	0.00019915	0.000201766	9.88734e-05	0.00010934	0.000149295	0.000103115	8.59696e-05	2.34547e-06
LOC_Os07g38730.1 protein	tubulin/FtsZ domain containing protein, putative, expressed	0.00186276	0.0016256	0.00161785	0.000895809	0.00109311	0.00107583	0.00173666	0.00160041	0.00179021	0.00164137	0.00207626	0.00211134
LOC_Os07g38760.1 protein	HEAT repeat family protein, putative, expressed	0.000135715	0.000184358	0.000106084	0.000159539	0.00015018	0.000126793	0.000108734	5.34421e-05	6.06221e-05	9.07195e-05	0.000176481	0.000123811
LOC_Os07g38970.1 protein	succinyl-CoA ligase subunit alpha-2, mitochondrial precursor, putative, expressed	0.000191852	4.16986e-06	0.000279935	0.000225531	0.000254761	0.000215089	0.000479581	0.000543947	0.000411351	0.000153894	0.00051322	0.00021003
LOC_Os07g39300.2 protein	expressed protein	5.79937e-05	0.00010504	8.059e-05	4.54495e-05	8.55666e-05	8.66903e-05	9.2929e-05	1.82696e-06	0.00010362	3.87664e-06	4.30938e-06	3.52714e-06
LOC_Os07g39870.2 protein	eukaryotic peptide chain release factor subunit 1-1, putative, expressed	0.000174379	0.000221089	0.000181743	3.41651e-06	0.000225126	0.000162916	0.000167655	0.000137335	2.59644e-06	5.82826e-06	6.47887e-06	5.30281e-06
LOC_Os07g40250.1 protein	sex determination protein tasselseed-2, putative, expressed	4.23354e-06	4.60075e-06	8.82461e-05	0.000199069	0.000234239	0.000237315	0.000122109	0.000160041	0.000113464	0.000339593	0.000188751	0.000231733
LOC_Os07g40580.1 protein	eukaryotic translation initiation factor 5A, putative, expressed	0.000952547	0.00086264	0.000744576	0.000653194	0.000702716	0.00088993	0.000915815	0.00112529	0.000992813	0.000636737	0.00088477	0.00115866
LOC_Os07g40620.1 protein	saccharopine dehydrogenase, putative, expressed	2.78523e-06	3.02681e-06	2.90283e-06	0.000327416	0.000462313	0.000281031	2.67782e-06	2.63226e-06	2.48825e-06	0.000390979	0.000558802	0.000660642
LOC_Os07g40800.1 protein	PPR repeat domain containing protein, putative, expressed	0.000224249	0.000265854	0.000254965	0.000239649	0.000203032	0.000137132	0.000156801	0.000192666	0.000163913	0.000122646	0.000136337	0.000148785
LOC_Os07g41360.1 protein	alpha-1,4-glucan-protein synthase, putative, expressed	0.000659322	0.000791932	0.000723329	0.000693477	3.83998e-06	0.000622465	0.000633897	0.000721498	3.10012e-06	6.95888e-06	7.7357e-06	0.00063315
LOC_Os07g41730.1 protein	OsPOP16 - Putative Prolyl Oligopeptidase homologue, expressed	0.000119068	4.3132e-06	8.27307e-05	4.66567e-06	4.39198e-06	4.44965e-06	0.000190795	0.000225058	0.00014183	7.95922e-06	8.8477e-06	7.24165e-06
LOC_Os07g41820.1 protein	stress responsive A/B Barrel domain containing protein, expressed	7.07556e-05	7.68927e-05	0.000110615	4.15882e-06	3.91485e-06	3.96626e-06	0.000102041	0.000133739	0.000158028	0.000141891	7.88653e-06	6.45495e-06
LOC_Os07g42170.1 protein	60S ribosomal protein, putative, expressed	0.000782916	0.000756287	0.000634647	0.000306784	0.000481312	0.000487633	0.000585453	0.000575491	0.000544007	0.000523346	0.000581767	0.000317442
LOC_Os07g42300.1 protein	elongation factor protein, putative, expressed	0.0012144	0.000109978	0.00116021	0.000773275	0.000615926	0.000510558	0.00136217	0.00138681	0.00126574	0.000710305	0.000789596	0.000830915
LOC_Os07g42450.1 protein	ribosomal protein S2, putative, expressed	0.00162402	0.00149336	0.00147559	0.00127273	0.00124415	0.00135386	0.00128114	0.00141676	0.00141365	0.00200416	0.00232071	0.00235532
LOC_Os07g42490.1 protein	sucrose synthase, putative, expressed	0.000964999	0.0010487	0.000940859	0.00109781	1.72234e-06	0.00101208	0.000838001	0.000912	0.000973346	0.000499402	3.46969e-06	2.83986e-06
LOC_Os07g42600.1 protein	aminotransferase, classes I and II, domain containing protein, expressed	9.30449e-05	0.000151673	0.000145461	0.000164068	0.000180184	0.000104314	0.000178914	0.000153886	0.000145467	0.000279885	0.000362983	0.00021221
LOC_Os07g42950.1 protein	40S ribosomal protein S6, putative, expressed	0.00177809	0.000331254	0.00180022	0.000836089	0.000899477	0.000854333	0.00200258	0.00182447	0.0019062	1.01878e-05	1.13251e-05	0.00259541
LOC_Os07g43390.1 protein	4-alpha-glucanotransferase, chloroplast precursor, putative, expressed	0.000534538	0.000673847	0.000445687	0.000377024	0.000402228	0.000431481	0.000513925	0.00036373	0.000401136	0.000385901	0.00076263	0.000624196
LOC_Os07g44190.1 protein	h/ACA ribonucleoprotein complex subunit 4, putative, expressed	0.000190509	0.00018403	2.20615e-06	0.000248836	0.000281086	0.000284778	0.000122109	0.000160041	0.000226929	4.24492e-06	4.71877e-06	3.86221e-06
LOC_Os07g44410.1 protein	WD40-like Beta Propeller Repeat family protein, expressed	9.63629e-05	0.000230386	8.03455e-05	0.000135935	0.000191941	0.000151248	0.000111176	7.28564e-05	6.88706e-05	3.86487e-06	0.000128889	0.000105493
LOC_Os07g44430.1 protein	peroxiredoxin, putative, expressed	0.00398451	0.00422186	0.00363366	0.00679176	0.00628311	0.00686817	0.00498012	0.00423639	0.00373765	0.00569318	0.00410811	0.00445291
LOC_Os07g44620.1 protein	eukaryotic translation initiation factor 6, putative, expressed	0.000466554	0.00039435	0.000324169	0.000365636	0.000401552	0.000290589	0.000398722	0.000342946	0.000324184	0.000415828	1.15562e-05	0.000378339
LOC_Os07g44650.1 protein	LYR motif containing protein, putative, expressed	0.00067866	0.000737524	0.000808361	0.000797794	0.000965564	0.00086955	0.000559276	0.000916267	0.000519684	0.000972118	0.000432254	0.000353791
LOC_Os07g44660.1 protein	FGGY family of carbohydrate kinases, putative, expressed	4.5198e-05	9.82366e-05	9.42129e-05	0.000106264	0.000125038	7.60083e-05	0.000108638	0.000170863	2.01894e-06	9.06388e-05	0.000100757	8.24672e-05
LOC_Os07g44740.1 protein	chaperonin, putative, expressed	0.00155518	0.00183091	0.0022962	0.000761742	0.0012907	0.00130765	0.000996805	0.00110233	0.000926239	0.000519786	2.88905e-05	2.36462e-05
LOC_Os07g45090.1 protein	NADH-ubiquinone oxidoreductase 51 kDa subunit, mitochondrial precursor, putative, expressed	0.000403195	0.000492937	0.000262637	0.000207363	0.000111542	0.000169511	0.000242279	0.000333419	0.000180102	0.000151604	0.000280879	4.59787e-06
LOC_Os07g45320.1 protein	COX VIIa, putative, expressed	0.000947808	0.000618011	0.000592698	0.000445676	2.09766e-05	0.000637562	0.000364503	0.000537452	0.000508049	3.80142e-05	4.22577e-05	3.4587e-05
LOC_Os07g46370.1 protein	WD domain, G-beta repeat domain containing protein, expressed	0.000214119	0.000306172	0.000293632	0.000556403	0.000511293	0.000543276	0.000292541	0.000308864	0.000271831	0.00036159	0.000552687	0.000472924
LOC_Os07g46460.1 protein	ferredoxin-dependent glutamate synthase, chloroplast precursor, putative, expressed	7.86417e-07	2.56388e-05	4.91774e-05	2.7734e-05	2.61071e-05	2.64499e-05	6.04873e-05	2.22968e-05	2.81026e-05	3.15412e-05	5.25932e-05	4.30463e-05
LOC_Os07g46750.1 protein	elongation factor protein, putative, expressed	0.00153088	0.000616171	0.00147733	0.00106644	0.000815653	0.000826364	0.00158087	0.00155397	0.00157026	0.000795922	0.00101117	0.00124143
LOC_Os07g46790.1 protein	4-alpha-glucanotransferase, putative, expressed	0.000187959	0.000262622	0.00022388	0.00033143	0.000311988	0.000376292	0.000258158	0.000253765	0.000239882	0.000350004	0.000478861	0.000489921
LOC_Os07g46990.2 protein	copper/zinc superoxide dismutase, putative, expressed	0.00100268	0.00108965	0.000783765	0.00108047	0.00110955	0.000749415	0.00120502	0.000789677	0.000970418	0.00167562	0.00130387	0.000762279
LOC_Os07g47290.1 protein	xylose isomerase, putative, expressed	0.000954536	0.00100851	0.000773765	0.000498711	0.000410773	0.000386442	0.000968712	0.000726701	0.000710632	0.000319033	0.000650186	0.000387028
LOC_Os07g47500.4 protein	histone-arginine methyltransferase CARM1, putative, expressed	3.25657e-06	3.53904e-06	3.39408e-06	0.000114847	0.000144147	0.00018255	3.13099e-06	3.07772e-06	2.90934e-06	6.53064e-06	7.25965e-06	0.000118837
LOC_Os07g47510.1 protein	stress-related protein, putative, expressed	0.000298838	5.41264e-06	0.000363366	0.000234198	0.00033069	0.000223355	0.000574629	0.000423639	0.000578445	0.000399521	0.00077721	0.000454378
LOC_Os07g47550.1 protein	glucosyltransferase, putative, expressed	2.67946e-06	2.91187e-06	2.7926e-06	0.000125993	8.89514e-05	9.01195e-05	2.57613e-06	2.5323e-06	2.39376e-06	5.37331e-06	5.97313e-06	4.88888e-06
LOC_Os07g47630.3 protein	RNA recognition motif containing protein, expressed	5.16286e-06	0.00016832	0.000107617	0.000242767	0.000228526	0.000231527	0.000297826	0.000146379	0.000322866	0.000310604	0.000345276	0.000282601
LOC_Os07g47670.2 protein	hypoxia-responsive family protein, putative, expressed	0.00113174	0.00109325	0.000524234	0.000739116	1.39152e-05	0.000563916	0.000604498	0.000594213	0.000561704	2.52173e-05	2.80323e-05	2.29438e-05
LOC_Os07g47710.1 protein	60S ribosomal protein L22-2, putative, expressed	0.00156315	0.00159257	0.000814579	0.00114847	0.00129732	0.000876239	0.00103323	0.00120031	0.00122192	0.000391838	0.000653369	0.00124779
LOC_Os07g47780.1 protein	60S ribosomal protein L18-3, putative, expressed	6.51314e-06	7.07807e-06	6.78816e-06	0.000459389	0.000432441	0.00043812	0.000375719	0.00043088	0.000581868	1.30613e-05	1.45193e-05	1.18837e-05
LOC_Os07g48010.1 protein	peroxidase precursor, putative, expressed	8.06389e-05	4.38166e-06	4.2022e-06	0.000142192	0.000133851	0.000135608	0.000232588	0.00015242	0.000468265	0.000565989	0.000359526	0.00036783
LOC_Os07g48020.1 protein	peroxidase precursor, putative, expressed	4.00651e-06	8.70804e-05	8.35137e-05	4.70983e-06	4.43354e-06	4.49176e-06	0.0001926	0.000265053	0.000465311	0.000401727	0.000357257	7.31018e-06
LOC_Os07g48490.2 protein	stress responsive protein, putative, expressed	0.000222168	0.000321918	0.00023155	4.35281e-06	4.09747e-06	4.15128e-06	0.000142401	0.000244961	0.00019848	7.42551e-06	8.25442e-06	6.75606e-06
LOC_Os07g48960.1 protein	OsLonP3 - Putative Lon protease homologue, expressed	3.90388e-05	0.000113133	4.06872e-05	0.000122378	7.19996e-05	0.000102123	6.25557e-05	7.37895e-05	6.97526e-05	7.82874e-05	5.80177e-05	7.12294e-05
LOC_Os07g49150.1 protein	26S protease regulatory subunit 4, putative, expressed	0.000311846	3.08086e-06	0.00035456	0.00026661	0.000345084	0.000222483	0.00038159	0.000589438	0.000557191	0.000341109	0.000379187	0.000362083
LOC_Os07g49520.1 protein	2-oxoglutarate dehydrogenase E1 component, mitochondrial precursor, putative, expressed	0.000314996	0.000369703	0.000341428	0.000311045	0.000348569	0.000353147	0.000363419	0.000297696	0.000326435	0.000303208	0.000365143	0.000344841
LOC_Os08g01180.1 protein	nicalin, putative, expressed	0.00011442	0.000273558	0.000119251	0.000188308	0.000278554	0.000256556	0.000176012	0.000129763	0.000163552	0.000275346	0.00040811	0.000375783
LOC_Os08g01370.1 protein	expressed protein	1.32298e-05	1.43773e-05	0.000275769	0.000466567	0.000585597	0.000593287	1.27197e-05	1.25032e-05	1.18192e-05	0.00106123	2.94923e-05	0.000482777
LOC_Os08g01930.1 protein	KH domain-containing protein, putative, expressed	9.07188e-05	0.000118305	5.67296e-05	0.000106644	8.03104e-05	8.13651e-05	3.48882e-05	5.14418e-05	6.48367e-05	0.00029108	0.00024268	0.000132419
LOC_Os08g02080.1 protein	rickettsia 17 kDa surface antigen family protein, expressed	0.000715528	0.00087479	0.000838959	0.00052571	0.00049487	0.000501369	0.000257976	0.000422644	0.000399522	0.000358725	0.000598155	1.63192e-05
LOC_Os08g02120.1 protein	kinase, pfkB family, putative, expressed	0.000944987	0.000164312	0.000945494	0.00044435	0.00075291	0.000466154	0.00098123	0.00153611	0.0014183	0.000758021	0.00134822	0.00124143
LOC_Os08g02130.2 protein	RNA recognition motif containing protein, putative, expressed	3.03118e-05	4.94114e-05	1.57958e-06	7.12656e-05	0.00013417	5.09745e-05	8.74286e-05	2.8647e-05	1.35399e-06	3.03932e-06	3.3786e-06	2.76531e-06
LOC_Os08g02340.1 protein	60S acidic ribosomal protein, putative, expressed	0.0017319	0.00125475	0.00156436	0.0019002	0.0019165	0.00168278	0.00111008	0.00120031	0.00123779	0.00208387	0.00128694	2.10666e-05
LOC_Os08g02400.1 protein	40S ribosomal protein S13, putative, expressed	0.0016822	0.00210233	0.00175323	0.00148313	0.0018615	0.00179165	0.00210253	0.00222574	0.00240454	1.68672e-05	1.87501e-05	1.53465e-05
LOC_Os08g02410.1 protein	40S ribosomal protein S13, putative, expressed	0.0016822	0.00228514	0.0018409	9.88752e-06	0.00167535	0.00179165	0.00210253	0.00198727	0.0023294	0.00118071	0.00150001	0.00168812
LOC_Os08g02420.1 protein	OsCML7 - Calmodulin-related calcium sensor protein, expressed	0.00017163	0.000373034	0.000178877	0.00100879	0.000854655	0.000673461	0.000247518	0.00040551	0.000383325	0.000344182	0.000382603	0.000469729
LOC_Os08g02640.4 protein	succinate dehydrogenase iron-sulfur subunit 2,mitochondrial precursor, putative, expressed	0.000180792	4.91183e-06	0.000188426	5.31322e-06	5.00154e-06	5.06722e-06	0.00017382	0.000341725	0.000242273	9.06388e-06	1.00757e-05	8.24672e-06
LOC_Os08g02690.1 protein	MA3 domain containing protein, expressed	0.000337028	0.000443368	0.000369746	0.000604713	0.000647755	0.000616488	0.00035814	0.000352046	0.00036448	0.000569151	0.00071177	0.000647298
LOC_Os08g03290.1 protein	glyceraldehyde-3-phosphate dehydrogenase, putative, expressed	0.00783896	0.0079455	0.00852347	0.00894923	0.00813232	0.0089574	0.00775408	0.00698103	0.00656544	0.0116389	0.0110058	0.0100395
LOC_Os08g03410.1 protein	glutelin, putative, expressed	9.56733e-05	2.59929e-06	0.000124641	0.00331781	0.00317612	0.00477311	0.000183968	9.04188e-05	8.54722e-05	0.0031657	0.00181286	0.00200748
LOC_Os08g03520.1 protein	retrotransposon protein, putative, Ty1-copia subclass, expressed	0.000902583	0.000560497	0.000739117	0.000682088	0.000856101	0.000650507	0.00105373	0.00121859	0.00120952	0.00181001	0.00143719	0.00141157
LOC_Os08g03640.1 protein	60S acidic ribosomal protein P0, putative, expressed	0.00234902	0.00147109	0.00228223	0.0015445	0.00132172	0.00147299	0.00183737	0.00222001	0.00224083	0.00239525	0.00266263	0.00290574
LOC_Os08g04210.1 protein	cysteine-rich repeat secretory protein 55 precursor, putative, expressed	0.000600393	0.00010038	0.000529477	0.000488623	0.000562173	0.000517778	0.000532838	0.000480124	0.000536377	0.000555698	0.00123546	0.0010112
LOC_Os08g04240.1 protein	cysteine-rich repeat secretory protein 55 precursor, putative, expressed	0.000417174	5.03731e-06	4.83099e-06	5.44896e-06	5.12931e-06	5.19667e-06	0.000490217	0.000306648	0.000414103	9.29544e-06	0.000929977	0.000676592
LOC_Os08g04250.1 protein	cysteine-rich repeat secretory protein 55 precursor, putative, expressed	0.000414151	5.00081e-06	0.000239799	0.000378663	0.000407372	0.000309541	0.000265454	0.000173958	0.000328882	0.000369123	0.000718074	0.000419806
LOC_Os08g04460.1 protein	NADPH-dependent FMN reductase domain containing protein, expressed	0.000375388	0.000543931	0.000456445	0.00029419	0.000415399	0.000420854	0.000360912	0.0004139	0.000503044	0.000501862	0.000278942	0.000570771
LOC_Os08g04630.1 protein	external NADH-ubiquinone oxidoreductase 1, mitochondrial precursor, putative, expressed	0.000142304	0.000270632	0.000185391	0.000167285	0.000236207	0.000319079	0.000136816	0.000100866	0.000127131	0.000142686	0.000158614	0.000194733
LOC_Os08g05490.1 protein	tRNA synthetase, putative, expressed	0.000161176	0.000140124	0.000235174	0.000113681	0.000107013	0.000108418	0.000123968	3.04647e-06	2.8798e-06	6.46434e-06	7.18595e-06	5.88154e-06
LOC_Os08g05570.3 protein	monodehydroascorbate reductase, putative, expressed	0.000103467	0.000112442	0.000134795	6.08153e-05	5.72477e-05	2.89998e-06	0.000149216	7.33387e-05	0.000161762	5.18727e-06	5.76632e-06	0.000188784
LOC_Os08g05830.1 protein	transaldolase, putative, expressed	0.000254649	0.000276737	0.000265402	0.000261932	0.000246567	0.000142746	0.000306037	0.000210581	0.000142186	0.000319167	0.000354795	0.000232314
LOC_Os08g06040.1 protein	60S ribosomal protein L34, putative, expressed	0.00204502	0.00187149	0.0014583	0.00139179	0.00178657	0.00144802	0.00165571	0.00172926	0.00144234	0.00064753	0.000719813	0.000981919
LOC_Os08g06100.1 protein	O-methyltransferase, putative, expressed	0.00013805	0.000225037	0.000215819	8.11421e-05	3.81911e-06	3.86926e-06	0.000132727	6.52342e-05	6.16654e-05	6.92106e-06	7.69365e-06	6.29709e-06
LOC_Os08g06200.1 protein	stomatin-like protein 2, putative, expressed	6.73773e-05	0.000146443	0.000105334	3.96025e-06	3.72794e-06	0.000151076	9.71687e-05	9.55154e-05	0.000150483	6.75583e-06	0.0001502	0.000184403
LOC_Os08g06430.1 protein	mitochondrial NADH-ubiquinone oxidoreductase, putative, expressed	0.000325657	0.000707807	0.000452544	0.000382824	0.000360367	0.000486799	0.000417466	0.000307772	0.000387912	0.000435376	2.41988e-05	1.98062e-05
LOC_Os08g06550.1 protein	acyl CoA binding protein, putative, expressed	0.000279135	1.51673e-05	1.45461e-05	0.000820338	0.000617772	0.000625885	1.34185e-05	1.31902e-05	1.24686e-05	2.79885e-05	3.11128e-05	2.54651e-05
LOC_Os08g08840.1 protein	phosphate/phosphate translocator, putative, expressed	6.56363e-05	3.56647e-06	0.000136816	0.000115738	0.000108948	7.3586e-05	0.000220868	0.000124063	0.000175914	6.58126e-06	7.31593e-06	5.98793e-06
LOC_Os08g09200.1 protein	aconitate hydratase protein, putative, expressed	0.00196084	0.00183844	0.00180321	0.00152164	0.00148911	0.0015374	0.00166344	0.00153824	0.00160293	0.00179906	0.00168562	0.0017304
LOC_Os08g09250.2 protein	glyoxalase family protein, putative, expressed	0.00231317	0.000758886	0.00241085	0.00236009	0.00217335	0.00244654	0.00268555	0.00235112	0.00245644	0.00201305	0.00272424	0.00175193
LOC_Os08g09350.1 protein	gar2, putative, expressed	0.000199835	0.000265428	0.000138849	0.000365423	0.000294846	0.000273825	0.000256172	0.000398704	0.000337219	0.000578852	0.000395981	0.000729229
LOC_Os08g09940.1 protein	GTP-binding protein, putative, expressed	0.000483527	0.000735652	0.000671925	0.000454725	0.000535063	0.000578229	0.000526865	0.000731153	0.000662355	0.000452504	0.000862314	0.000764601
LOC_Os08g10480.1 protein	heavy metal-associated domain containing protein, expressed	1.78882e-05	0.000583193	0.000372871	0.000841135	0.000989741	0.00100274	0.000515952	0.000676231	0.000319618	0.000717451	0.00119631	3.26384e-05
LOC_Os08g10570.2 protein	bifunctional purine biosynthesis protein purH, putative, expressed	0.000105839	0.000138022	8.82461e-05	9.95343e-05	0.000117119	9.49259e-05	0.000101757	0.000100026	0.000113464	8.48983e-05	4.71877e-06	7.72443e-05
LOC_Os08g12840.1 protein	FabA-like domain containing protein, expressed	0.000217105	0.000235936	0.000150848	0.000297752	0.000320326	0.0002434	0.000208733	0.000136787	0.000193956	0.000145125	8.06628e-06	0.000132042
LOC_Os08g13690.1 protein	60S ribosomal protein L7, putative, expressed	0.00114046	0.000732364	0.00199904	6.09394e-06	5.73646e-06	5.81179e-06	0.00189393	0.0019107	0.00217666	0.00114353	0.0015023	0.00227004
LOC_Os08g15030.1 protein	aspartate carbamoyltransferase, putative, expressed	0.000139952	3.80227e-06	0.000218792	8.22598e-05	3.87171e-06	7.84512e-05	0.000235471	0.000330664	0.000281316	7.01639e-06	0.000155993	6.38382e-06
LOC_Os08g15040.1 protein	ADP-ribosylation factor, putative, expressed	0.000139567	0.000227509	0.000218191	0.000410169	0.000386108	0.000234707	0.000134185	0.000263804	0.000311715	0.000279885	1.55564e-05	1.27326e-05
LOC_Os08g15170.1 protein	ATP synthase epsilon chain, mitochondrial, putative, expressed	0.00085485	0.000796283	0.000890946	0.000430677	0.000405413	0.000410737	0.000704473	0.000577072	0.000545501	0.000489798	2.72237e-05	0.00044564
LOC_Os08g18110.1 protein	alpha-soluble NSF attachment protein, putative, expressed	0.000747096	0.000238793	0.000870247	0.000671599	0.000778094	0.000689773	0.00059153	0.000747598	0.000628176	0.000881297	0.000587806	0.000641475
LOC_Os08g19850.1 protein	threonyl-tRNA synthetase, mitochondrial precursor, putative, expressed	8.52391e-05	0.000148212	0.000124374	0.000180364	0.000207513	0.000210239	0.000262247	0.000145004	0.000289372	0.000102562	7.60071e-05	0.000155525
LOC_Os08g20660.1 protein	sucrose-phosphate synthase, putative, expressed	7.14857e-05	0.000103582	4.96695e-05	5.60231e-05	6.59208e-05	9.35011e-05	6.87291e-05	7.88196e-05	5.32197e-05	2.38926e-06	7.96791e-05	4.34771e-05
LOC_Os08g21660.1 protein	WD domain, G-beta repeat domain containing protein, expressed	0.000506467	4.23382e-06	4.0604e-06	0.000183192	0.000258668	0.000305743	0.000486936	0.000478651	0.000382855	0.000468764	0.000434243	0.00056867
LOC_Os08g22354.2 protein	polyadenylate-binding protein, putative, expressed	7.87636e-05	0.000128393	0.000123134	6.94426e-05	0.000196107	0.000110379	7.57263e-05	0.000111657	0.000140731	0.000197438	0.000175582	0.000179638
LOC_Os08g23180.1 protein	fasciclin-like arabinogalactan protein 8 precursor, putative, expressed	0.000581475	0.000532135	0.00041465	0.000539644	0.000711183	0.000789143	0.000323662	0.000404924	0.000382771	0.00079784	0.00109157	0.000949267
LOC_Os08g23360.1 protein	signal recognition particle 68 kDa protein, putative, expressed	0.000143626	0.000156083	0.000106922	0.000241198	0.000227049	0.000207027	5.91803e-05	5.81733e-05	0.000128312	8.22924e-05	0.000274436	0.000149747
LOC_Os08g23710.1 protein	ribosomal protein L7Ae, putative, expressed	0.00260904	0.000641965	0.00200093	0.000694426	0.000653689	0.000662274	0.00222446	0.00209356	0.00215494	0.000888471	0.00098765	0.00107783
LOC_Os08g23730.1 protein	class I glutamine amidotransferase, putative, expressed	0.000116734	0.000228346	9.73303e-05	0.000164671	0.000155011	0.000130872	4.48929e-05	6.61935e-05	6.25722e-05	9.36378e-05	0.000156136	0.000170392
LOC_Os08g23810.2 protein	enoyl-acyl-carrier-protein reductase NADH, chloroplast precursor, expressed	0.000508025	3.6806e-06	0.000635372	0.000796275	0.000637129	0.000645496	0.000553559	0.000512132	0.000484114	0.00129045	0.000755004	0.000865136
LOC_Os08g25090.2 protein	co-chaperone GrpE protein, putative, expressed	4.0838e-06	4.43802e-06	4.25624e-06	0.000144021	0.000180763	9.15684e-05	0.000235579	0.000192976	0.000328353	0.000245686	0.000273112	0.000149024
LOC_Os08g25140.1 protein	ethanol tolerance protein GEKO1, putative, expressed	0.000281343	4.3678e-06	0.00041889	0.000236237	0.000266854	0.000225299	0.000425062	0.00034186	0.000430877	0.000241799	8.9597e-06	0.000146666
LOC_Os08g25390.1 protein	bifunctional aspartokinase/homoserine dehydrogenase, chloroplast precursor, putative, expressed	0.00012411	0.000119889	0.000114979	0.000178319	0.000152598	0.000185523	0.000132583	0.000156392	0.000147836	8.29625e-05	9.22236e-05	0.000100644
LOC_Os08g25590.2 protein	UPF0041 domain containing protein, putative, expressed	0.000815637	0.000886382	0.000850077	1.36974e-05	0.000773632	1.30632e-05	1.12026e-05	1.1012e-05	1.04096e-05	2.33665e-05	2.59749e-05	2.12599e-05
LOC_Os08g25720.1 protein	pyrophosphate--fructose 6-phosphate 1-phosphotransferase subunit alpha, putative, expressed	0.00121448	0.00120798	0.00111559	0.000677543	0.000660576	0.000761561	0.000672884	0.000778159	0.000735587	0.000784312	0.00114719	0.000976508
LOC_Os08g25734.2 protein	glucose-1-phosphate adenylyltransferase large subunit, chloroplast precursor, putative, expressed	0.000159089	0.000259332	0.000414517	0.000311694	0.000322751	0.000326989	0.000254924	0.000175411	0.000142126	0.000265861	0.000236431	4.83785e-06
LOC_Os08g27070.1 protein	co-chaperone protein SBA1, putative, expressed	0.000119255	6.47993e-06	0.00012429	7.00946e-06	0.000131965	0.000200548	0.000343968	0.000281763	0.000372887	1.19575e-05	0.00039877	0.000435179
LOC_Os08g28670.1 protein	pathogenesis-related Bet v I family protein, putative, expressed	0.00025233	0.000548433	0.000262985	9.88752e-06	9.3075e-06	9.42972e-06	0.000808667	0.000635926	0.000826561	0.000506016	1.87501e-05	1.53465e-05
LOC_Os08g30060.2 protein	proton pump interactor, putative, expressed	0.00010226	0.000377839	0.000213155	0.000264463	0.000271581	0.000298076	0.000216296	0.000231944	0.000164441	0.000205068	0.000364736	0.000335845
LOC_Os08g30810.1 protein	puromycin-sensitive aminopeptidase, putative, expressed	0.000711235	0.000709829	0.0006505	0.00109203	0.000947663	0.0010252	0.000753585	0.000809352	0.00088178	0.000756808	0.00084129	0.00084748
LOC_Os08g32870.1 protein	aldehyde dehydrogenase, putative, expressed	0.000403996	0.000466477	0.000421055	0.000653009	0.000642643	0.000651082	0.000461245	0.000357945	0.00045115	0.000962068	0.00101318	0.00119782
LOC_Os08g32980.1 protein	expressed protein	5.66992e-06	6.16171e-06	5.90934e-06	0.000199957	0.00025097	0.000190699	5.45128e-06	5.35853e-06	5.06537e-06	0.000341109	1.26396e-05	0.000413809
LOC_Os08g33370.2 protein	14-3-3 protein, putative, expressed	0.0020837	0.000700895	0.00211997	0.00192459	0.00164699	0.00144614	0.00276652	0.00248502	0.00252635	0.00228827	0.00320729	0.00253458
LOC_Os08g33440.1 protein	2-oxo acid dehydrogenases acyltransferase domain containing protein, expressed	2.67382e-06	0.000145287	0.000111469	0.000125728	0.000177528	2.99766e-06	0.000102828	0.000126348	0.000119436	5.362e-06	5.96056e-06	4.87859e-06
LOC_Os08g33460.1 protein	expressed protein	0.00136968	0.000947213	0.000908416	0.00102462	0.000964512	0.00111678	0.00107743	0.00117677	0.0011124	0.000998804	2.77575e-05	2.27189e-05
LOC_Os08g34150.1 protein	OsTIL-2 Temperature-induced lipocalin-2, expressed	0.000283813	0.000385537	7.39492e-06	0.000500452	0.00054961	0.000477281	0.000136434	0.000335282	0.000253552	0.000426863	0.000474514	0.000388379
LOC_Os08g34210.2 protein	aldehyde dehydrogenase, putative, expressed	0.000666928	0.000819311	0.000664868	0.000340871	0.000352962	0.000487633	0.000613331	0.000657704	0.000673532	0.000755944	0.000711048	0.000687792
LOC_Os08g36150.2 protein	activator of 90 kDa heat shock protein ATPase homolog, putative, expressed	0.000151198	0.000287547	0.000236373	0.000133305	0.000125485	0.000127133	0.000181709	0.000107171	0.000135077	0.000227406	0.000337055	0.000137936
LOC_Os08g36320.3 protein	decarboxylase, putative, expressed	0.000536646	0.00049988	0.000479405	0.000871176	0.00067868	0.000802191	0.000491383	0.000555475	0.000433767	0.00117867	0.000797539	0.000746021
LOC_Os08g36440.2 protein	HVA22, putative, expressed	0.000498064	1.35316e-05	1.29774e-05	0.00102462	0.0011023	0.000697984	1.19714e-05	0.00047071	0.000333719	0.000998804	0.0011103	2.27189e-05
LOC_Os08g37320.1 protein	expressed protein	0.000526062	0.00122505	0.000939899	0.000883441	0.000748455	0.000926791	0.000650283	0.000568194	0.000537109	0.000753535	0.000502591	0.00054848
LOC_Os08g37490.1 protein	14-3-3 protein, putative, expressed	0.00149136	5.22812e-06	0.00190531	5.65536e-06	0.00106472	0.00102477	0.00185013	0.00209145	0.00176213	0.00144713	0.00150143	0.00158
LOC_Os08g37840.1 protein	phosphate-induced protein 1 conserved region domain containing protein, expressed	0.000191852	8.33972e-05	7.99814e-05	0.000135319	0.000127381	0.000129053	7.37817e-05	0.000145053	0.000137117	7.69471e-06	8.55367e-06	7.00099e-06
LOC_Os08g38900.1 protein	caffeoyl-CoA O-methyltransferase, putative, expressed	0.000705591	0.000602479	0.00042022	0.00053322	0.000446169	0.000395525	0.000339191	0.000428682	0.00040523	1.01069e-05	1.12352e-05	0.000183915
LOC_Os08g39140.2 protein	heat shock protein, putative, expressed	0.00336714	0.00344521	0.00344775	0.00344898	0.00287623	0.00317891	0.00276401	0.00288447	0.0030609	0.00276413	0.00320438	0.00291013
LOC_Os08g39350.1 protein	glycerophosphoryl diester phosphodiesterase family protein, putative, expressed	0.000114273	0.000124185	0.000102084	0.000230285	0.000180647	0.000347736	0.000141257	0.000107997	0.000131257	0.000163686	0.000254741	0.0002085
LOC_Os08g40110.2 protein	peptidase, putative, expressed	0.000166748	0.000181211	0.000115859	9.80098e-05	9.22603e-05	0.000124629	0.000187037	0.000183855	9.93123e-05	5.57319e-06	6.19533e-06	0.000101415
LOC_Os08g40690.1 protein	glycosyl hydrolase, putative, expressed	0.000282236	4.38166e-06	0.000126066	4.73973e-06	4.46169e-06	0.000180811	0.000310117	0.000190525	0.000252143	8.08555e-06	8.98814e-06	7.3566e-06
LOC_Os08g40790.2 protein	DNA repair ATPase-related, putative, expressed	0.000168592	0.000183216	5.85704e-05	9.90939e-05	0.000124375	3.1502e-06	0.000162091	0.000132778	0.000125514	5.63484e-06	0.000313193	0.000153805
LOC_Os08g41250.2 protein	signal recognition particle receptor subunit beta, putative, expressed	0.000297671	5.3915e-06	0.000361947	5.83209e-06	0.000164699	5.56206e-06	0.000286192	0.000281323	0.000265932	0.00019898	0.000331789	0.000181041
LOC_Os08g41300.1 protein	60S ribosomal protein L32, putative, expressed	0.00248283	0.00238685	0.00169194	0.00134708	1.05672e-05	0.00192707	0.00211165	0.00171473	0.00136498	0.0009575	0.00106439	0.00121965
LOC_Os08g41390.2 protein	peptidyl-prolyl isomerase, putative, expressed	0.000416055	0.000475939	0.000387979	0.000540574	0.0004604	0.000466446	0.000294745	0.00028973	0.000313005	0.000439129	0.000781039	0.000679217
LOC_Os08g41810.1 protein	ribosomal protein L22, putative, expressed	6.94024e-06	7.54221e-06	7.23329e-06	0.000979026	0.000844795	0.000855889	0.000934165	0.000655907	0.000744028	1.39178e-05	1.54714e-05	1.2663e-05
LOC_Os08g41990.1 protein	aminotransferase, putative, expressed	7.97111e-05	0.00017325	0.000110769	3.12346e-06	0.000117609	2.97885e-06	7.66372e-05	0.000100444	9.49492e-05	5.32835e-06	0.000118463	4.84797e-06
LOC_Os08g42000.1 protein	nuclear transport factor, putative, expressed	0.000312311	0.000452532	0.000325498	0.000611891	1.15199e-05	1.16712e-05	1.00089e-05	9.8386e-06	9.30035e-06	0.000626299	2.32071e-05	1.89945e-05
LOC_Os08g42050.1 protein	emp24/gp25L/p24 family protein, putative, expressed	0.000359452	0.000455734	0.000312191	0.000422551	0.000464058	0.000335823	0.000172795	0.000169855	0.000214084	0.000600696	1.3355e-05	1.09308e-05
LOC_Os08g42560.1 protein	tRNA synthetase class II core domain containing protein, expressed	0.00034326	0.000503595	0.000411418	0.000423694	0.0004938	0.00044256	0.000379527	0.000340628	0.000429324	0.000240928	0.000612165	0.00059499
LOC_Os08g43190.2 protein	dehydrogenase, putative, expressed	0.0007228	0.000785493	0.000860938	0.000768761	0.000837927	0.000964694	0.00092657	0.000748161	0.000737979	0.00069023	0.000920737	0.000753603
LOC_Os08g43470.1 protein	ER lumen protein retaining receptor, putative, expressed	0.000233467	0.000253718	0.000194661	0.000219561	0.000413362	0.000261744	0.000224464	0.000264774	0.000208574	9.36378e-06	1.04091e-05	0.000170392
LOC_Os08g43540.1 protein	peptidase, T1 family, putative, expressed	0.000676836	4.32672e-06	0.00058093	0.000514833	0.000352459	0.000401724	0.0005359	0.000677291	0.000497962	0.000558892	0.000798789	0.000581148
LOC_Os08g43560.1 protein	OsAPx4 - Peroxisomal Ascorbate Peroxidase encoding gene 5,8,9, expressed	0.000174579	4.74304e-06	0.000227438	0.000102613	9.65933e-05	0.000146793	0.000461579	0.000453725	0.000467894	8.7524e-06	0.000389177	0.000159267
LOC_Os08g43580.2 protein	acyl carrier protein, putative, expressed	0.000401073	1.45287e-05	1.39336e-05	0.000628638	0.000739701	0.000599532	0.000385606	0.000379045	1.19436e-05	0.0010724	0.00119211	0.000975717
LOC_Os08g43640.1 protein	26S proteasome non-ATPase regulatory subunit 3, putative, expressed	2.6133e-06	0.000283997	0.000190655	0.000307205	0.000318102	0.000380875	0.000351753	0.000345768	0.000303505	0.000419251	0.000582565	0.000476817
LOC_Os08g44340.1 protein	monodehydroascorbate reductase, putative, expressed	0.000204378	0.000285564	0.000121719	3.43222e-06	3.23088e-06	3.27331e-06	0.000252639	0.000193153	0.000234754	0.000234202	0.000325433	0.000213088
LOC_Os08g44450.2 protein	L1P family of ribosomal proteins domain containing protein, expressed	0.00223437	0.00261987	6.1282e-06	0.00165891	0.00143146	0.00138434	5.65318e-06	5.55699e-06	0.00178601	0.00212246	0.00144185	0.00246753
LOC_Os08g44480.1 protein	40S ribosomal protein S25, putative, expressed	0.00176398	0.00204478	0.0017159	0.00207363	0.00156159	0.00197762	0.00135676	0.00177824	0.00115565	0.00188663	0.00157292	0.0012874
LOC_Os08g44530.1 protein	dihydroxy-acid dehydratase, putative, expressed	0.000171052	0.000325305	0.000133706	0.000175945	0.000212944	0.000215741	0.000226127	0.000202072	0.000229221	0.000385901	0.000238322	0.000312098
LOC_Os08g44770.2 protein	copper/zinc superoxide dismutase, putative, expressed	0.000122711	0.00026671	0.000127893	0.000288505	0.000203686	0.000343934	0.000353938	0.000463888	0.000383696	0.000369123	0.000820656	1.11948e-05
LOC_Os08g44840.1 protein	transferase family protein, putative, expressed	8.56222e-05	6.20325e-05	2.97459e-06	0.000167755	0.000157914	0.000191985	2.74402e-06	0.000107893	5.09952e-05	0.00011447	0.00031812	0.000312449
LOC_Os08g44860.1 protein	aminopeptidase, putative, expressed	5.06001e-05	0.000164967	0.00015821	0.000356896	0.000363957	0.000226914	0.000170271	0.000215195	0.000135615	0.000152208	0.000169199	0.000138486
LOC_Os08g45010.1 protein	ABC transporter, ATP-binding protein, putative, expressed	0.000193084	0.000256461	0.000156518	0.000226979	0.000213664	0.000168365	0.000185638	0.000162204	0.000210829	0.000215114	0.000191302	0.00019572
LOC_Os09g02180.1 protein	expressed protein	0.000677367	0.000736119	0.000705969	1.99069e-05	1.87391e-05	1.89852e-05	0.000814058	1.60041e-05	1.51286e-05	3.39593e-05	3.77502e-05	3.08977e-05
LOC_Os09g02700.1 protein	polyadenylate-binding protein, putative, expressed	0.000498816	0.00060463	0.000499884	0.000608934	0.000700593	0.000559231	0.000534917	0.000489552	0.000548468	0.00065405	0.000898135	0.000980139
LOC_Os09g04100.1 protein	expressed protein	0.000944675	0.00114068	0.00131275	0.00246779	0.00162612	0.00176515	0.000908246	0.00128959	0.00121904	0.00105246	0.00163792	0.00153212
LOC_Os09g04110.1 protein	coatomer alpha subunit, putative, expressed	0.000281541	0.000351289	0.000380371	0.000429027	0.000484632	0.000479306	0.000330836	0.000354771	0.000363309	2.09109e-06	2.32452e-06	0.000456616
LOC_Os09g04790.1 protein	PAP fibrillin family domain containing protein, expressed	0.000199069	4.32672e-06	0.00024897	4.6803e-06	4.40574e-06	4.4636e-06	0.00026795	0.000263391	0.000248981	7.98417e-06	0.000266263	0.000217931
LOC_Os09g06230.1 protein	serine/threonine-protein kinase 16, putative, expressed	9.13714e-05	0.000165494	0.000126973	3.58037e-06	3.37034e-06	3.4146e-06	0.000117131	8.63532e-05	5.44193e-05	0.000122156	6.7896e-06	0.000166714
LOC_Os09g07300.1 protein	BIG, putative, expressed	2.90632e-05	3.15841e-05	2.12033e-05	6.83302e-05	6.75379e-05	4.88749e-05	3.91195e-05	3.57072e-05	4.41394e-05	8.15956e-05	5.18309e-05	6.89365e-05
LOC_Os09g07510.1 protein	HEAT repeat family protein, putative, expressed	0.00108183	0.00110512	0.000766704	0.00122086	0.0012929	0.00106731	0.000811284	0.000715687	0.000889158	0.000694228	0.000964656	0.000986937
LOC_Os09g07830.1 protein	acetyl-CoA acetyltransferase, cytosolic, putative, expressed	0.00133024	0.00113585	0.000957283	0.000819111	0.000911253	0.000887711	0.00115714	0.00110752	0.00110352	0.00114327	0.0014121	0.00127135
LOC_Os09g08430.1 protein	ribosomal protein L22, putative, expressed	0.000742727	0.000968578	0.000851497	8.73108e-06	8.2189e-06	8.32683e-06	0.000928312	0.000772129	0.000862594	1.48944e-05	1.65571e-05	0.000542065
LOC_Os09g08910.1 protein	ATP synthase, putative, expressed	0.00202112	0.00168122	0.00176839	0.00178927	0.00179476	0.00201414	0.00191919	0.0016743	0.00171645	0.00150115	0.00172435	0.0011837
LOC_Os09g12570.1 protein	ubiquitin-conjugating enzyme, putative, expressed	0.00034326	0.000373034	0.000268316	0.000302638	0.00056977	0.000481043	0.000330023	0.000729918	0.000536655	0.000344182	1.91302e-05	0.000939457
LOC_Os09g12600.1 protein	phosphate/phosphate translocator, putative, expressed	0.000249032	0.000169145	0.000227104	7.3187e-05	0.000241128	0.000104698	0.000239429	0.000294194	0.000222479	0.000312126	6.93937e-06	0.000340784
LOC_Os09g12660.1 protein	glucose-1-phosphate adenylyltransferase large subunit, chloroplast precursor, putative, expressed	2.54013e-06	2.76045e-06	2.64738e-06	2.98603e-06	0.000224869	0.0002563	0.000195374	0.000216056	0.00015885	0.000254695	0.000339752	0.000417119
LOC_Os09g14670.1 protein	phosphoenolpyruvate carboxylase, putative, expressed	0.000364736	0.000424684	0.000393713	0.000199069	0.000273879	0.000277476	0.000576102	0.000406259	0.000581868	2.61226e-06	2.90386e-06	0.000142605
LOC_Os09g15520.1 protein	oleosin, putative, expressed	0.00104499	0.000960915	0.00134045	0.00264585	0.00266854	0.00270359	0.00162296	0.00113953	0.00114901	0.00435238	0.0030463	0.00263999
LOC_Os09g16910.3 protein	cysteine desulfurase 1, mitochondrial precursor, putative, expressed	5.54613e-05	0.000150679	5.78031e-05	6.51972e-05	9.20589e-05	3.10893e-06	0.00021329	7.86229e-05	0.000148643	0.00011122	0.000123636	0.000101193
LOC_Os09g17730.2 protein	proton pump interactor, putative, expressed	4.05124e-05	0.000110066	2.11115e-06	7.14361e-05	0.000112076	6.81286e-05	9.73753e-05	9.57185e-05	7.23855e-05	4.06212e-06	4.51557e-06	0.000110877
LOC_Os09g19734.3 protein	isochorismate synthase 1, chloroplast precursor, putative, expressed	0.000787995	5.03731e-06	0.000579719	0.000381427	0.000307759	0.000467701	0.000713043	0.000832332	0.000786796	0.000278863	0.000516654	0.000592018
LOC_Os09g19790.1 protein	puromycin-sensitive aminopeptidase, putative, expressed	1.44654e-06	4.71603e-05	1.50762e-06	1.70047e-06	1.60072e-06	1.62174e-06	4.17228e-05	4.10129e-05	5.16922e-05	2.90085e-06	6.44935e-05	2.63933e-06
LOC_Os09g21110.1 protein	leucyl-tRNA synthetase, cytoplasmic, putative, expressed	1.16094e-06	0.000138779	8.46969e-05	0.000177415	0.000167007	0.000195231	0.000145102	0.000164576	0.000165944	2.32811e-06	2.58799e-06	2.11822e-06
LOC_Os09g21210.1 protein	beta-glucan-binding protein 4, putative, expressed	0.000240282	0.000298427	0.000250428	0.000201759	0.0002469	9.62087e-05	0.000181513	0.000194645	0.000137997	0.000103255	0.000267822	0.000219207
LOC_Os09g21470.1 protein	expressed protein	0.000564472	0.000460075	0.000294154	0.000497672	0.000468477	0.000474629	0.000407029	0.000266735	1.26071e-05	2.82994e-05	3.14585e-05	2.57481e-05
LOC_Os09g23160.1 protein	annexin, putative, expressed	0.000524153	4.38166e-06	0.000588307	0.000379178	0.000490786	0.000361622	0.000620235	0.000647786	0.000648367	0.000242567	0.000539289	0.00036783
LOC_Os09g24260.1 protein	WD domain, G-beta repeat domain containing protein, expressed	8.95311e-05	0.000125096	9.33116e-05	0.000105248	0.000141534	0.000114714	6.14847e-05	4.83508e-05	7.99849e-05	0.000102596	5.70245e-05	7.00099e-05
LOC_Os09g26380.1 protein	aminotransferase, classes I and II, domain containing protein, expressed	2.6133e-06	2.83997e-06	2.72365e-06	0.000307205	0.000375939	0.000292981	2.51252e-06	2.46977e-06	2.33466e-06	0.000209625	0.000466052	0.000333772
LOC_Os09g26880.1 protein	aldehyde dehydrogenase, putative, expressed	0.000324378	0.000433862	0.000442097	0.000469317	0.000469398	0.000419613	0.000551768	0.000448053	0.000490415	0.000400306	0.000500617	0.000227635
LOC_Os09g27420.1 protein	formate--tetrahydrofolate ligase, putative, expressed	0.000161677	0.000253789	0.000224672	0.000211176	0.000258425	0.000201399	0.000224528	0.00020373	0.000192584	0.000144099	0.000280323	0.000229438
LOC_Os09g27830.1 protein	OsPDIL2-3 protein disulfide isomerase PDIL2-3, expressed	0.000201597	0.000250381	0.000300157	0.000236987	0.000159346	0.000226014	0.000193823	0.000190525	0.000128644	0.000115508	0.000256804	0.000157641
LOC_Os09g28570.3 protein	zinc-binding alcohol dehydrogenase domain-containing protein 2, putative, expressed	2.25188e-06	0.000146832	7.04091e-05	0.000185303	0.000174433	0.000126231	8.66019e-05	8.51283e-05	4.02356e-05	4.51587e-06	5.01997e-06	0.00016435
LOC_Os09g29070.1 protein	glucose-6-phosphate isomerase, putative, expressed	0.000121926	0.000265003	0.000169433	0.000214994	0.000247356	0.000273387	7.81495e-05	0.00019205	0.000163389	0.000163005	0.000181201	0.000148309
LOC_Os09g29200.1 protein	glutathione S-transferase, putative, expressed	5.69535e-06	0.00018568	5.93584e-06	6.69514e-06	0.000126048	6.38515e-06	0.000219029	0.000376779	0.000305285	1.14213e-05	0.000253925	0.000623496
LOC_Os09g29404.3 protein	glycogen operon protein glgX, putative, expressed	0.000134755	0.000219664	0.000175556	0.000118808	0.000111838	7.55378e-05	9.71687e-05	0.000159192	0.00018058	6.75583e-06	0.0001502	6.14676e-06
LOC_Os09g29840.1 protein	heat shock protein, putative, expressed	0.00022479	0.000244287	0.00026775	0.000377501	1.77678e-06	0.000288018	0.000324182	0.000257968	0.000286888	0.00035419	0.000644283	0.000410147
LOC_Os09g30240.1 protein	phosphofructokinase, putative, expressed	0.000163879	8.90467e-05	8.53995e-05	0.000385294	0.000392917	0.000306213	7.87798e-05	7.74393e-05	7.32028e-05	0.000273866	0.000487099	0.00049835
LOC_Os09g30412.1 protein	heat shock protein, putative, expressed	0.00332506	1.97457e-06	1.89369e-06	2.13593e-06	2.01063e-06	0.00315741	0.00291733	0.00300507	0.00311662	0.00284209	4.05045e-06	0.00311629
LOC_Os09g31180.1 protein	ribosomal protein L6, putative, expressed	0.00300804	0.00276045	0.00209004	0.00322177	0.00318071	0.00269789	0.00314912	0.00290601	0.0029859	0.00254695	0.00134113	0.00219536
LOC_Os09g31486.2 protein	DnaK family protein, putative, expressed	0.000441963	0.000455019	0.000339408	0.000628926	0.000540551	0.000495492	0.000335463	0.000351739	0.000353277	0.000699711	0.000674111	0.000424419
LOC_Os09g32526.1 protein	peptidyl-prolyl cis-trans isomerase, FKBP-type, putative, expressed	0.000329887	0.000448125	0.000343816	9.6949e-06	9.12618e-06	9.24603e-06	0.000317165	0.000467653	0.000589425	1.65386e-05	1.83848e-05	0.000300952
LOC_Os09g32650.1 protein	leucyl-tRNA synthetase, cytoplasmic, putative, expressed	0.000173981	0.000239491	0.000217593	0.000218157	0.00023103	0.00022106	0.000234181	0.000274043	0.000227965	0.000302378	0.000232707	0.000380931
LOC_Os09g32800.1 protein	peptidase, T1 family, putative, expressed	0.000689627	0.000811896	0.000658851	0.000945802	0.00101751	0.000773152	0.000663034	0.00081469	0.000821461	0.00115247	0.000512446	0.000943708
LOC_Os09g33480.1 protein	DAG protein, chloroplast precursor, putative, expressed	6.41446e-05	0.000139417	0.00010028	0.000113107	0.000106472	0.000143827	0.000154178	0.000121243	0.000143263	6.43169e-06	7.14966e-06	0.000175555
LOC_Os09g33500.2 protein	transketolase, putative, expressed	0.000321083	0.000155081	0.000111547	4.19386e-06	0.000197392	0.000159987	0.000274402	0.000303449	0.000286848	0.000286174	0.00031812	0.000260374
LOC_Os09g33950.1 protein	ferredoxin 1-like isoform 1, putative, expressed	0.000321535	0.000262068	0.000335112	0.000377979	0.000266854	0.000270359	0.000231852	0.000455814	0.000215439	1.61199e-05	1.79194e-05	1.46666e-05
LOC_Os09g33986.1 protein	peptidase, T1 family, putative, expressed	0.000644954	0.00064698	0.00062048	0.000758172	0.000823495	0.000667448	0.000763179	0.000656419	0.000531864	0.000994902	0.000552981	0.000814686
LOC_Os09g35970.1 protein	6-phosphogluconolactonase, putative, expressed	0.000509593	4.25995e-06	0.000449401	0.000138242	0.000216888	0.000175789	0.000301503	0.000370466	0.000315179	0.000157219	8.73847e-06	0.000214567
LOC_Os09g36450.1 protein	triosephosphate isomerase, chloroplast precursor, putative, expressed	0.000459562	0.000590227	0.000435425	0.000196449	0.000184925	0.000281031	0.00060251	0.000592258	0.000485209	0.000335125	0.000372535	0.000914735
LOC_Os09g36830.1 protein	Skp1 family, dimerisation domain containing protein, expressed	0.00043545	0.000709829	0.000302558	0.000341261	0.000321242	0.000244095	0.000418658	0.000411535	0.000324184	1.4554e-05	0.000323573	0.000662094
LOC_Os09g36860.1 protein	acyl carrier protein, putative, expressed	9.40787e-06	1.02239e-05	0.000294154	0.000331781	0.000312318	0.00031642	0.000180902	0.000266735	0.000252143	1.88663e-05	2.09723e-05	1.71654e-05
LOC_Os09g37000.1 protein	26S proteasome non-ATPase regulatory subunit 3, putative, expressed	0.000286873	0.000311755	0.000271805	0.000398546	0.000432885	0.000380093	0.000376105	0.00024647	0.000302882	5.22988e-06	0.000697642	0.00038067
LOC_Os09g37006.2 protein	protein of unknown function domain containing protein, expressed	0.000141643	5.13094e-06	9.84157e-05	0.000111005	0.000104493	0.000105865	0.000136181	0.000223106	0.0002109	0.000284046	0.000315754	0.000344584
LOC_Os09g37600.1 protein	lysM domain-containing GPI-anchored protein precursor, putative, expressed	0.00010215	0.00022202	0.000141951	0.000240163	0.000301433	0.000267218	0.000163685	0.000160899	0.000121678	0.000341414	0.000379526	0.00018638
LOC_Os09g38030.1 protein	UTP--glucose-1-phosphate uridylyltransferase, putative, expressed	0.00308715	0.00353149	0.00330217	0.00264222	0.00263706	0.00291457	0.00315035	0.00299438	0.0027096	0.00325836	0.00386356	0.00311283
LOC_Os09g39380.1 protein	monodehydroascorbate reductase, putative, expressed	0.000312543	0.000339652	0.000177677	0.000233806	0.000251531	0.00022298	0.000218539	0.000268526	0.000279219	0.000284894	0.000380036	0.000259209
LOC_Os09g39550.1 protein	expressed protein	0.0007228	0.000448853	0.000430469	0.00036415	0.000685577	0.000463053	0.000198551	0.000195172	0.00036899	2.07069e-05	0.000460368	1.88401e-05
LOC_Os09g39780.2 protein	peptidyl-prolyl cis-trans isomerase, putative, expressed	0.00021286	0.000462645	0.000221848	0.000333635	0.000392579	0.000318187	0.000682171	0.000536451	0.000507103	0.000711438	0.000316342	0.000258919
LOC_Os10g02380.1 protein	oxidoreductase, aldo/keto reductase family protein, putative, expressed	0.000119068	4.3132e-06	0.000124096	4.66567e-06	4.39198e-06	4.44965e-06	0.000152636	0.000112529	0.000106373	7.95922e-06	8.8477e-06	7.24165e-06
LOC_Os10g06690.1 protein	expressed protein	0.000325657	0.000471871	0.000339408	1.27608e-05	1.20122e-05	1.217e-05	1.04366e-05	1.02591e-05	9.6978e-06	2.17688e-05	2.41988e-05	1.98062e-05
LOC_Os10g08550.1 protein	enolase, putative, expressed	0.00555653	0.00540588	0.0051293	0.00491451	0.00550461	0.00614052	0.00518962	0.00522635	0.00503498	0.00864902	0.011561	0.00936587
LOC_Os10g09850.1 protein	EF hand family protein, putative, expressed	0.000197419	0.000107271	0.00013717	0.000232075	0.000145641	0.000184441	6.32687e-05	0.000124384	5.87898e-05	0.000131966	0.000146698	6.00344e-06
LOC_Os10g10244.1 protein	alanyl-tRNA synthetase, putative, expressed	0.000241554	0.000290137	0.000265003	0.000597804	0.00052053	0.0004561	0.0003178	0.000288363	0.000352091	0.000586385	0.000538479	0.000603108
LOC_Os10g10500.1 protein	vacuolar ATP synthase 98 kDa subunit, putative, expressed	9.30449e-05	0.000151673	0.000177785	0.000164068	0.000188764	8.69285e-05	7.45474e-05	0.000102591	5.5416e-05	0.000124393	0.000276558	0.000141473
LOC_Os10g11140.1 protein	phosphoglucomutase, putative, expressed	0.000208549	0.000317293	0.000260826	0.000220643	0.000276932	0.000257188	0.000180456	0.000157676	0.000186312	8.36437e-05	0.000232452	0.000228308
LOC_Os10g11810.3 protein	dehydrogenase, putative, expressed	8.55261e-05	4.64722e-06	4.45687e-06	0.00015081	0.000141963	0.000143827	4.1114e-06	0.000121243	0.000191017	0.000171512	9.53288e-06	7.80245e-06
LOC_Os10g17280.1 protein	ATP synthase gamma chain, putative, expressed	0.000705591	0.000340796	0.000776239	0.000414726	0.000433775	0.000527366	0.000942197	0.000852072	0.000980556	0.000864705	0.000873847	0.00100131
LOC_Os10g19880.1 protein	alpha-1,2-fucosidase, putative, expressed	0.000134319	0.000129751	0.000108882	0.00012281	8.25753e-05	0.000133856	0.000157837	0.000126942	0.000159997	0.000119716	6.65397e-05	8.1692e-05
LOC_Os10g21268.1 protein	ribulose bisphosphate carboxylase large chain precursor, putative, expressed	0.000419856	0.000712926	0.000437584	0.000555254	0.000667871	0.00073548	0.000378436	0.000396797	0.000398532	0.000684098	0.000526475	0.000430908
LOC_Os10g21670.1 protein	dehydration stress-induced protein, putative, expressed	0.0016263	0.00159904	0.00112998	0.000455188	0.000685577	0.000434112	7.44565e-06	0.000878275	0.00103778	0.000621207	0.000345276	1.41301e-05
LOC_Os10g21790.1 protein	dehydration stress-induced protein, putative, expressed	0.00116877	0.00127014	8.12081e-06	9.1596e-06	8.62228e-06	8.73551e-06	0.00067422	0.000736386	0.00111376	1.56255e-05	1.73697e-05	1.42167e-05
LOC_Os10g21910.1 protein	acetyl-CoA carboxylase, putative, expressed	3.89932e-05	5.44825e-05	1.7417e-05	3.92899e-05	5.54776e-05	4.37159e-05	3.74895e-05	3.15871e-05	2.48825e-05	1.11708e-06	2.48357e-05	1.01637e-06
LOC_Os10g22380.2 protein	glutamyl-tRNA synthetase, cytoplasmic, putative, expressed	0.000355539	0.000493704	0.000349965	0.000371512	0.000371576	0.000509322	0.000322838	0.00028001	0.000352922	0.000356494	0.000484353	0.000288315
LOC_Os10g22520.1 protein	cellulase, putative, expressed	0.000224129	0.000162379	0.000103819	0.000175649	2.75575e-06	0.000167516	9.57715e-05	0.000141213	0.000155735	4.99402e-06	5.5515e-06	4.54378e-06
LOC_Os10g22570.1 protein	cellulase, putative, expressed	0.000105181	0.00012383	7.30817e-05	6.18226e-05	8.72939e-05	4.91335e-05	3.37084e-05	9.11208e-05	9.39663e-05	5.27319e-05	7.81578e-05	4.79778e-05
LOC_Os10g23100.1 protein	ras-related protein, putative, expressed	0.000411595	0.000383396	6.1282e-06	6.91211e-06	6.50663e-06	0.000527366	0.000452254	0.000277849	0.000420238	1.17914e-05	1.31077e-05	1.07284e-05
LOC_Os10g23204.1 protein	CutA, chloroplast precursor, putative, expressed	0.000409698	0.000371028	0.000213499	0.000481618	0.000453365	0.000459319	0.000262599	0.000258131	0.000305012	0.000410798	1.52219e-05	1.24588e-05
LOC_Os10g25130.1 protein	aminotransferase, classes I and II, domain containing protein, expressed	0.000736268	0.000914434	0.000712546	0.00095825	0.000756547	0.000766482	0.000910127	0.000795236	0.00075173	0.000949174	0.0012896	0.00139136
LOC_Os10g25780.2 protein	FAD-linked oxidoreductase protein, putative, expressed	0.000158475	0.000319838	0.000141571	0.000212908	0.000250523	0.00020305	0.000282961	0.000299543	0.000222479	0.000136201	0.000100936	0.00028915
LOC_Os10g26060.1 protein	glutelin, putative, expressed	0.00330878	0.00434259	0.00676436	0.00376994	0.00264751	0.00345272	0.00342589	0.00218894	0.00202371	0.003726	0.00346107	0.00246129
LOC_Os10g26640.1 protein	LYR motif containing protein, putative, expressed	0.00127006	0.00153358	0.00132369	1.65891e-05	1.56159e-05	1.5821e-05	0.00122109	0.000933574	0.00100857	2.82994e-05	3.14585e-05	2.57481e-05
LOC_Os10g26700.1 protein	YGL010w, putative, expressed	0.000337185	0.000488575	0.000351423	0.00026425	6.21873e-06	0.000252016	0.000216122	0.000584222	0.000351438	1.12697e-05	1.25277e-05	1.02537e-05
LOC_Os10g27174.1 protein	40S ribosomal protein S28, putative, expressed	0.00234473	0.00191108	0.0018328	0.00160786	0.0010811	0.00175248	1.87859e-05	0.00110798	1.7456e-05	3.91838e-05	4.35579e-05	3.56512e-05
LOC_Os10g27190.1 protein	40S ribosomal protein S17, putative, expressed	0.00252211	0.00342609	0.00272249	0.00264719	0.00289061	0.00232265	0.00363728	0.00357539	0.00410403	0.00108381	0.00120479	0.000986097
LOC_Os10g28020.3 protein	OsPOP21 - Putative Prolyl Oligopeptidase homologue, expressed	6.55516e-05	0.000106856	6.83196e-05	9.63236e-05	0.000108808	7.3491e-05	4.72679e-05	6.19515e-05	4.39217e-05	3.28639e-06	0.000219195	8.9703e-05
LOC_Os10g28050.1 protein	chitinase 2, putative, expressed	8.27403e-05	4.49584e-06	4.3117e-06	0.000243162	0.000137339	0.000139142	3.97748e-06	3.9098e-06	3.69591e-06	8.29625e-06	0.000184447	7.5483e-06
LOC_Os10g28200.1 protein	NAD dependent epimerase/dehydratase family protein, putative, expressed	0.000403195	0.000547708	0.000385201	0.000434475	0.000557711	0.000452028	0.000516862	0.000635084	0.000510289	0.000875935	0.00127332	0.00159393
LOC_Os10g30150.1 protein	universal stress protein domain containing protein, putative, expressed	0.000561354	0.000381277	0.000438793	0.000164974	0.000465889	0.000393339	0.000742097	0.00072947	0.000376125	0.000703577	0.00109496	0.000512117
LOC_Os10g30580.1 protein	cell division control protein 48 homolog E, putative, expressed	0.00122605	0.00124698	0.00106485	0.00155214	0.0014437	0.00148028	0.0013299	0.00124785	0.00130596	0.00179673	0.00231267	0.00223702
LOC_Os10g30640.1 protein	translin, putative, expressed	0.000128289	0.000139417	4.45687e-06	0.000251349	0.000236605	0.000239712	0.000123342	0.000202072	0.00011461	0.000257268	9.53288e-06	0.000156049
LOC_Os10g32550.1 protein	T-complex protein, putative, expressed	0.00134218	0.00156745	0.00127358	0.0012481	0.00139657	0.00143736	0.00129042	0.00121167	0.00109169	0.00156674	0.00214354	0.0020103
LOC_Os10g32680.1 protein	expressed protein	0.000139567	3.79182e-06	0.000181826	0.000164068	0.000154443	0.000156471	0.000268371	0.00029678	0.000280544	0.000419827	0.000466692	0.000318314
LOC_Os10g32720.1 protein	AWPM-19-like membrane family protein, putative, expressed	0.000276101	0.000525085	0.000935217	0.000405711	0.000381911	0.000309541	0.000265454	6.52342e-06	6.16654e-06	1.38421e-05	1.53873e-05	1.25942e-05
LOC_Os10g32820.1 protein	60S ribosomal protein L21-2, putative, expressed	0.000464657	0.0004208	0.000403564	9.10375e-06	8.56971e-06	8.68225e-06	7.44565e-06	7.31896e-06	6.91855e-06	1.55302e-05	1.72638e-05	0.000423902
LOC_Os10g32880.1 protein	WD domain, G-beta repeat domain containing protein, expressed	7.66638e-05	0.000222169	0.000159802	0.000150203	0.00016967	0.000200548	0.000171984	0.000169058	0.000182639	0.000102493	0.000284835	0.000279758
LOC_Os10g33230.1 protein	RNA recognition motif containing protein, putative, expressed	5.47441e-05	5.94924e-05	2.85278e-06	3.21771e-06	9.08685e-05	3.06872e-06	5.2633e-05	0.000103475	7.33605e-05	0.000219565	0.000244075	0.000149827
LOC_Os10g33270.1 protein	cyanate hydratase, putative, expressed	0.000377995	0.000328625	0.000157582	0.00035548	0.000418283	0.000254266	0.000290735	0.000214341	0.000270153	0.000303208	0.000674111	0.000275872
LOC_Os10g33680.1 protein	serine/threonine-protein phosphatase 2A regulatory subunit B subunitbeta, putative, expressed	0.000140857	0.000255125	0.000220207	0.000220779	0.000311741	0.000131598	0.000135426	0.000155308	0.000125838	0.000141236	0.000314003	0.000171337
LOC_Os10g33800.1 protein	lactate/malate dehydrogenase, putative, expressed	0.00225704	0.000748314	0.00203338	0.00148402	0.00182029	0.0018013	0.00224356	0.00216923	0.00235814	0.0029919	0.00272893	0.00300136
LOC_Os10g34030.1 protein	zinc finger, C3HC4 type domain containing protein, expressed	0.000302396	0.000328625	0.000630329	0.00026661	0.00025097	0.000254266	0.000290735	0.000357235	0.000337691	0.000454812	0.000337055	0.000413809
LOC_Os10g34180.1 protein	transcription factor BTF3, putative, expressed	0.000696986	0.00092576	0.000968555	0.000637263	0.00102836	0.000781402	0.000521196	0.000512327	0.000553484	0.00108711	1.72638e-05	0.000565202
LOC_Os10g34370.1 protein	expressed protein	8.90231e-05	9.67447e-05	6.18547e-05	3.48835e-06	6.56744e-05	3.32684e-06	8.55902e-05	0.000140223	0.000132552	5.95082e-06	6.6151e-06	0.000108286
LOC_Os10g35010.1 protein	ATTIC110/TIC110, putative, expressed	0.000206362	0.000163099	0.000175971	0.000264641	0.000290636	0.000252388	0.000126257	0.000177298	0.000184359	0.000188106	0.000250924	0.000239606
LOC_Os10g35050.1 protein	aquaporin protein, putative, expressed	0.00101028	0.00230037	0.00150419	0.00141384	0.00186326	0.00129444	0.00111008	0.000909326	0.00103149	0.00144713	1.07245e-05	8.77776e-06
LOC_Os10g35480.2 protein	lanC-like protein 2, putative, expressed	3.18312e-06	6.91842e-05	6.63505e-05	0.00033677	0.00045791	0.000249805	3.06037e-06	3.00829e-06	2.84372e-06	6.38333e-06	0.000212877	0.000232314
LOC_Os10g35720.1 protein	- glutaredoxin subgroup II, expressed - [OsGrx_S17]	0.000155201	0.000337326	0.00029655	0.000152038	0.000143119	0.000173999	0.000174086	0.000171124	9.24353e-05	0.000207491	0.000288316	0.00023598
LOC_Os10g35870.1 protein	cytochrome b5-like Heme/Steroid binding domain containing protein, expressed	0.000218976	5.94924e-06	0.00039939	0.000193062	0.000181737	6.13745e-06	0.000421064	0.000465637	0.000391256	0.000219565	0.000610186	0.000599309
LOC_Os10g35990.1 protein	DEAD-box ATP-dependent RNA helicase, putative, expressed	0.000270226	2.93665e-06	0.000225309	0.000222364	0.000299028	0.000272659	2.59806e-06	2.55385e-06	2.41413e-06	0.000216762	0.000301198	4.93049e-06
LOC_Os10g36170.1 protein	LTPL160 - Protease inhibitor/seed storage/LTP family protein precursor, expressed	0.000279135	0.000455019	1.45461e-05	0.00065627	0.000463329	0.000782356	1.34185e-05	1.31902e-05	0.000249372	2.79885e-05	3.11128e-05	2.54651e-05
LOC_Os10g36180.1 protein	expressed protein	0.000541058	0.000495148	0.000385829	0.00130555	0.000913846	0.00127703	0.000301165	0.000457517	0.000356166	0.0017703	0.00196792	0.00176657
LOC_Os10g36480.1 protein	expressed protein	7.42727e-06	8.07149e-06	7.74089e-06	0.000523865	0.000246567	0.000249805	7.14086e-06	0.000280774	6.63534e-06	1.48944e-05	1.65571e-05	1.35516e-05
LOC_Os10g36490.1 protein	HEAT repeat family protein, putative, expressed	1.11507e-06	1.21179e-06	1.16215e-06	3.93244e-05	3.70175e-05	3.75036e-05	1.07207e-06	1.05383e-06	9.96175e-07	2.23613e-06	2.48575e-06	2.03453e-06
LOC_Os10g36690.4 protein	dehydration response related protein, putative, expressed	6.00976e-05	4.35402e-05	0.000104392	9.41965e-05	0.000133006	6.73764e-05	3.85201e-05	5.6797e-05	3.57932e-05	8.03454e-05	8.93143e-05	0.000182755
LOC_Os10g37230.1 protein	expressed protein	0.000284342	5.15009e-06	0.000197566	0.000222838	0.000471973	0.000318781	4.55629e-06	0.000358301	0.000338699	9.50354e-06	0.000211288	0.00034587
LOC_Os10g37420.2 protein	cytochrome b5-like Heme/Steroid binding domain containing protein, expressed	0.000663466	0.00103002	0.000592698	0.00133703	0.00157324	0.000850083	0.00118464	0.000895753	0.000762074	0.00114043	0.000845154	0.000518805
LOC_Os10g38489.1 protein	glutathione S-transferase GSTU6, putative, expressed	0.000436073	0.000473897	0.000397676	0.000704857	0.000723828	0.000733333	0.000419257	0.000463639	0.000438274	0.000546556	0.000364541	0.000596737
LOC_Os10g38740.1 protein	glutathione S-transferase, putative, expressed	0.000591979	0.000526357	0.00039262	0.000253053	0.000357313	0.000362006	0.000620892	0.000712048	0.000673093	0.000323765	1.19969e-05	0.000490959
LOC_Os10g39440.1 protein	transporter family protein, putative, expressed	1.7163e-06	3.73034e-05	3.57754e-05	4.03518e-05	0.000132946	7.69669e-05	8.25059e-05	6.48816e-05	6.13321e-05	3.44182e-06	3.82603e-06	3.13152e-06
LOC_Os10g40040.1 protein	expressed protein	0.00119212	0.000747414	0.00148139	0.00118579	0.00147139	0.0012851	0.000881651	0.000649987	0.000778275	0.0019309	0.000919906	0.00217511
LOC_Os10g40440.1 protein	LTPL140 - Protease inhibitor/seed storage/LTP family protein precursor, expressed	0.000983852	0.000485994	0.000466089	1.05142e-05	9.89741e-06	0.00100274	0.000343968	0.000338115	0.000399522	1.79363e-05	1.99385e-05	1.63192e-05
LOC_Os10g40480.1 protein	LTPL143 - Protease inhibitor/seed storage/LTP family protein precursor, expressed	0.000653709	0.000304461	0.000291991	1.09781e-05	1.03341e-05	1.04698e-05	8.97858e-06	0.000529548	0.000333719	1.87276e-05	2.08181e-05	1.70392e-05
LOC_Os10g40530.1 protein	LTPL146 - Protease inhibitor/seed storage/LTP family protein precursor, expressed	0.000481084	0.000627375	0.000401119	1.13107e-05	0.000425889	0.000431481	0.000185013	0.000272798	0.000257873	1.92951e-05	2.1449e-05	1.75555e-05
LOC_Os10g40700.1 protein	expansin precursor, putative, expressed	4.61841e-06	0.00020076	0.000192537	5.42915e-06	0.00015332	0.000103556	0.000133209	0.000130943	0.000165039	0.000185233	0.00020591	0.000168533
LOC_Os10g40780.3 protein	CCR4-Not complex component, Not1domain containing protein, expressed	5.52682e-07	1.20124e-05	1.72806e-05	3.24851e-05	4.89271e-05	2.47848e-05	1.06274e-05	5.22328e-07	4.93752e-07	1.10833e-06	2.46411e-05	2.01682e-05
LOC_Os10g41400.1 protein	peptide methionine sulfoxide reductase, putative, expressed	0.000193165	0.00020992	0.000100661	5.67686e-06	0.000106877	0.00010828	0.000278575	0.000273835	0.000258854	0.000193684	1.07653e-05	8.81113e-06
LOC_Os10g41410.2 protein	nucleoside diphosphate kinase, putative, expressed	0.00395318	0.00420466	0.00376945	0.00454826	0.00316455	0.00311181	0.00210253	0.00278217	0.00293053	0.0042168	0.00281251	0.00230198
LOC_Os10g41470.1 protein	60S ribosomal protein L27-3, putative, expressed	0.00149419	0.00162379	0.00126529	0.00120759	0.00113675	0.00115167	0.0018855	0.00176516	0.00200231	0.000561827	0.00145727	0.00119274
LOC_Os10g41560.1 protein	expressed protein	8.1834e-05	0.000106718	5.11736e-05	0.000115439	0.000217335	0.000146793	6.29426e-05	4.64037e-05	7.31084e-05	6.5643e-05	7.29707e-05	8.95874e-05
LOC_Os10g41960.1 protein	eukaryotic translation initiation factor 3 subunit B, putative, expressed	0.000406279	0.000364732	0.000331383	0.00060219	0.00052777	0.000554505	0.000356646	0.00048413	0.000394521	0.000566776	0.000669423	0.000483448
LOC_Os10g42090.2 protein	AGAP003819-PA, putative, expressed	0.000314892	0.000570341	0.000328188	0.000246779	0.000232303	0.000235353	0.000201833	0.000198398	0.000187544	2.10492e-05	2.33989e-05	1.91515e-05
LOC_Os10g42100.1 protein	pyruvate kinase, putative, expressed	6.68454e-05	0.000121072	9.28906e-05	0.000209546	0.000123284	0.000124902	0.000107113	8.42323e-05	0.000119436	0.00013405	9.93426e-05	0.000243929
LOC_Os10g42280.1 protein	cyclase/dehydrase family protein, putative, expressed	0.000359452	0.00026042	0.000312191	0.00014085	0.000198882	6.71645e-06	0.000172795	0.000226474	0.000160563	1.20139e-05	1.3355e-05	1.09308e-05
LOC_Os10g42299.3 protein	mitochondrial carrier protein, putative, expressed	0.00017163	4.66292e-06	0.000178877	0.000252199	0.000237404	0.000240522	0.000165012	0.000243306	0.000268328	0.000344182	0.000478254	0.000391441
LOC_Os10g42320.1 protein	nonsense-mediated mRNA decay protein 3, putative, expressed	0.000121421	0.000211124	0.000101238	0.000171283	0.000241853	0.000136127	0.000140086	0.000160653	0.000130169	0.000146097	0.00021654	0.000132925
LOC_Os10g42439.1 protein	heat shock protein DnaJ, putative, expressed	9.65093e-06	2.0976e-05	5.02922e-07	2.26902e-05	1.60194e-05	2.16396e-05	4.63939e-07	4.56045e-07	4.31095e-07	9.67686e-07	1.07571e-06	1.76089e-05
LOC_Os10g42540.1 protein	expressed protein	1.20958e-05	0.00039435	1.26066e-05	0.000426576	0.000401552	0.000406825	0.00058147	0.000342946	0.000432245	2.42567e-05	2.69644e-05	2.20698e-05
LOC_Os10g42840.1 protein	NADH dehydrogenase 1 alpha subcomplex subunit 12, putative, expressed	0.000158758	0.000172528	8.27307e-06	0.000186627	0.000175679	0.000177986	0.000305272	0.000300077	0.000283661	1.59184e-05	1.76954e-05	1.44833e-05
LOC_Os11g01380.1 protein	clathrin heavy chain, putative, expressed	0.000936932	0.00102628	0.000891244	0.00111015	0.00106148	0.00113378	0.000865056	0.000885474	0.00087689	0.00146136	0.00129297	0.00153313
LOC_Os11g01510.3 protein	ubiquitin-activating enzyme, putative, expressed	0.00033933	0.000474123	0.000378919	0.00042739	0.00044255	0.000475535	0.000454412	0.000355053	0.000422243	0.000850603	0.000837492	0.000729693
LOC_Os11g01600.2 protein	macrophage migration inhibitory factor, putative, expressed	0.000773082	0.000840136	0.000575518	0.000389482	0.000611057	0.000495266	0.000637089	0.000730623	0.000986646	0.000664422	2.46197e-05	2.01507e-05
LOC_Os11g02350.1 protein	LTPL25 - Protease inhibitor/seed storage/LTP family protein precursor, expressed	0.000419856	0.000570341	0.00054698	1.2339e-05	1.16151e-05	1.17677e-05	0.000504581	0.000297597	0.000187544	2.10492e-05	2.33989e-05	1.91515e-05
LOC_Os11g02389.1 protein	protease inhibitor/seed storage/LTP family, putative, expressed	0.0037226	0.0039265	0.00342334	0.00205933	0.00109042	0.00122749	0.00294745	0.00279382	0.00273879	0.00285434	0.00268482	0.00439493
LOC_Os11g02400.2 protein	LTPL8 - Protease inhibitor/seed storage/LTP family protein precursor, expressed	0.000547441	0.000832894	0.000456445	0.000643541	1.21158e-05	1.22749e-05	0.000631597	0.000724325	0.000586884	2.19565e-05	2.44075e-05	0.000599309
LOC_Os11g02424.2 protein	LTPL9 - Protease inhibitor/seed storage/LTP family protein precursor, expressed	0.00086106	0.00128665	0.000897418	1.26527e-05	1.19104e-05	1.20669e-05	0.000310446	0.000712048	0.000480781	2.15843e-05	2.39938e-05	0.000589151
LOC_Os11g03400.1 protein	ribosomal protein, putative, expressed	0.00102287	0.00148212	0.00124374	0.00100202	0.00103757	0.00133788	0.00163904	0.00112781	0.00137071	0.000512809	0.00114011	0.000933152
LOC_Os11g03470.3 protein	bifunctional aspartokinase/homoserine dehydrogenase, putative, expressed	0.000165373	0.00021566	0.000172356	3.88806e-06	7.31996e-05	3.70804e-06	0.000158996	0.00015629	0.000118192	6.63268e-06	7.37309e-06	0.000181041
LOC_Os11g03780.2 protein	alpha-N-arabinofuranosidase, putative, expressed	0.000231975	0.000252096	0.000120885	0.000295422	0.00038505	0.000238398	0.000130101	0.000146156	0.00010362	0.000310131	0.000344751	0.000387985
LOC_Os11g04220.1 protein	HEAT repeat family protein, putative, expressed	2.09928e-05	3.04182e-05	2.91723e-05	3.29039e-05	3.09737e-05	2.35353e-05	1.34555e-05	1.32266e-05	2.50059e-05	1.40328e-06	1.55993e-06	1.27676e-06
LOC_Os11g04670.1 protein	2-isopropylmalate synthase B, putative, expressed	0.00020001	0.000282566	0.00018761	0.000164584	0.00015493	0.000179388	0.000173067	0.00022683	0.000160816	0.000320876	0.000356695	0.00032844
LOC_Os11g05050.1 protein	stem-specific protein TSJT1, putative, expressed	0.000482302	0.000582373	0.000614372	6.29964e-06	0.000355806	6.00797e-06	0.000412181	0.000354522	0.000383002	0.000537331	0.000238925	0.000782221
LOC_Os11g05110.1 protein	pyruvate kinase, putative, expressed	0.00209669	0.00196427	0.00203452	0.0019548	0.00210681	0.00210746	0.00206218	0.00198154	0.00174395	0.00178818	0.00231014	0.00211066
LOC_Os11g05562.1 protein	40S ribosomal protein S25, putative, expressed	0.000705591	0.00102239	0.000735384	0.000829453	0.00104106	0.000791049	0.000678381	0.000777978	0.000525298	2.35829e-05	0.000524308	0.000429135
LOC_Os11g06390.2 protein	actin, putative, expressed	0.000909594	0.000951879	0.00115867	0.00130688	0.00123022	0.00117084	0.00119841	0.00140089	0.00132425	0.0016214	0.0020277	0.00141375
LOC_Os11g06750.1 protein	ribosomal protein L3, putative, expressed	0.00114273	0.00134829	0.00139515	0.00118981	3.61294e-06	3.66038e-06	3.13904e-06	3.08563e-06	0.00140007	0.00130949	0.00167401	5.95714e-06
LOC_Os11g07280.2 protein	coatomer subunit beta-1, putative, expressed	0.000416179	0.000592639	0.000314096	0.000404885	0.000460537	0.000498763	0.000317345	0.000352633	0.000435908	0.000259012	0.0003839	0.000497506
LOC_Os11g07470.1 protein	expressed protein	6.60917e-05	0.000107736	6.88825e-05	0.000116541	0.000146272	6.17471e-05	5.29526e-05	4.16413e-05	5.90447e-05	6.62693e-05	0.000171889	0.00012059
LOC_Os11g09280.1 protein	OsPDIL1-1 protein disulfide isomerase PDIL1-1, expressed	0.00379531	0.0041245	0.00361947	0.00364506	0.00340378	0.00383782	0.00383975	0.00361031	0.00356792	0.00283547	0.00398147	0.003304
LOC_Os11g10480.1 protein	dehydrogenase, putative, expressed	0.00871283	0.00815752	0.00880133	0.00484541	0.00500616	0.00589843	0.00679813	0.00677747	0.00697551	0.00463693	0.00515455	0.00654233
LOC_Os11g10510.1 protein	dehydrogenase, putative, expressed	0.00180959	0.00182088	0.00153674	0.000906051	0.000964149	0.0012398	0.00144984	0.00145684	0.00155677	0.000537615	0.000298814	6.11432e-06
LOC_Os11g11390.1 protein	ribosomal protein, putative, expressed	0.000623692	0.000739406	0.000650027	6.66525e-06	6.27425e-06	6.35664e-06	0.00114477	0.000803779	0.000911767	1.13703e-05	1.26396e-05	0.000206904
LOC_Os11g13670.1 protein	gibberellin receptor GID1L2, putative, expressed	0.000108552	7.86452e-05	0.000150848	4.2536e-06	4.00408e-06	4.05666e-06	0.000173944	0.000136787	0.00016163	7.25627e-06	8.06628e-06	6.60208e-06
LOC_Os11g14220.1 protein	tubulin/FtsZ domain containing protein, putative, expressed	2.8161e-06	3.06036e-06	0.00179036	0.00125797	0.00130883	0.00142073	0.00192233	0.00178317	0.0019372	0.00237188	0.00288776	0.00277463
LOC_Os11g17610.1 protein	expressed protein	0.000327336	3.55728e-06	0.000307042	7.69595e-05	0.00014489	0.000110094	0.00025177	0.000278422	0.00026319	0.000131286	0.000437824	0.00035835
LOC_Os11g20790.1 protein	adenylate kinase, putative, expressed	0.000104532	5.67993e-06	0.000108946	0.000184323	0.00017351	0.000117192	0.000301503	0.000345768	0.000233466	0.000209625	0.000466052	0.00028609
LOC_Os11g21990.1 protein	expressed protein	0.000431575	0.000703512	0.000514055	0.000471097	0.000443462	0.000380164	0.000533484	0.000582675	0.000716037	0.000432734	0.00075592	0.000506212
LOC_Os11g24560.1 protein	protein transport protein, putative, expressed	9.60956e-05	0.000139241	0.000133538	0.000112965	0.000141784	0.000161601	0.000123187	9.08179e-05	0.000157391	0.000128472	3.57032e-06	0.000175334
LOC_Os11g24610.1 protein	60S ribosomal protein L38, putative, expressed	0.00257445	0.00354382	0.00339867	0.00141231	0.000759693	0.0011545	0.00198014	0.00162204	0.00122664	3.44182e-05	3.82603e-05	0.000939457
LOC_Os11g26850.2 protein	erythronate-4-phosphate dehydrogenase, putative, expressed	0.00169342	0.0016256	0.00176492	0.00155937	0.00143666	0.00170867	0.0014653	0.00146705	0.00151286	0.00266015	0.00339752	0.00339875
LOC_Os11g26860.1 protein	serine hydroxymethyltransferase, mitochondrial precursor, putative, expressed	9.92237e-05	0.000269575	0.00015512	0.000174963	0.000164699	0.000166862	0.000286192	0.000140661	0.000265932	0.00019898	0.000221193	9.05206e-06
LOC_Os11g26910.1 protein	SKP1-like protein 1B, putative, expressed	0.000513898	0.000558472	0.00038257	0.00060411	0.00073115	0.00057614	0.000352915	0.00034691	0.000327931	0.000736113	0.000490971	0.000669748
LOC_Os11g29190.2 protein	40S ribosomal protein S5, putative, expressed	0.00376551	0.00464699	0.00332586	0.00390135	0.00374311	0.00379227	0.00319078	0.00199046	0.00285086	0.00383962	0.00213412	0.00372636
LOC_Os11g29370.1 protein	haloacid dehalogenase-like hydrolase family protein, putative, expressed	4.90372e-05	0.000159872	5.11078e-05	8.64681e-05	0.000108528	8.24646e-05	7.07193e-05	0.000139032	0.00015333	0.000147507	0.000109315	4.47361e-06
LOC_Os11g29400.1 protein	6-phosphogluconate dehydrogenase, decarboxylating, putative, expressed	0.00020001	0.000326037	0.000234512	0.000293901	0.000221328	0.000308322	0.000216334	0.000283538	0.000268026	0.000451231	0.000334401	0.0002737
LOC_Os11g32240.1 protein	cytochrome P450 51, putative, expressed	0.000181438	0.000140839	8.10423e-05	9.14091e-05	0.000114729	5.81179e-05	0.000174441	0.000342946	0.000301028	0.000311871	0.000288905	0.000236462
LOC_Os11g32260.2 protein	lysosomal alpha-mannosidase precursor, putative, expressed	0.000386758	0.000420304	0.000260057	0.000322656	0.000289922	0.000265755	0.000335859	0.000365517	0.000278645	0.000250191	0.000333744	0.000273162
LOC_Os11g33090.1 protein	amidase, putative, expressed	3.7969e-05	4.12623e-05	1.97861e-06	0.000111586	8.40318e-05	6.38515e-05	5.47573e-05	5.38255e-05	1.69603e-06	7.6142e-05	4.23208e-06	3.46387e-06
LOC_Os11g33270.1 protein	glycosyl hydrolases family 16, putative, expressed	0.000301371	4.67873e-06	0.000269225	0.000202443	0.000333492	0.000289604	0.000620892	0.000325508	0.000384625	0.000518024	0.00057585	0.000628428
LOC_Os11g33330.1 protein	peptidase, M24 family protein, putative, expressed	8.86916e-05	0.000154215	7.39492e-05	8.34087e-05	0.000157032	7.95468e-05	0.000102326	8.38205e-05	0.000110929	0.000213432	0.000237257	6.47298e-05
LOC_Os11g34350.1 protein	ATP-binding cassette sub-family E member 1, putative, expressed	0.000147193	0.000365622	0.0002849	0.000370782	0.000442106	0.000353615	0.000384117	0.000357708	0.000319353	0.000295176	0.000468752	0.000498763
LOC_Os11g34450.1 protein	14-3-3 protein, putative, expressed	0.00230049	0.00104168	0.00214788	0.00180289	0.00148498	0.00155822	0.00244217	0.00244591	0.00235492	0.00221056	0.002671	0.00262339
LOC_Os11g37080.1 protein	h/ACA ribonucleoprotein complex subunit 1-like protein 1, putative, expressed	0.000194397	0.000211259	0.000202606	0.000152348	0.000143411	0.000145295	0.000249201	0.000244961	0.00023156	0.000389839	0.000433357	0.000472924
LOC_Os11g37260.1 protein	SEY1, putative, expressed	1.54321e-06	1.67706e-06	1.60837e-06	7.25645e-05	6.83078e-05	8.6506e-05	1.4837e-06	1.45846e-06	1.37867e-06	3.09471e-06	3.44018e-06	5.63142e-05
LOC_Os11g37270.1 protein	AMBP1 - Antimicrobial peptide MBP-1 family protein precursor, expressed	0.00077759	0.000809825	0.000877959	0.000647481	0.000573646	0.000617503	0.000809904	0.000551163	0.000607844	6.49732e-06	7.22261e-06	0.000591155
LOC_Os11g37890.1 protein	NAD dependent epimerase/dehydratase family protein, putative, expressed	0.000445036	0.000520839	0.000321111	0.000321944	0.000530352	0.000383797	0.000460787	0.000614714	0.000550501	0.000686509	0.00114472	0.00112431
LOC_Os11g37970.1 protein	WIP5 - Wound-induced protein precursor, expressed	8.69906e-06	0.000283608	9.06638e-06	1.02261e-05	9.62625e-06	9.75266e-06	0.00041818	0.000328852	0.000310861	1.74449e-05	1.93922e-05	1.58721e-05
LOC_Os11g38670.1 protein	DEAD-box ATP-dependent RNA helicase, putative, expressed	0.00032618	0.000310163	0.000254965	0.000215684	0.00024815	0.000274264	0.000176401	0.000134866	0.000200338	0.000163528	0.000272674	0.00029757
LOC_Os11g39220.2 protein	acyl-coenzyme A oxidase, putative, expressed	2.49521e-06	2.71164e-06	2.60057e-06	0.000205326	8.28349e-05	8.39227e-05	4.79798e-05	4.71634e-05	2.22916e-06	0.000100077	5.56241e-06	4.55271e-06
LOC_Os11g40140.1 protein	peptidase, T1 family, putative, expressed	0.00064307	0.000931797	0.00100534	0.00107094	0.00106742	0.00108143	0.000875885	0.00075969	0.00110113	0.00118213	0.000358388	0.000782221
LOC_Os11g40530.1 protein	LTPL162 - Protease inhibitor/seed storage/LTP family protein precursor, expressed	0.000808222	0.0005019	0.000240671	0.000542915	0.000511066	0.000388333	0.000777055	0.000436476	0.000515747	2.31541e-05	2.57388e-05	2.10666e-05
LOC_Os11g41130.2 protein	vacuolar protein sorting-associated protein 26, putative, expressed	0.000190272	5.16938e-06	9.91529e-05	5.59182e-06	5.26379e-06	5.33292e-06	0.000274402	0.000224777	0.000254976	0.000190783	1.0604e-05	0.000173583
LOC_Os11g43900.1 protein	translationally-controlled tumor protein, putative, expressed	0.00136078	0.000985874	0.00110308	0.00159966	0.00142216	0.00161035	0.00167173	0.00114315	0.00121569	0.00136444	0.00151675	0.0015173
LOC_Os11g46240.1 protein	retrotransposon protein, putative, unclassified, expressed	9.08486e-07	9.87285e-07	9.46847e-07	3.2039e-05	4.02127e-05	3.05555e-05	8.73453e-07	3.43436e-05	8.11619e-07	3.6437e-05	2.02523e-06	8.28801e-05
LOC_Os11g47500.1 protein	glycosyl hydrolase, putative, expressed	4.17784e-06	4.54021e-06	4.35425e-06	4.91123e-06	4.62313e-06	4.68384e-06	0.000120502	0.000118452	0.000149295	8.37812e-06	9.31337e-06	7.62279e-06
LOC_Os11g47550.1 protein	glycosyl hydrolase, putative, expressed	0.000307628	4.77586e-06	0.00018321	0.000103323	4.86309e-06	4.92695e-06	0.000295765	0.000249199	0.000353349	8.81297e-06	9.79676e-06	8.01844e-06
LOC_Os11g47760.1 protein	DnaK family protein, putative, expressed	0.00318983	0.00291357	0.00267186	0.0037958	0.00374638	0.00375169	0.00299157	0.00264475	0.00262244	0.00353198	0.00423163	0.0034635
LOC_Os12g01530.2 protein	ferritin-1, chloroplast precursor, putative, expressed	0.000348645	0.000324759	0.000207638	0.000292748	0.000606265	0.000502549	0.000478858	0.00047071	0.000489454	0.000799043	0.00022206	0.000817881
LOC_Os12g02040.1 protein	hypoxia-responsive family protein, putative, expressed	0.000604792	0.0005258	0.000378198	1.42192e-05	1.33851e-05	1.35608e-05	1.16294e-05	1.14315e-05	1.08061e-05	2.42567e-05	2.69644e-05	2.20698e-05
LOC_Os12g03880.1 protein	60S acidic ribosomal protein P0, putative, expressed	3.96895e-06	4.3132e-06	0.00186144	4.66567e-06	4.39198e-06	4.44965e-06	0.00156452	0.00183797	0.00180834	7.95922e-06	8.8477e-06	7.24165e-06
LOC_Os12g04240.1 protein	peflin, putative, expressed	0.000434953	4.72679e-06	0.000317323	0.000306784	0.00038505	0.00029258	0.00020909	0.000328852	0.000272003	0.000436121	0.000387844	0.000476163
LOC_Os12g05050.1 protein	stem-specific protein TSJT1, putative, expressed	0.000373548	5.79926e-06	5.56173e-06	6.27317e-06	5.90518e-06	5.98272e-06	0.000359143	0.000353032	0.000286044	1.07015e-05	1.18961e-05	9.73667e-06
LOC_Os12g05110.1 protein	pyruvate kinase, putative, expressed	0.00195209	0.00183331	0.00188381	0.00178482	0.00197347	0.00202641	0.00183047	0.00189043	0.0016363	0.00144988	0.00198779	0.00197874
LOC_Os12g07010.1 protein	ribosomal protein L3, putative, expressed	0.00107743	0.00127733	0.00142918	3.83809e-06	0.00119227	0.00139094	0.00153813	0.00135768	2.91682e-06	6.54743e-06	7.27832e-06	0.00160843
LOC_Os12g07220.1 protein	bacterial transferase hexapeptide domain containing protein, expressed	0.000232612	5.05577e-06	0.000436382	0.000273446	0.000154443	0.000104314	0.000402556	0.000571576	0.00062343	0.000279885	0.000414837	0.000509303
LOC_Os12g07260.1 protein	PPR repeat domain containing protein, putative, expressed	2.07866e-06	0.000225896	0.00015165	2.44356e-06	2.30022e-06	2.33042e-06	0.00011991	0.000137515	7.4281e-05	4.16849e-06	4.63382e-06	3.79268e-06
LOC_Os12g07820.1 protein	OsAPx6 - Stromal Ascorbate Peroxidase encoding gene 5,8, expressed	0.000164409	4.46674e-06	0.00021419	4.83176e-06	4.54832e-06	4.60805e-06	0.000118552	0.00015538	0.000220319	8.24255e-06	9.16267e-06	0.000149989
LOC_Os12g08170.1 protein	2-oxo acid dehydrogenases acyltransferase domain containing protein, expressed	0.000135981	2.95551e-06	2.83446e-06	9.5911e-05	9.02847e-05	6.09802e-05	2.61475e-06	0.000128513	9.71857e-05	0.000272693	0.00036376	0.000248108
LOC_Os12g08760.1 protein	carboxyvinyl-carboxyphosphonate phosphorylmutase, putative, expressed	0.000107028	0.000193852	0.000111547	4.19386e-06	3.94784e-06	3.99969e-06	6.86004e-05	3.37166e-06	3.1872e-06	7.15435e-06	7.95299e-06	6.50935e-06
LOC_Os12g10580.1 protein	ribulose bisphosphate carboxylase large chain precursor, putative, expressed	2.58669e-06	0.000365436	2.69591e-06	3.04076e-06	0.000314863	0.000376997	0.000223824	0.000220016	0.000207979	5.18727e-06	0.000288316	0.000330373
LOC_Os12g10784.2 protein	2-dehydro-3-deoxyphosphooctonate aldolase, putative, expressed	0.000218224	4.74304e-06	0.000227438	0.000153919	0.000193187	0.000146793	0.000125885	0.000164991	0.000155965	0.000350096	0.000291883	7.96333e-06
LOC_Os12g12850.1 protein	ATP-dependent Clp protease ATP-binding subunit clpA homolog,chloroplast precursor, putative, expressed	0.000262581	0.00036045	0.000216054	0.000471136	0.000443499	0.000464817	0.000239168	0.000300404	0.000296316	2.77144e-06	0.00049293	2.52158e-06
LOC_Os12g13320.1 protein	argininosuccinate synthase, chloroplast precursor, putative, expressed	0.000290451	0.000229559	0.000220157	9.31195e-05	0.000175314	0.000118411	0.000279251	0.000249545	0.000188714	0.000158853	0.00029431	0.000192709
LOC_Os12g13380.1 protein	adenylate kinase, putative, expressed	0.000158099	5.72707e-06	0.000274625	0.000185853	0.000116633	0.000118165	0.000456007	0.000498054	0.000376645	0.000211365	0.00023496	0.000384619
LOC_Os12g13390.3 protein	aspartyl aminopeptidase, putative, expressed	0.000198447	0.000345056	0.000289558	0.00027994	0.000307438	0.000177986	0.00038159	0.000300077	0.000248203	0.000238777	0.000265431	0.000144833
LOC_Os12g14070.1 protein	DnaK family protein, putative, expressed	1.81957e-06	0.000237288	0.000265497	0.000320849	0.000241622	0.000387591	0.000209929	0.000206357	0.000195068	0.00047436	0.000527313	0.000464794
LOC_Os12g14930.1 protein	ATP synthase protein MI25, putative, expressed	0.000580232	0.000490435	0.000671925	0.000530513	0.000285367	0.000289114	0.000805793	0.000670224	0.000979134	1.29287e-05	1.43719e-05	1.17631e-05
LOC_Os12g16410.1 protein	isoflavone reductase, putative, expressed	8.08957e-05	4.39562e-06	8.43116e-05	4.75483e-06	4.4759e-06	4.53468e-06	0.000194441	0.000191132	0.000216811	8.1113e-06	9.01677e-06	7.38003e-06
LOC_Os12g16890.1 protein	PROLM28 - Prolamin precursor, expressed	0.00252384	0.0029197	0.00305467	0.00124418	0.00171174	0.00237315	0.00164377	0.00123109	0.00145467	0.00179593	0.000725965	0.00163401
LOC_Os12g17910.1 protein	T-complex protein, putative, expressed	0.000659202	0.000668621	0.000641235	0.00072326	0.000680832	0.000788312	0.000633782	0.000706065	0.000647807	0.000837233	0.000832725	0.000601383
LOC_Os12g20150.1 protein	phosphoglucan, water dikinase, chloroplast precursor, putative, expressed	5.2656e-05	0.000103002	4.39035e-05	0.000111419	0.000151498	0.000165294	9.11259e-05	3.98113e-05	0.000122308	6.3357e-05	9.3906e-05	3.843e-05
LOC_Os12g21798.1 protein	40S ribosomal protein S3a, putative, expressed	0.00151431	0.000265428	0.0013746	0.000976202	5.40551e-06	5.47649e-06	0.00164377	0.00166197	0.0017456	0.00166531	1.08895e-05	0.00169343
LOC_Os12g22030.2 protein	serine hydroxymethyltransferase, mitochondrial precursor, putative, expressed	0.000192434	0.000365968	0.000175489	8.48304e-05	0.00013309	8.09027e-05	0.000185013	0.000295531	0.000214895	0.000192951	0.000268112	0.000263333
LOC_Os12g24080.1 protein	HECT-domain domain containing protein, expressed	5.08025e-05	8.28134e-05	5.29477e-05	0.000194092	0.000168652	0.000156628	0.000109898	7.20186e-05	6.80786e-05	0.000152817	0.000141563	0.00013904
LOC_Os12g24170.1 protein	beta-galactosidase precursor, putative, expressed	4.11024e-05	8.93349e-05	7.13965e-05	9.66353e-05	7.58054e-05	6.14407e-05	3.95174e-05	2.58966e-05	3.67198e-05	0.000109901	0.000122169	7.49944e-05
LOC_Os12g25090.2 protein	expressed protein	1.42704e-05	1.55081e-05	1.48729e-05	0.000838773	0.000631655	0.00063995	1.37201e-05	1.34866e-05	1.27488e-05	2.86174e-05	3.1812e-05	2.60374e-05
LOC_Os12g25690.1 protein	UDP-glucose 6-dehydrogenase, putative, expressed	2.64596e-06	0.00175403	0.00159946	0.0013997	0.00152255	0.0013349	0.00139916	0.00150039	0.00134739	0.00153878	0.00241837	0.00226905
LOC_Os12g25710.1 protein	bifunctional aminoacyl-tRNA synthetase, putative, expressed	0.000498064	0.000622454	0.000441231	0.000439122	0.000413362	0.000418791	0.000430972	0.000564852	0.00042271	0.000349581	0.00044412	0.000727005
LOC_Os12g27830.1 protein	dehydrogenase/reductase, putative, expressed	0.00280214	0.00174011	0.00238947	0.00372184	0.00298	0.00359032	0.00262411	0.00247628	0.00276346	0.00481658	0.00478638	0.00418314
LOC_Os12g28270.2 protein	amidohydrolase, putative, expressed	0.000161791	0.000117216	8.43116e-05	9.50965e-05	0.000119357	6.04624e-05	0.000129627	0.000101937	0.000192721	0.000108151	0.000180335	0.000147601
LOC_Os12g29400.1 protein	GRAM domain containing protein, expressed	0.000596674	0.000880009	0.000755126	0.000951922	0.000848919	0.00100341	0.000737569	0.000644462	0.00072343	0.0018803	0.00247023	0.00155525
LOC_Os12g29550.1 protein	expressed protein	2.49032e-06	5.41264e-05	2.59547e-06	0.000204924	0.00022046	0.000223355	4.78858e-05	2.35355e-06	0.00011124	9.98804e-05	5.5515e-06	0.000136313
LOC_Os12g30540.1 protein	ubiquitin carboxyl-terminal hydrolase, putative, expressed	0.000180631	0.000220836	0.000176492	0.000278696	0.000324811	0.000417674	0.00018452	0.00019205	0.000201714	0.000249035	0.000201334	0.000247182
LOC_Os12g31800.1 protein	glycine-rich RNA-binding protein 7, putative, expressed	0.000393818	0.000374479	0.000256529	5.78688e-06	0.000217896	5.51895e-06	0.000236645	0.000232618	0.00026387	0.000691033	0.000329217	0.000449095
LOC_Os12g32240.1 protein	eukaryotic translation initiation factor 5A, putative, expressed	0.000873168	0.000690112	0.000661846	0.000653194	0.000527037	0.000711944	0.000610543	0.000975252	0.000780067	1.59184e-05	1.76954e-05	1.44833e-05
LOC_Os12g32986.1 protein	heat shock protein, putative, expressed	0.000250567	0.000238263	0.000244826	0.000312963	0.000346592	0.000351144	0.000225848	0.000207205	0.000279813	0.000471076	0.000698216	0.000600048
LOC_Os12g33958.1 protein	NADH-ubiquinone oxidoreductase 49 kDa subunit, putative, expressed	6.28744e-05	6.83279e-05	3.27646e-06	3.69558e-06	0.000104364	0.000105734	9.06748e-05	0.000118843	8.42557e-05	6.30433e-06	7.00808e-06	5.73596e-06
LOC_Os12g34018.1 protein	ATP synthase protein YMF19, putative, expressed	0.000737456	0.00080142	0.000512397	0.000481618	0.000362692	0.000275591	0.000472679	0.000542075	0.000439217	0.000328639	1.82662e-05	0.00029901
LOC_Os12g34510.1 protein	Core histone H2A/H2B/H3/H4 domain containing protein, putative, expressed	0.000368134	0.00080013	0.000671438	0.000324569	0.000509215	0.000515902	0.000619392	0.000695832	0.000411103	1.84562e-05	0.000820656	1.67922e-05
LOC_Os12g35360.1 protein	vesicle tethering family protein, putative, expressed	0.000150384	0.000163428	0.000156734	0.000160712	0.00019667	0.000183925	0.000118297	0.000116284	9.77088e-05	0.00013708	0.000243812	0.000249443
LOC_Os12g35570.1 protein	tRNA synthetase, putative, expressed	0.000186774	0.000202974	0.000194661	0.000182968	0.000206681	6.97984e-05	0.000239429	0.000205935	0.000222479	0.00012485	6.93937e-06	0.000227189
LOC_Os12g36194.1 protein	nucleoside diphosphate kinase, putative, expressed	0.000288651	0.000188212	0.000300839	0.000203593	0.0003833	0.000258889	0.000222016	0.000218238	0.000257873	0.000347311	0.000257388	0.000210666
LOC_Os12g36210.1 protein	inhibitor I family protein, putative, expressed	0.00098966	0.001434	0.00120336	1.93898e-05	1.82524e-05	1.84921e-05	0.000634331	0.00109119	0.00117885	3.30773e-05	3.67697e-05	3.00952e-05
LOC_Os12g36640.2 protein	universal stress protein domain containing protein, putative, expressed	0.000150303	8.16701e-06	0.00015665	0.000265032	0.000332647	0.000252761	0.000216761	0.000213073	0.000268555	0.000301414	1.6753e-05	1.3712e-05
LOC_Os12g36830.1 protein	pathogenesis-related Bet v I family protein, putative, expressed	0.00071441	0.0012077	0.000910038	0.00102645	0.00114191	0.0012459	0.00114477	0.00135035	0.00127647	0.00159184	0.00141563	0.000868998
LOC_Os12g36850.1 protein	pathogenesis-related Bet v I family protein, putative, expressed	0.000482302	0.000611492	0.00041889	0.000661462	0.000533708	0.000630837	0.000618272	0.000531783	0.000933567	0.000483598	0.000537582	0.000586665
LOC_Os12g36880.1 protein	pathogenesis-related Bet v I family protein, putative, expressed	0.000803837	0.00148505	0.000921557	0.000755957	0.00062266	0.000540717	0.00170025	0.00174729	0.00186713	0.00145079	0.00179194	0.00117333
LOC_Os12g37360.1 protein	miro, putative, expressed	6.58064e-06	7.15142e-06	6.85851e-06	0.00224339	0.00211179	0.00177064	6.32687e-06	6.21922e-06	5.87898e-06	0.00105573	0.00102688	0.00120069
LOC_Os12g37590.1 protein	prefoldin, putative, expressed	0.000518393	0.000492937	0.000472747	0.00053322	0.000573646	0.000581179	0.000498403	0.000489922	0.00052101	0.000649732	1.44452e-05	0.000827617
LOC_Os12g37650.1 protein	DUF538 domain containing protein, putative, expressed	0.000510065	0.000166292	0.000531603	0.000479684	0.000507988	0.00040029	0.000637515	0.000915899	0.000774656	0.000920584	0.00136446	0.00120985
LOC_Os12g37870.1 protein	ATP-grasp domain containing protein, expressed	0.000300251	0.000293665	0.000281636	0.000211775	0.000265803	0.000235632	0.000346408	0.000567522	0.000402356	0.000481693	0.000535464	0.000328699
LOC_Os12g37880.1 protein	expressed protein	0.000479269	0.000390629	0.000624383	0.000563402	0.00066294	0.000268658	0.000345591	0.00033971	0.000428167	2.40278e-05	2.671e-05	2.18616e-05
LOC_Os12g37960.1 protein	diaminopimelate epimerase, chloroplast precursor, putative, expressed	7.1755e-05	3.89894e-06	0.000112177	4.21756e-06	3.97015e-06	4.02228e-06	0.00017247	0.000135628	0.000128208	7.19477e-06	7.99792e-06	6.54613e-06
LOC_Os12g38000.1 protein	60S ribosomal protein L8, putative, expressed	0.00102189	0.000264411	0.00106504	0.000972462	0.000969264	0.00103655	0.0015439	0.00133368	0.00143461	0.00136618	0.00162716	0.0013318
LOC_Os12g38110.1 protein	importin subunit beta, putative, expressed	0.000174779	0.000189939	0.00012144	0.000154096	0.000145056	0.000212277	0.00012603	9.63551e-05	0.000195179	0.000175249	0.000357155	0.000239174
LOC_Os12g38140.1 protein	expressed protein	0.00317516	0.00244064	0.00258281	0.00227594	0.00257091	0.00251785	0.00215924	0.00190293	0.00276742	0.00341664	0.0022443	0.00226081
LOC_Os12g38150.1 protein	osmotin, putative, expressed	0.00130822	0.00171788	0.00153389	0.00147379	0.00162861	0.00171111	0.00120536	0.00108182	0.00126613	0.00218622	0.00206573	0.00228749
LOC_Os12g39660.1 protein	calcium-transporting ATPase, plasma membrane-type, putative, expressed	1.24516e-06	2.70632e-05	1.29774e-06	4.39122e-05	2.75575e-05	4.18791e-05	4.78858e-05	3.53032e-05	7.78677e-05	4.99402e-05	2.77575e-06	4.54378e-05
LOC_Os12g39860.2 protein	phosphoribosyl transferase, putative, expressed	0.00022479	0.000244287	0.000175711	0.000198188	0.000186562	6.30039e-06	0.000162091	0.000318666	0.000200822	1.12697e-05	1.25277e-05	0.000205073
LOC_Os12g40560.1 protein	KH domain containing protein, putative, expressed	4.9132e-05	5.33936e-05	5.12066e-05	8.66353e-05	8.15531e-05	0.000110165	2.36187e-06	4.64336e-05	2.19467e-06	4.9264e-06	0.000109527	4.48226e-06
LOC_Os12g41400.1 protein	eukaryotic translation initiation factor 2 subunit gamma, putative, expressed	2.7372e-06	2.97462e-06	0.000285278	0.000225239	0.000333184	0.000276185	2.63165e-06	0.000388031	0.000366803	0.000329347	6.10186e-06	4.99424e-06
LOC_Os12g41500.1 protein	rhodanese-like domain containing protein, putative, expressed	0.000280161	6.7658e-05	0.000194661	7.3187e-05	6.88937e-05	3.48992e-06	0.000179572	0.000264774	0.000194669	0.00012485	0.000138787	0.000227189
LOC_Os12g41715.1 protein	DEAD-box ATP-dependent RNA helicase, putative, expressed	2.02239e-06	8.79124e-05	2.10779e-06	0.000166419	8.9518e-05	2.26734e-06	1.94441e-06	0.000152906	0.000126473	0.00012167	0.000225419	0.000295201
LOC_Os12g42550.2 protein	methyl-CpG binding domain containing protein, putative, expressed	0.000212385	0.000276968	0.000132812	0.000149801	0.000188018	0.000142865	0.000163356	0.000120432	0.000151792	8.51823e-06	9.46911e-06	0.000155005
LOC_Os12g42876.1 protein	5-methyltetrahydropteroyltriglutamate--homocysteine methyltransferase, putative, expressed	0.00341557	0.0030091	0.00324875	0.00302111	0.00289893	0.00308571	0.00250275	0.00274222	0.00275514	0.00375725	0.0034744	0.00417482
LOC_Os12g42884.2 protein	5-methyltetrahydropteroyltriglutamate--homocysteine methyltransferase, putative, expressed	0.00333267	0.0030091	0.00321419	0.00315755	0.00299067	0.00319724	0.00256651	0.00272655	0.00279958	0.0041895	0.00377009	0.00435634
LOC_Os12g42980.1 protein	cysteine synthase, putative, expressed	0.000155645	3.3829e-06	3.24434e-06	7.3187e-05	0.000137787	0.000139597	0.000239429	0.000235355	0.000305909	6.24252e-06	0.000277575	0.000170392
LOC_Os12g43140.1 protein	late embryogenesis abundant protein D-34, putative, expressed	0.000415053	9.02107e-06	0.000432579	0.00107341	0.00101044	0.000930646	0.000399048	0.000549161	0.000296639	0.00133174	0.00055515	0.000605837
LOC_Os12g43550.2 protein	ras-related protein, putative, expressed	0.000125129	0.000271965	6.52065e-06	0.000147095	0.000138466	0.000140285	0.000180456	0.000177386	0.000167681	1.25465e-05	1.39471e-05	1.14154e-05
LOC_Os12g43600.1 protein	RNA recognition motif containing protein, expressed	0.000940787	0.000937189	0.000898803	0.000921614	0.00104106	0.000791049	0.000753757	0.000740932	0.000840476	1.57219e-05	1.74769e-05	1.43045e-05
LOC_Os12g43630.1 protein	lactate/malate dehydrogenase, putative, expressed	0.000214056	0.000116311	0.000260276	0.000251632	0.000276349	0.000199984	0.000137201	0.000269733	0.000286848	0.000286174	0.00023859	0.000325467
LOC_Os12g44020.2 protein	Ser/Thr protein phosphatase family protein, putative, expressed	2.79135e-06	9.10038e-05	0.000116368	9.84406e-05	0.000123554	0.000156471	5.36741e-05	2.63804e-06	4.98744e-05	0.000167931	0.000124451	0.000101861
LOC_Os12g44150.1 protein	plasma membrane ATPase, putative, expressed	0.000159422	0.000216562	0.000152308	1.56173e-06	1.47012e-06	1.48942e-06	1.27729e-06	1.25555e-06	0.000249242	2.66417e-06	2.96157e-06	2.42398e-06
	r1vs r2
