# Supplementary material for: A quantitative shotgun proteomics analysis of germinated rice embryos and coleoptiles under low-temperature conditions
Source: Proteome Sci. 2015 Nov 18;13:27. doi: 10.1186/s12953-015-0082-5 (PMC4652350; doi:10.1186/s12953-015-0082-5)
Supplement: Additional file 6: Table S4. — Differntailly expressed protein in Tong88-7. (XLS 63 kb) [file 12953_2015_82_MOESM6_ESM.xls]

## Sheet: Sheet1
Differntailly expressed protein in Tong88-7
Accession	Description	expression ratio(cold treatment/control)
LOC_Os02g03260.3 protein	3-isopropylmalate dehydratase large subunit 2, putative, expressed	2.38245
LOC_Os02g27760.1 protein	40S ribosomal protein S15a, putative, expressed	0.0050648
LOC_Os07g10720.1 protein	40S ribosomal protein S15a, putative, expressed	157.179
LOC_Os03g46490.1 protein	40S ribosomal protein S21, putative, expressed	92.1208
LOC_Os07g47780.1 protein	60S ribosomal protein L18-3, putative, expressed	68.131
LOC_Os10g32820.1 protein	60S ribosomal protein L21-2, putative, expressed	0.0168214
LOC_Os01g12660.1 protein	AAA-type ATPase family protein, putative, expressed	3.38218
LOC_Os01g65830.1 protein	acyl-desaturase, chloroplast precursor, putative, expressed	0.0192326
LOC_Os10g42090.2 protein	AGAP003819-PA, putative, expressed	0.484395
LOC_Os03g05290.1 protein	aquaporin protein, putative, expressed	0.00871802
LOC_Os04g47220.1 protein	aquaporin protein, putative, expressed	0.297092
LOC_Os07g26690.2 protein	aquaporin protein, putative, expressed	0.450865
LOC_Os01g49190.1 protein	ATP synthase, putative, expressed	1770.56
LOC_Os04g43200.1 protein	caleosin related protein, putative, expressed	29.7001
LOC_Os03g44620.2 protein	chaperone protein dnaJ, putative, expressed	56.7626
LOC_Os08g23730.1 protein	class I glutamine amidotransferase, putative, expressed	0.392529
LOC_Os04g52270.2 protein	coatomer subunit epsilon, putative, expressed	32.7205
LOC_Os08g25090.2 protein	co-chaperone GrpE protein, putative, expressed	59.235
LOC_Os08g44770.2 protein	copper/zinc superoxide dismutase, putative, expressed	2.32261
LOC_Os01g53910.1 protein	dehydrogenase, putative, expressed	0.0244979
LOC_Os01g23610.1 protein	dihydrolipoyl dehydrogenase, putative, expressed	0.46724
LOC_Os07g02880.1 protein	DUF538 domain containing protein, putative, expressed	0.0083989
LOC_Os08g42050.1 protein	emp24/gp25L/p24 family protein, putative, expressed	0.493831
LOC_Os05g51500.1 protein	eukaryotic translation initiation factor 5B, putative, expressed	6.73741
LOC_Os03g08810.1 protein	expressed protein	6.34967
LOC_Os03g22460.2 protein	expressed protein	0.0116713
LOC_Os09g39550.1 protein	expressed protein	0.476064
LOC_Os10g06690.1 protein	expressed protein	0.0267328
LOC_Os02g35940.1 protein	gibberellin receptor GID1L2, putative, expressed	32.9381
LOC_Os09g12660.1 protein	glucose-1-phosphate adenylyltransferase large subunit, chloroplast precursor, putative, expressed	71.7517
LOC_Os11g47500.1 protein	glycosyl hydrolase, putative, expressed	29.7001
LOC_Os01g51570.1 protein	glycosyl hydrolases family 17, putative, expressed	38.5961
LOC_Os04g09390.1 protein	HEV3 - Hevein family protein precursor, expressed	0.237828
LOC_Os06g45660.1 protein	histidine triad family protein, putative, expressed	26.8449
LOC_Os12g02040.1 protein	hypoxia-responsive family protein, putative, expressed	0.0224465
LOC_Os02g07350.1 protein	inositol-1-monophosphatase, putative, expressed	2.08344
LOC_Os01g47550.1 protein	kinase, pfkB family, putative, expressed	29.9176
LOC_Os06g07220.1 protein	LTPL128 - Protease inhibitor/seed storage/LTP family protein precursor, expressed	0.406377
LOC_Os10g40530.1 protein	LTPL146 - Protease inhibitor/seed storage/LTP family protein precursor, expressed	0.474096
LOC_Os06g46500.1 protein	monocopper oxidase, putative, expressed	0.0332079
LOC_Os08g42000.1 protein	nuclear transport factor, putative, expressed	0.0267328
LOC_Os08g06100.1 protein	O-methyltransferase, putative, expressed	0.448478
LOC_Os01g32364.1 protein	Os1bglu1 - beta-mannosidase/glucosidase homologue, expressed	0.470798
LOC_Os04g39880.1 protein	Os4bglu12 - beta-glucosidase, exo-beta-glucanase, expressed	0.336257
LOC_Os06g39712.1 protein	OsClp10 - Putative Clp protease homologue, expressed	26.8449
LOC_Os01g39250.1 protein	OsFtsH4 FtsH protease, homologue of AtFtsH4, expressed	29.7001
LOC_Os07g29620.1 protein	OsSCP39 - Putative Serine Carboxypeptidase homologue, expressed	38.7007
LOC_Os03g04460.1 protein	outer mitochondrial membrane porin, putative, expressed	59.7307
LOC_Os02g38440.1 protein	oxidoreductase, short chain dehydrogenase/reductase family, putative, expressed	32.7205
LOC_Os08g28670.1 protein	pathogenesis-related Bet v I family protein, putative, expressed	2.13505
LOC_Os03g29190.2 protein	PDI, putative, expressed	0.0166479
LOC_Os02g02020.1 protein	pentatricopeptide, putative, expressed	0.47715
LOC_Os01g68710.3 protein	peptidyl-prolyl cis-trans isomerase, FKBP-type, putative, expressed	50.4519
LOC_Os04g59160.1 protein	peroxidase precursor, putative, expressed	62.0379
LOC_Os04g59190.1 protein	peroxidase precursor, putative, expressed	10.6026
LOC_Os06g35480.1 protein	peroxidase precursor, putative, expressed	12.4985
LOC_Os07g01410.1 protein	peroxidase precursor, putative, expressed	0.026956
LOC_Os07g48010.1 protein	peroxidase precursor, putative, expressed	9.5634
LOC_Os06g03660.2 protein	peroxisomal biogenesis factor 11, putative, expressed	0.481393
LOC_Os02g11740.1 protein	plastidic ATP/ADP-transporter, putative, expressed	41.6688
LOC_Os05g26750.1 protein	PROLM17 - Prolamin precursor, expressed	0.0167788
LOC_Os05g26770.1 protein	PROLM18 - Prolamin precursor, expressed	0.0223749
LOC_Os07g10580.1 protein	PROLM26 - Prolamin precursor, expressed	0.484948
LOC_Os07g32380.1 protein	protein phosphatase 2C, putative, expressed	32.9381
LOC_Os03g11440.1 protein	protein transport protein Sec61 subunit alpha, putative, expressed	0.431707
LOC_Os07g11410.1 protein	RAL5 - Seed allergenic protein RA5/RA14/RA17 precursor, expressed	0.489103
LOC_Os03g18180.1 protein	ranBP1 domain containing protein, expressed	44.524
LOC_Os03g05740.1 protein	ras-related protein, putative, expressed	38.6484
LOC_Os04g17660.2 protein	rhodanese-like domain containing protein, putative, expressed	0.358901
LOC_Os08g41810.1 protein	ribosomal protein L22, putative, expressed	107.484
LOC_Os01g14830.1 protein	ribosomal protein L3, putative, expressed	7.5682
LOC_Os04g24520.1 protein	ribosomal protein L51, putative, expressed	0.470384
LOC_Os08g02080.1 protein	rickettsia 17 kDa surface antigen family protein, expressed	0.444635
LOC_Os07g10350.1 protein	S1 RNA binding domain containing protein, expressed	0.0244029
LOC_Os01g22010.2 protein	S-adenosylmethionine synthetase, putative, expressed	2.70093
LOC_Os07g03368.1 protein	SCP-like extracellular protein, expressed	0.0166921
LOC_Os02g47600.2 protein	soluble inorganic pyrophosphatase, putative, expressed	0.013422
LOC_Os07g07000.1 protein	syntaxin, putative, expressed	6.51711
LOC_Os01g49890.1 protein	threonine synthase, chloroplast precursor, putative, expressed	35.628
LOC_Os01g06560.1 protein	transcription factor HBP-1b, putative, expressed	41.8864
LOC_Os01g62420.1 protein	triosephosphate isomerase, cytosolic, putative, expressed	65.6586
LOC_Os03g53900.4 protein	universal stress protein domain containing protein, putative, expressed	0.442305
LOC_Os07g36600.2 protein	universal stress protein domain containing protein, putative, expressed	41.7211
LOC_Os07g26700.1 protein	UPF0041 domain containing protein, putative, expressed	41.7211
LOC_Os08g25590.2 protein	UPF0041 domain containing protein, putative, expressed	0.0127833
Differntailly expressed protein in Milyang23
Accession	Description	expression ratio(cold treatment/control)
LOC_Os06g51270.1 protein	1,3-beta-glucan synthase component domain containing protein, expressed	0.138017
LOC_Os11g04670.1 protein	2-isopropylmalate synthase B, putative, expressed	2.01645
LOC_Os12g08170.1 protein	2-oxo acid dehydrogenases acyltransferase domain containing protein, expressed	3.57867
LOC_Os08g02400.1 protein	40S ribosomal protein S13, putative, expressed	0.00992234
LOC_Os10g27190.1 protein	40S ribosomal protein S17, putative, expressed	0.416605
LOC_Os10g27174.1 protein	40S ribosomal protein S28, putative, expressed	0.0266564
LOC_Os02g56014.1 protein	40S ribosomal protein S30, putative, expressed	0.0447369
LOC_Os07g47780.1 protein	60S ribosomal protein L18-3, putative, expressed	0.0296735
LOC_Os03g21940.1 protein	60S ribosomal protein L19-3, putative, expressed	2.90514
LOC_Os04g39700.1 protein	60S ribosomal protein L6, putative, expressed	2.21196
LOC_Os02g37862.1 protein	60S ribosomal protein L6, putative, expressed	2.2787
LOC_Os08g13690.1 protein	60S ribosomal protein L7, putative, expressed	278.643
LOC_Os03g32630.1 protein	ABC transporter, ATP-binding protein, putative, expressed	3.4567
LOC_Os03g60580.1 protein	actin-depolymerizing factor, putative, expressed	2.66839
LOC_Os03g22950.1 protein	acyl carrier protein, putative, expressed	0.0411235
LOC_Os09g36860.1 protein	acyl carrier protein, putative, expressed	0.0593471
LOC_Os08g06550.1 protein	acyl CoA binding protein, putative, expressed	0.0409722
LOC_Os03g51250.1 protein	adenylyl cyclase-associated protein, putative, expressed	2.58754
LOC_Os10g42090.2 protein	AGAP003819-PA, putative, expressed	0.0890206
LOC_Os06g15990.1 protein	aldehyde dehydrogenase, putative, expressed	2.15168
LOC_Os02g49720.6 protein	aldehyde dehydrogenase, putative, expressed	249.005
LOC_Os04g01250.1 protein	amidase family protein, putative, expressed	0.0299182
LOC_Os06g04380.1 protein	aminomethyltransferase, putative, expressed	2.10858
LOC_Os08g44860.1 protein	aminopeptidase, putative, expressed	0.485238
LOC_Os03g07570.1 protein	aminotransferase, putative, expressed	2.00134
LOC_Os05g35480.1 protein	anthranilate phosphoribosyltransferase, putative, expressed	0.041083
LOC_Os05g30750.2 protein	anthranilate phosphoribosyltransferase, putative, expressed	0.398158
LOC_Os04g58720.1 protein	anthranilate phosphoribosyltransferase, putative, expressed	0.492798
LOC_Os01g16870.1 protein	argonaute, putative, expressed	0.490156
LOC_Os06g02420.1 protein	ATOZI1, putative, expressed	0.0282004
LOC_Os12g14930.1 protein	ATP synthase protein MI25, putative, expressed	0.0353519
LOC_Os03g19960.2 protein	ATP-dependent RNA helicase, putative, expressed	0.0487173
LOC_Os10g32720.1 protein	AWPM-19-like membrane family protein, putative, expressed	0.0381198
LOC_Os01g03360.1 protein	BBTI5 - Bowman-Birk type bran trypsin inhibitor precursor, expressed	0.339444
LOC_Os01g27750.1 protein	bifunctional 3-dehydroquinate dehydratase/shikimate dehydrogenase,chloroplast precursor, putative, expressed	2.4032
LOC_Os08g38900.1 protein	caffeoyl-CoA O-methyltransferase, putative, expressed	0.149287
LOC_Os05g33390.1 protein	cation-transporting ATPase, putative, expressed	0.0312856
LOC_Os03g56800.1 protein	CBS domain containing membrane protein, putative, expressed	2.60095
LOC_Os03g44620.2 protein	chaperone protein dnaJ, putative, expressed	9.401
LOC_Os04g52130.1 protein	coproporphyrinogen III oxidase, chloroplast precursor, putative, expressed	0.0231146
LOC_Os01g61920.1 protein	Core histone H2A/H2B/H3/H4 domain containing protein, putative, expressed	0.397248
LOC_Os03g53190.1 protein	Core histone H2A/H2B/H3/H4 domain containing protein, putative, expressed	0.400523
LOC_Os03g26460.2 protein	CS domain containing protein, putative, expressed	0.0379551
LOC_Os03g59220.1 protein	cytochrome b-c1 complex subunit 7, putative, expressed	0.0296735
LOC_Os05g34770.1 protein	cytochrome c, putative, expressed	0.0535437
LOC_Os05g23620.2 protein	cytochrome c1-1, heme protein, mitochondrial precursor, putative, expressed	2.1868
LOC_Os11g32240.1 protein	cytochrome P450 51, putative, expressed	3.16828
LOC_Os05g41440.1 protein	cytochrome P450, putative, expressed	0.0415949
LOC_Os01g50700.1 protein	dehydrin family protein, expressed	3.19529
LOC_Os01g22520.1 protein	dihydrolipoyl dehydrogenase 1, mitochondrial precursor, putative, expressed	3.45798
LOC_Os05g06750.1 protein	dihydrolipoyl dehydrogenase, mitochondrial precursor, putative, expressed	155.002
LOC_Os04g57950.1 protein	dihydroorotate dihydrogenase protein, putative, expressed	2.42496
LOC_Os04g57590.2 protein	DJ-1 family protein, putative, expressed	2.43097
LOC_Os06g01370.1 protein	DNA-binding protein-related, putative, expressed	0.0486604
LOC_Os05g15520.1 protein	DNA-binding protein-related, putative, expressed	0.0890206
LOC_Os05g48810.1 protein	dnaJ domain containing protein, expressed	0.0532875
LOC_Os01g52830.1 protein	DUF1264 domain containing protein, putative, expressed	2.31252
LOC_Os12g37650.1 protein	DUF538 domain containing protein, putative, expressed	2.51801
LOC_Os07g05570.1 protein	ERD4 protein, putative, expressed	0.0383826
LOC_Os11g26850.2 protein	erythronate-4-phosphate dehydrogenase, putative, expressed	2.00999
LOC_Os05g13950.1 protein	eukaryotic translation initiation factor 3 subunit E-interacting protein, putative, expressed	5.62433
LOC_Os05g01450.1 protein	eukaryotic translation initiation factor 3 subunit F, putative, expressed	2.18847
LOC_Os12g32240.1 protein	eukaryotic translation initiation factor 5A, putative, expressed	0.025419
LOC_Os01g42520.1 protein	expressed protein	0.024455
LOC_Os03g19690.2 protein	expressed protein	0.0356692
LOC_Os03g42799.1 protein	expressed protein	0.0408219
LOC_Os12g25090.2 protein	expressed protein	0.0409722
LOC_Os10g36480.1 protein	expressed protein	0.0441105
LOC_Os03g48260.1 protein	expressed protein	0.0484487
LOC_Os12g37880.1 protein	expressed protein	0.0485615
LOC_Os03g40920.1 protein	expressed protein	0.0486604
LOC_Os07g39300.2 protein	expressed protein	0.0538025
LOC_Os09g21470.1 protein	expressed protein	0.0593471
LOC_Os10g42540.1 protein	expressed protein	0.0593471
LOC_Os01g70980.1 protein	expressed protein	0.0666678
LOC_Os05g50940.1 protein	expressed protein	0.115325
LOC_Os05g14170.1 protein	expressed protein	0.418071
LOC_Os10g41560.1 protein	expressed protein	0.475849
LOC_Os03g18510.1 protein	expressed protein	2.34781
LOC_Os10g32680.1 protein	expressed protein	2.53659
LOC_Os09g33950.1 protein	ferredoxin 1-like isoform 1, putative, expressed	0.0532194
LOC_Os02g07910.2 protein	fiber protein Fb15, putative, expressed	0.0313738
LOC_Os01g02880.1 protein	fructose-bisphospate aldolase isozyme, putative, expressed	3.16581
LOC_Os03g12140.2 protein	glucan endo-1,3-beta-glucosidase precursor, putative, expressed	0.0314862
LOC_Os04g40874.1 protein	glucose-6-phosphate 1-dehydrogenase, cytoplasmic isoform, putative, expressed	0.0190926
LOC_Os07g47550.1 protein	glucosyltransferase, putative, expressed	0.0532194
LOC_Os02g50240.1 protein	glutamine synthetase, catalytic domain containing protein, expressed	4.15746
LOC_Os02g07490.1 protein	glyceraldehyde-3-phosphate dehydrogenase, putative, expressed	59.9627
LOC_Os11g33270.1 protein	glycosyl hydrolases family 16, putative, expressed	2.08627
LOC_Os12g29400.1 protein	GRAM domain containing protein, expressed	2.10601
LOC_Os11g37080.1 protein	h/ACA ribonucleoprotein complex subunit 1-like protein 1, putative, expressed	2.93868
LOC_Os02g40514.2 protein	h/ACA ribonucleoprotein complex subunit 3, putative, expressed	0.0590324
LOC_Os07g44190.1 protein	h/ACA ribonucleoprotein complex subunit 4, putative, expressed	0.0157431
LOC_Os04g46310.1 protein	HEAT repeat family protein, putative, expressed	0.0447369
LOC_Os11g04220.1 protein	HEAT repeat family protein, putative, expressed	0.048505
LOC_Os10g36490.1 protein	HEAT repeat family protein, putative, expressed	0.0593471
LOC_Os03g27310.1 protein	histone H3, putative, expressed	0.0157253
LOC_Os01g15120.1 protein	hydrolase, alpha/beta fold family domain containing protein, expressed	0.044286
LOC_Os01g37960.1 protein	hydrolase, putative, expressed	2.41023
LOC_Os02g39160.1 protein	hydroxymethylbutenyl 4-diphosphate synthase, putative, expressed	3.08572
LOC_Os02g27470.1 protein	importin-7, putative, expressed	0.033434
LOC_Os08g01930.1 protein	KH domain-containing protein, putative, expressed	2.48278
LOC_Os08g02120.1 protein	kinase, pfkB family, putative, expressed	2.01253
LOC_Os02g41590.1 protein	kinase, pfkB family, putative, expressed	2.57853
LOC_Os04g43750.2 protein	kinase, pfkB family, putative, expressed	3.04313
LOC_Os09g21110.1 protein	leucyl-tRNA synthetase, cytoplasmic, putative, expressed	0.0130349
LOC_Os02g01250.1 protein	LSM domain containing protein, expressed	0.035525
LOC_Os06g07220.1 protein	LTPL128 - Protease inhibitor/seed storage/LTP family protein precursor, expressed	0.0333073
LOC_Os10g36170.1 protein	LTPL160 - Protease inhibitor/seed storage/LTP family protein precursor, expressed	0.0444629
LOC_Os11g40530.1 protein	LTPL162 - Protease inhibitor/seed storage/LTP family protein precursor, expressed	0.048505
LOC_Os07g12090.1 protein	LTPL165 - Protease inhibitor/seed storage/LTP family protein precursor, expressed	0.0353519
LOC_Os04g40660.3 protein	MA3 domain containing protein, expressed	2.0823
LOC_Os04g56646.1 protein	MEE34, putative, expressed	52.2234
LOC_Os01g23620.1 protein	miro, putative, expressed	0.00721332
LOC_Os05g02060.1 protein	mitochondrial import inner membrane translocase subunit Tim17, putative, expressed	0.328144
LOC_Os01g19770.1 protein	mitochondrial import inner membrane translocase subunit Tim17, putative, expressed	0.439898
LOC_Os07g15880.1 protein	mitochondrial prohibitin complex protein 2, putative, expressed	2.97069
LOC_Os07g06590.3 protein	ML domain protein, putative, expressed	0.0297741
LOC_Os08g44340.1 protein	monodehydroascorbate reductase, putative, expressed	77.7668
LOC_Os03g16980.2 protein	NAD dependent epimerase/dehydratase family domain containing protein, expressed	2.21241
LOC_Os11g37890.1 protein	NAD dependent epimerase/dehydratase family protein, putative, expressed	2.39103
LOC_Os10g28200.1 protein	NAD dependent epimerase/dehydratase family protein, putative, expressed	2.59185
LOC_Os10g42840.1 protein	NADH dehydrogenase 1 alpha subcomplex subunit 12, putative, expressed	0.0890206
LOC_Os01g52500.3 protein	NADP-dependent malic enzyme, putative, expressed	206.695
LOC_Os04g41960.1 protein	NADP-dependent oxidoreductase, putative, expressed	6.52861
LOC_Os05g46230.1 protein	NAP domain containing protein, putative, expressed	0.0596652
LOC_Os02g55530.1 protein	neurochondrin family protein, putative, expressed	0.0593471
LOC_Os04g30430.1 protein	nuclear transport factor 2, putative, expressed	0.0356387
LOC_Os02g50799.1 protein	nuclear-pore anchor, putative, expressed	0.044689
LOC_Os03g52490.1 protein	nucleic acid binding protein, putative, expressed	2.18432
LOC_Os04g55650.2 protein	oryzain alpha chain precursor, putative, expressed	2.76321
LOC_Os08g02420.1 protein	OsCML7 - Calmodulin-related calcium sensor protein, expressed	0.471643
LOC_Os06g06790.1 protein	OsPDIL1-5 protein disulfide isomerase PDIL1-5, expressed	2.05192
LOC_Os05g06430.2 protein	OsPDIL2-1 protein disulfide isomerase PDIL2-1, expressed	2.10488
LOC_Os04g35290.1 protein	OsPDIL5-2 protein disulfide isomerase PDIL5-2, expressed	10.9258
LOC_Os07g29620.1 protein	OsSCP39 - Putative Serine Carboxypeptidase homologue, expressed	2.2331
LOC_Os05g39390.1 protein	outer membrane protein, OMP85 family protein, expressed	0.0487173
LOC_Os02g57240.1 protein	oxidoreductase, aldo/keto reductase family protein, putative, expressed	2.0782
LOC_Os06g21980.1 protein	pantothenate kinase 4, putative, expressed	0.0487743
LOC_Os12g36880.1 protein	pathogenesis-related Bet v I family protein, putative, expressed	2.30083
LOC_Os03g29190.2 protein	PDI, putative, expressed	0.0184493
LOC_Os02g04100.1 protein	peptidase, T1 family, putative, expressed	2.4912
LOC_Os05g05930.1 protein	peripheral-type benzodiazepine receptor, putative, expressed	0.041966
LOC_Os06g35520.1 protein	peroxidase precursor, putative, expressed	2.13865
LOC_Os05g04380.1 protein	peroxidase precursor, putative, expressed	2.25036
LOC_Os07g48010.1 protein	peroxidase precursor, putative, expressed	3.14185
LOC_Os04g59160.1 protein	peroxidase precursor, putative, expressed	13.9613
LOC_Os01g19020.1 protein	peroxidase precursor, putative, expressed	94.5085
LOC_Os08g08840.1 protein	phosphate/phosphate translocator, putative, expressed	0.0666678
LOC_Os08g37840.1 protein	phosphate-induced protein 1 conserved region domain containing protein, expressed	0.0593471
LOC_Os12g20150.1 protein	phosphoglucan, water dikinase, chloroplast precursor, putative, expressed	0.457002
LOC_Os01g66500.1 protein	phosphoribosylformylglycinamidine synthase, putative, expressed	0.125308
LOC_Os03g50160.1 protein	plastocyanin-like domain containing protein, putative, expressed	0.0535437
LOC_Os07g38130.1 protein	polygalacturonase inhibitor 1 precursor, putative, expressed	2.66967
LOC_Os11g02389.1 protein	protease inhibitor/seed storage/LTP family, putative, expressed	2.26949
LOC_Os07g36420.1 protein	proteasome inhibitor-related, putative, expressed	2.97902
LOC_Os01g32800.2 protein	proteasome subunit, putative, expressed	0.0144216
LOC_Os04g01290.1 protein	proteasome subunit, putative, expressed	2.04432
LOC_Os09g37006.2 protein	protein of unknown function domain containing protein, expressed	2.93868
LOC_Os03g11440.1 protein	protein transport protein Sec61 subunit alpha, putative, expressed	0.230108
LOC_Os05g34540.1 protein	rab GDP dissociation inhibitor alpha, putative, expressed	2.92877
LOC_Os05g01480.1 protein	ras-related protein, putative, expressed	0.0172292
LOC_Os12g43550.2 protein	ras-related protein, putative, expressed	0.0890206
LOC_Os07g31370.1 protein	ras-related protein, putative, expressed	0.499507
LOC_Os05g49890.2 protein	ras-related protein, putative, expressed	2.73188
LOC_Os04g35570.1 protein	Regulator of chromosome condensation domain containing protein, expressed	47.5199
LOC_Os08g03520.1 protein	retrotransposon protein, putative, Ty1-copia subclass, expressed	2.12856
LOC_Os05g05860.1 protein	retrotransposon protein, putative, unclassified, expressed	0.0382508
LOC_Os04g17660.2 protein	rhodanese-like domain containing protein, putative, expressed	0.038085
LOC_Os07g01870.1 protein	ribosomal protein L13, putative, expressed	0.0254927
LOC_Os02g40880.1 protein	ribosomal protein L14, putative, expressed	0.297871
LOC_Os08g41810.1 protein	ribosomal protein L22, putative, expressed	0.0156928
LOC_Os03g13800.1 protein	ribosomal protein L7Ae, putative, expressed	0.00974346
LOC_Os07g07610.1 protein	RNA polymerase subunit, putative, expressed	0.0535437
LOC_Os12g43600.1 protein	RNA recognition motif containing protein, expressed	0.0172506
LOC_Os08g02130.2 protein	RNA recognition motif containing protein, putative, expressed	0.0358146
LOC_Os03g17010.1 protein	RNA recognition motif containing protein, putative, expressed	7.85823
LOC_Os01g22010.2 protein	S-adenosylmethionine synthetase, putative, expressed	359.192
LOC_Os06g21600.1 protein	selenoprotein O, putative, expressed	0.0313974
LOC_Os12g22030.2 protein	serine hydroxymethyltransferase, mitochondrial precursor, putative, expressed	2.42416
LOC_Os05g11550.2 protein	serine/threonine protein phosphatase 5, putative, expressed	2.33425
LOC_Os02g36710.1 protein	SET, putative, expressed	3.52163
LOC_Os07g01020.1 protein	SOR/SNZ family protein, putative, expressed	3.53676
LOC_Os07g47510.1 protein	stress-related protein, putative, expressed	2.0693
LOC_Os03g60550.1 protein	ThiF family domain containing protein, putative, expressed	0.0666678
LOC_Os03g58630.1 protein	thioredoxin, putative, expressed	0.0444629
LOC_Os02g56740.1 protein	translation initiation factor eIF-2B subunit epsilon, putative, expressed	58.7737
LOC_Os03g13730.1 protein	translocase of chloroplast 34, putative, expressed	59.4315
LOC_Os10g39440.1 protein	transporter family protein, putative, expressed	0.0415535
LOC_Os08g05490.1 protein	tRNA synthetase, putative, expressed	0.0593471
LOC_Os02g10130.1 protein	tubulin binding cofactor C, putative, expressed	0.0335347
LOC_Os11g14220.1 protein	tubulin/FtsZ domain containing protein, putative, expressed	2.01485
LOC_Os01g61670.2 protein	ureidoglycolate hydrolase, putative, expressed	0.0535437
LOC_Os05g51530.2 protein	vacuolar ATP synthase subunit C, putative, expressed	2.00802
LOC_Os02g43010.2 protein	vacuolar-processing enzyme precursor, putative, expressed	6.82836
LOC_Os05g33430.1 protein	xyloglucanase inhibitor, putative, expressed	0.0446412
overlapped protein in both Tong887 and Milyang23
Accession	Description	Tong887Ratio	Milynag23Ratio
LOC_Os03g29190.2 protein	PDI, putative, expressed	0.0166479	0.0184493
LOC_Os04g17660.2 protein	rhodanese-like domain containing protein, putative, expressed	0.358901	0.038085
LOC_Os06g07220.1 protein	LTPL128 - Protease inhibitor/seed storage/LTP family protein precursor, expressed	0.406377	0.0333073
LOC_Os03g11440.1 protein	protein transport protein Sec61 subunit alpha, putative, expressed	0.431707	0.230108
LOC_Os10g42090.2 protein	AGAP003819-PA, putative, expressed	0.484395	0.0890206
LOC_Os01g22010.2 protein	S-adenosylmethionine synthetase, putative, expressed	2.70093	359.192
LOC_Os07g48010.1 protein	peroxidase precursor, putative, expressed	9.5634	3.14185
LOC_Os07g29620.1 protein	OsSCP39 - Putative Serine Carboxypeptidase homologue, expressed	38.7007	2.2331
LOC_Os03g44620.2 protein	chaperone protein dnaJ, putative, expressed	56.7626	9.401
LOC_Os04g59160.1 protein	peroxidase precursor, putative, expressed	62.0379	13.9613
LOC_Os07g47780.1 protein	60S ribosomal protein L18-3, putative, expressed	68.131	0.0296735
LOC_Os08g41810.1 protein	ribosomal protein L22, putative, expressed	107.484	0.0156928
