# Supplementary material for: A quantitative shotgun proteomics analysis of germinated rice embryos and coleoptiles under low-temperature conditions
Source: Proteome Sci. 2015 Nov 18;13:27. doi: 10.1186/s12953-015-0082-5 (PMC4652350; doi:10.1186/s12953-015-0082-5)
Supplement: Additional file 7: Table S5. — Enriched GO terms of the differentially expressed proteins in the resistant response of Tong887 and the susceptible response of Milyang23. (XLSX 70025 kb) [file 12953_2015_82_MOESM7_ESM.xlsx]

## Sheet: Tong887 Control 1
Accession	Description	Score	Coverage	# Proteins	# Unique Peptides	# Peptides	# PSMs	# AAs	MW [kDa]	calc. pI
LOC_Os03g46100.1 protein	cupin domain containing protein, expressed	1979.82	56.05	1	32	32	567	562	63.3891	8.1333
	Confidence Level	Sequence	PSM Ambiguity	# Proteins	# Protein Groups	Protein Group Accessions	Modifications	Activation Type	ΔScore	ΔCn	Rank	Search Engine Rank	Peptides Matched	XCorr	Probability	# Missed Cleavages	Isolation Interference [%]	Ion Inject Time [ms]	Charge	m/z [Da]	MH+ [Da]	ΔM [ppm]	RT [min]	First Scan	Last Scan	MS Order	Ions Matched	Spectrum File
	High	WREEEEEEEEQQKGQEEEEEEQVGQGYETIR	Unambiguous	1	1	LOC_Os03g46100.1 protein		HCD	1	0	1	1	8	6.21674	0	2	13.3877	10	4	967.923	3868.67	3.79269	37.8493	12352	12352	MS2	26/180	20121024_A5.raw
	High	SFVMPTHTDAHcIcYVAQGEGVVAIIENGEK	Unambiguous	1	1	LOC_Os03g46100.1 protein	C12(Carbamidomethyl); C14(Carbamidomethyl)	HCD	1	0	1	1	48	6.20808	0	0	42.0742	19	3	1144.88	3432.62	3.82281	52.8994	17717	17717	MS2	23/120	20121024_A5.raw
	High	WREEEEEEEEQQKGQEEEEEEQVGQGYETIR	Unambiguous	1	1	LOC_Os03g46100.1 protein		HCD	1	0	1	1	14	6.14528	0	2	0	21	3	1290.23	3868.67	5.01097	36.827	11906	11906	MS2	26/120	20121024_A3.raw
	High	WREEEEEEEEQQKGQEEEEEEQVGQGYETIR	Unambiguous	1	1	LOC_Os03g46100.1 protein		HCD	1	0	1	1	9	6.13536	0	2	0	2	4	967.924	3868.67	5.18104	37.0139	11988	11988	MS2	28/180	20121024_A3.raw
	High	SFVMPTHTDAHcIcYVAQGEGVVAIIENGEK	Unambiguous	1	1	LOC_Os03g46100.1 protein	C12(Carbamidomethyl); C14(Carbamidomethyl)	HCD	1	0	1	1	72	6.04147	0	0	0	11	3	1144.88	3432.62	5.2657	52.3558	17533	17533	MS2	30/120	20121024_A5.raw
	High	ILHTISVPGQIQFFFAPGGRNPESFLSSFSK	Unambiguous	1	1	LOC_Os03g46100.1 protein		HCD	1	0	1	1	82	5.95136	0	1	0	21	4	852.954	3408.79	5.80048	64.2561	21191	21191	MS2	27/180	20121024_A4.raw
	High	HASEGGHGPHWPLPPFGESSR	Unambiguous	1	1	LOC_Os03g46100.1 protein		HCD	1	0	1	1	154	5.77664	0	0	3.53749	1	3	747.023	2239.05	5.26531	34.8446	11093	11093	MS2	28/80	20121024_A4.raw
	High	HASEGGHGPHWPLPPFGESSR	Unambiguous	1	1	LOC_Os03g46100.1 protein		HCD	1	0	1	1	153	5.74593	0	0	0	2	3	747.022	2239.05	4.2022	34.3417	10907	10907	MS2	30/80	20121024_A4.raw
	High	HASEGGHGPHWPLPPFGESSR	Unambiguous	1	1	LOC_Os03g46100.1 protein		HCD	1	0	1	1	185	5.74467	0	0	0	18	3	747.022	2239.05	3.22087	32.7359	10166	10166	MS2	26/80	20121024_A3.raw
	High	WREEEEEEEEQQKGQEEEEEEQVGQGYETIR	Unambiguous	1	1	LOC_Os03g46100.1 protein		HCD	1	0	1	1	14	5.69996	0	2	100	23	3	1290.23	3868.67	5.10563	39.9093	13625	13625	MS2	31/120	20121024_A2.raw
	High	HASEGGHGPHWPLPPFGESSR	Unambiguous	1	1	LOC_Os03g46100.1 protein		HCD	1	0	1	1	146	5.69376	0	0	1.4643	5	3	747.023	2239.05	5.18353	35.3507	11325	11325	MS2	31/80	20121024_A4.raw
	High	SFVMPTHTDAHcIcYVAQGEGVVAIIENGEK	Unambiguous	1	1	LOC_Os03g46100.1 protein	C12(Carbamidomethyl); C14(Carbamidomethyl)	HCD	1	0	1	1	144	5.64157	0	0	35.3749	7	4	858.911	3432.62	5.38625	52.8519	17698	17698	MS2	22/180	20121024_A5.raw
	High	WREEEEEEEEQQKGQEEEEEEQVGQGYETIR	Unambiguous	1	1	LOC_Os03g46100.1 protein		HCD	1	0	1	1	5	5.61918	0	2	0	6	4	967.922	3868.67	3.16162	37.6631	12273	12273	MS2	25/180	20121024_A4.raw
	High	HASEGGHGPHWPLPPFGESSR	Unambiguous	1	1	LOC_Os03g46100.1 protein		HCD	1	0	1	1	154	5.58889	0	0	4.15172	13	3	747.021	2239.05	3.13909	33.7924	10626	10626	MS2	28/80	20121024_A3.raw
	High	KLIVTKILHTISVPGQIQFFFAPGGR	Unambiguous	1	1	LOC_Os03g46100.1 protein		HCD	1	0	1	1	11	5.57434	0	2	7.40549	26	3	956.566	2867.68	5.75968	57.8805	19347	19347	MS2	25/100	20121024_A4.raw
	High	HASEGGHGPHWPLPPFGESSR	Unambiguous	1	1	LOC_Os03g46100.1 protein		HCD	1	0	1	1	197	5.5655	0	0	0	17	3	747.024	2239.06	6.65553	34.969	11100	11100	MS2	24/80	20121024_A5.raw
	High	SFVMPTHTDAHcIcYVAQGEGVVAIIENGEK	Unambiguous	1	1	LOC_Os03g46100.1 protein	C12(Carbamidomethyl); C14(Carbamidomethyl)	HCD	1	0	1	1	117	5.48269	0	0	2.44572	5	4	858.91	3432.62	4.74614	52.3435	17530	17530	MS2	24/180	20121024_A5.raw
	High	SFVMPTHTDAHcIcYVAQGEGVVAIIENGEK	Unambiguous	1	1	LOC_Os03g46100.1 protein	C12(Carbamidomethyl); C14(Carbamidomethyl)	HCD	1	0	1	1	31	5.47642	0	0	3.94581	14	3	1144.88	3432.63	7.18602	52.9247	17834	17834	MS2	23/120	20121024_A4.raw
	High	SFVMPTHTDAHcIcYVAQGEGVVAIIENGEK	Unambiguous	1	1	LOC_Os03g46100.1 protein	C12(Carbamidomethyl); C14(Carbamidomethyl)	HCD	1	0	1	1	151	5.46663	0	0	6.39122	15	4	858.91	3432.62	4.39052	53.739	18087	18087	MS2	23/180	20121024_A4.raw
	High	HASEGGHGPHWPLPPFGESSR	Unambiguous	1	1	LOC_Os03g46100.1 protein		HCD	1	0	1	1	186	5.44964	0	0	3.4103	16	3	747.022	2239.05	3.87509	38.2534	12933	12933	MS2	28/80	20121024_A2.raw
	High	WREEEEEEEEQQKGQEEEEEEQVGQGYETIR	Unambiguous	1	1	LOC_Os03g46100.1 protein		HCD	1	0	1	1	9	5.44029	0	2	0	21	4	967.925	3868.68	5.94703	39.7859	13574	13574	MS2	25/180	20121024_A2.raw
	High	SFVMPTHTDAHcIcYVAQGEGVVAIIENGEK	Unambiguous	1	1	LOC_Os03g46100.1 protein	C12(Carbamidomethyl); C14(Carbamidomethyl)	HCD	1	0	1	1	147	5.43827	0	0	93.5661	14	4	858.913	3432.63	8.23117	53.62	17934	17934	MS2	20/180	20121024_A5.raw
	High	SFVmPTHTDAHcIcYVAQGEGVVAIIENGEK	Unambiguous	1	1	LOC_Os03g46100.1 protein	M4(Oxidation); C12(Carbamidomethyl); C14(Carbamidomethyl)	HCD	1	0	1	1	105	5.42857	0	0	45.8582	15	4	862.908	3448.61	3.98133	51.2922	17303	17303	MS2	24/180	20121024_A4.raw
	High	HASEGGHGPHWPLPPFGESSR	Unambiguous	1	1	LOC_Os03g46100.1 protein		HCD	1	0	1	1	156	5.42461	0	0	6.06671	5	3	747.023	2239.05	4.69287	33.2426	10380	10380	MS2	30/80	20121024_A3.raw
	High	EEEEEEEEQQKGQEEEEEEQVGQGYETIR	Unambiguous	1	1	LOC_Os03g46100.1 protein		HCD	1	0	1	1	11	5.39809	0	1	2.74477	5	3	1176.17	3526.49	4.8452	37.8372	12346	12346	MS2	27/112	20121024_A6.raw
	High	SFVMPTHTDAHcIcYVAQGEGVVAIIENGEK	Unambiguous	1	1	LOC_Os03g46100.1 protein	C12(Carbamidomethyl); C14(Carbamidomethyl)	HCD	1	0	1	1	179	5.38353	0	0		41	4	858.91	3432.62	4.21666	62.8147	20682	20682	MS2	19/180	20121024_A5.raw
	High	SFVmPTHTDAHcIcYVAQGEGVVAIIENGEK	Unambiguous	1	1	LOC_Os03g46100.1 protein	M4(Oxidation); C12(Carbamidomethyl); C14(Carbamidomethyl)	HCD	1	0	1	1	79	5.35491	0	0	0	23	4	862.908	3448.61	3.93323	54.071	18051	18051	MS2	23/180	20121024_A6.raw
	High	HASEGGHGPHWPLPPFGESSR	Unambiguous	1	1	LOC_Os03g46100.1 protein		HCD	1	0	1	1	251	5.30702	0	0	27.1184	18	4	560.519	2239.05	4.46879	35.9375	11573	11573	MS2	22/120	20121024_A4.raw
	High	SFVmPTHTDAHcIcYVAQGEGVVAIIENGEK	Unambiguous	1	1	LOC_Os03g46100.1 protein	M4(Oxidation); C12(Carbamidomethyl); C14(Carbamidomethyl)	HCD	1	0	1	1	92	5.27364	0	0	6.01746	13	4	862.911	3448.62	7.33131	50.6665	17107	17107	MS2	24/180	20121024_A4.raw
	High	WREEEEEEEEQQKGQEEEEEEQVGQGYETIR	Unambiguous	1	1	LOC_Os03g46100.1 protein		HCD	1	0	1	1	14	5.26806	0	2	0	5	3	1290.23	3868.68	5.76825	37.7094	12291	12291	MS2	31/120	20121024_A4.raw
	High	DSTLQIVcFDVHANNNER	Unambiguous	1	1	LOC_Os03g46100.1 protein	C8(Carbamidomethyl)	HCD	1	0	1	1	125	5.26279	0	0	3.24325	4	3	711.336	2131.99	4.47249	46.7588	15596	15596	MS2	22/68	20121024_A6.raw
	High	KLIVTKILHTISVPGQIQFFFAPGGR	Unambiguous	1	1	LOC_Os03g46100.1 protein		HCD	1	0	1	1	9	5.20566	0	2	5.18734	22	4	717.676	2867.68	5.26547	57.8415	19333	19333	MS2	22/150	20121024_A4.raw
	High	DSTLQIVcFDVHANNNER	Unambiguous	1	1	LOC_Os03g46100.1 protein	C8(Carbamidomethyl)	HCD	1	0	1	1	175	5.1932	0	0	80.5065	49	3	711.335	2131.99	3.69953	55.4379	18506	18506	MS2	23/68	20121024_A6.raw
	High	SFVMPTHTDAHcIcYVAQGEGVVAIIENGEK	Unambiguous	1	1	LOC_Os03g46100.1 protein	C12(Carbamidomethyl); C14(Carbamidomethyl)	HCD	1	0	1	1	115	5.14839	0	0	39.6562	6	4	858.909	3432.62	3.85841	52.9515	17843	17843	MS2	24/180	20121024_A4.raw
	High	SFVMPTHTDAHcIcYVAQGEGVVAIIENGEK	Unambiguous	1	1	LOC_Os03g46100.1 protein	C12(Carbamidomethyl); C14(Carbamidomethyl)	HCD	1	0	1	1	65	5.13175	0	0	0	28	3	1144.88	3432.62	3.87879	56.1627	18750	18750	MS2	26/120	20121024_A6.raw
	High	SFVmPTHTDAHcIcYVAQGEGVVAIIENGEK	Unambiguous	1	1	LOC_Os03g46100.1 protein	M4(Oxidation); C12(Carbamidomethyl); C14(Carbamidomethyl)	HCD	1	0	1	1	100	5.12076	0	0	9.45882	14	4	862.909	3448.62	5.27831	50.3479	16859	16859	MS2	22/180	20121024_A5.raw
	High	HASEGGHGPHWPLPPFGESSR	Unambiguous	1	1	LOC_Os03g46100.1 protein		HCD	1	0	1	1	208	5.10133	0	0	42.777	18	3	747.023	2239.06	5.42887	33.8323	10684	10684	MS2	21/80	20121024_A4.raw
	High	DSTLQIVcFDVHANNNER	Unambiguous	1	1	LOC_Os03g46100.1 protein	C8(Carbamidomethyl)	HCD	1	0	1	1	170	5.10113	0	0	0	47	3	711.335	2131.99	3.95719	54.9258	18327	18327	MS2	20/68	20121024_A6.raw
	High	SFVmPTHTDAHcIcYVAQGEGVVAIIENGEK	Unambiguous	1	1	LOC_Os03g46100.1 protein	M4(Oxidation); C12(Carbamidomethyl); C14(Carbamidomethyl)	HCD	1	0	1	1	81	5.08332	0	0	0	18	3	1150.21	3448.62	7.60069	50.387	16872	16872	MS2	25/120	20121024_A5.raw
	High	QGDVFVAPAGTINYLANTDGR	Unambiguous	1	1	LOC_Os03g46100.1 protein		HCD	1	0	1	1	250	5.07528	0	0	0	29	3	727.034	2179.09	3.86243	51.0894	17086	17086	MS2	20/80	20121024_A6.raw
	High	KLIVTKILHTISVPGQIQFFFAPGGR	Unambiguous	1	1	LOC_Os03g46100.1 protein		HCD	1	0	1	1	7	5.05202	0	2	8.28825	28	3	956.564	2867.68	4.41881	57.4711	19088	19088	MS2	24/100	20121024_A5.raw
	High	HASEGGHGPHWPLPPFGESSR	Unambiguous	1	1	LOC_Os03g46100.1 protein		HCD	1	0	1	1	185	5.04145	0	0		60	3	747.022	2239.05	3.73601	39.3654	13383	13383	MS2	23/80	20121024_A2.raw
	High	SFVmPTHTDAHcIcYVAQGEGVVAIIENGEK	Unambiguous	1	1	LOC_Os03g46100.1 protein	M4(Oxidation); C12(Carbamidomethyl); C14(Carbamidomethyl)	HCD	1	0	1	1	109	5.02677	0	0	27.8502	24	4	862.907	3448.61	2.58815	49.1979	16587	16587	MS2	22/180	20121024_A3.raw
	High	RHASEGGHGPHWPLPPFGESSR	Unambiguous	1	1	LOC_Os03g46100.1 protein		HCD	1	0	1	1	319	4.98493	0	1	43.7197	18	4	599.544	2395.15	4.26036	30.9412	9434	9434	MS2	20/126	20121024_A3.raw
	High	HASEGGHGPHWPLPPFGESSR	Unambiguous	1	1	LOC_Os03g46100.1 protein		HCD	1	0	1	1	256	4.97623	0	0	14.0284	14	4	560.518	2239.05	3.9236	38.0976	12865	12865	MS2	21/120	20121024_A2.raw
	High	DSTLQIVcFDVHANNNER	Unambiguous	1	1	LOC_Os03g46100.1 protein	C8(Carbamidomethyl)	HCD	1	0	1	1	147	4.91748	0	0	0	41	3	711.336	2131.99	4.55838	52.5802	17559	17559	MS2	23/68	20121024_A6.raw
	High	HASEGGHGPHWPLPPFGESSR	Unambiguous	1	1	LOC_Os03g46100.1 protein		HCD	1	0	1	1	266	4.91132	0	0	19.4408	10	4	560.52	2239.06	7.1947	34.6243	10959	10959	MS2	21/120	20121024_A5.raw
	High	ILHTISVPGQIQFFFAPGGRNPESFLSSFSK	Unambiguous	1	1	LOC_Os03g46100.1 protein		HCD	1	0	1	1	87	4.90267	0	1	2.62983	9	4	852.95	3408.78	1.36	64.2599	21102	21102	MS2	28/180	20121024_A5.raw
	High	DSTLQIVcFDVHANNNER	Unambiguous	1	1	LOC_Os03g46100.1 protein	C8(Carbamidomethyl)	HCD	1	0	1	1	132	4.89157	0	0	0	33	3	711.336	2131.99	4.9878	52.0783	17407	17407	MS2	21/68	20121024_A6.raw
	High	ELAFAASAREVDELLNAQQESAFLAGPEK	Unambiguous	1	1	LOC_Os03g46100.1 protein		HCD	1	0	1	1	173	4.88949	0	1	10.2196	35	3	1035.52	3104.56	1.62266	65.1267	21450	21450	MS2	28/112	20121024_A6.raw
	High	HASEGGHGPHWPLPPFGESSR	Unambiguous	1	1	LOC_Os03g46100.1 protein		HCD	1	0	1	1	237	4.85838	0	0	17.2886	9	4	560.519	2239.05	4.35975	39.2029	13320	13320	MS2	22/120	20121024_A2.raw
	High	HASEGGHGPHWPLPPFGESSR	Unambiguous	1	1	LOC_Os03g46100.1 protein		HCD	1	0	1	1	224	4.81733	0	0	0	20	3	747.023	2239.06	5.51064	34.4571	10893	10893	MS2	27/80	20121024_A5.raw
	High	HASEGGHGPHWPLPPFGESSR	Unambiguous	1	1	LOC_Os03g46100.1 protein		HCD	1	0	1	1	189	4.78361	0	0	11.8898	16	3	747.022	2239.05	4.28398	38.7697	13144	13144	MS2	24/80	20121024_A2.raw
	High	DSTLQIVcFDVHANNNER	Unambiguous	1	1	LOC_Os03g46100.1 protein	C8(Carbamidomethyl)	HCD	1	0	1	1	117	4.74125	0	0	18.3267	9	3	711.335	2131.99	4.30072	48.0051	16028	16028	MS2	21/68	20121024_A6.raw
	High	DSTLQIVcFDVHANNNER	Unambiguous	1	1	LOC_Os03g46100.1 protein	C8(Carbamidomethyl)	HCD	1	0	1	1	136	4.73733	0	0	38.411	48	3	711.335	2131.99	3.27011	57.5029	19153	19153	MS2	23/68	20121024_A6.raw
	High	DSTLQIVcFDVHANNNER	Unambiguous	1	1	LOC_Os03g46100.1 protein	C8(Carbamidomethyl)	HCD	1	0	1	1	150	4.72774	0	0	13.9513	35	3	711.338	2132	7.82197	50.9951	17056	17056	MS2	23/68	20121024_A6.raw
	High	HASEGGHGPHWPLPPFGESSR	Unambiguous	1	1	LOC_Os03g46100.1 protein		HCD	1	0	1	1	87	4.723	0	0	0	13	2	1120.03	2239.06	6.60701	34.6573	11026	11026	MS2	23/40	20121024_A4.raw
	High	HASEGGHGPHWPLPPFGESSR	Unambiguous	1	1	LOC_Os03g46100.1 protein		HCD	1	0	1	1	89	4.71556	0	0	47.1808	20	2	1120.03	2239.06	6.86933	33.1559	10339	10339	MS2	20/40	20121024_A3.raw
	High	QGDVFVAPAGTINYLANTDGR	Unambiguous	1	1	LOC_Os03g46100.1 protein		HCD	1	0	1	1	147	4.70594	0	0	0	8	2	1090.05	2179.09	4.82092	51.918	17351	17351	MS2	21/40	20121024_A6.raw
	High	DSTLQIVcFDVHANNNER	Unambiguous	1	1	LOC_Os03g46100.1 protein	C8(Carbamidomethyl)	HCD	1	0	1	1	133	4.70156	0	0	17.9487	38	3	711.336	2131.99	5.33133	54.3375	18139	18139	MS2	23/68	20121024_A6.raw
	High	QGDVFVAPAGTINYLANTDGR	Unambiguous	1	1	LOC_Os03g46100.1 protein		HCD	1	0	1	1	234	4.68421	0	0	2.38317	1	3	727.034	2179.09	4.11451	49.2688	16516	16516	MS2	22/80	20121024_A5.raw
	High	HASEGGHGPHWPLPPFGESSR	Unambiguous	1	1	LOC_Os03g46100.1 protein		HCD	1	0	1	1	205	4.68093	0	0	17.0658	1	4	560.518	2239.05	3.81457	34.4019	10931	10931	MS2	24/120	20121024_A4.raw
	High	RHASEGGHGPHWPLPPFGESSR	Unambiguous	1	1	LOC_Os03g46100.1 protein		HCD	1	0	1	1	202	4.67868	0	1	0	15	3	799.057	2395.16	4.67369	32.1978	9985	9985	MS2	22/84	20121024_A4.raw
	High	GQEEEEEEQVGQGYETIR	Unambiguous	1	1	LOC_Os03g46100.1 protein		HCD	1	0	1	1	78	4.66774	0	0	0	16	2	1055.47	2109.93	4.5813	35.1676	11179	11179	MS2	22/34	20121024_A5.raw
	High	HASEGGHGPHWPLPPFGESSR	Unambiguous	1	1	LOC_Os03g46100.1 protein		HCD	1	0	1	1	245	4.65559	0	0	31.776	11	4	560.519	2239.05	5.12301	35.1261	11160	11160	MS2	21/120	20121024_A5.raw
	High	DSTLQIVcFDVHANNNER	Unambiguous	1	1	LOC_Os03g46100.1 protein	C8(Carbamidomethyl)	HCD	1	0	1	1	150	4.65303	0	0	77.1178	19	3	711.337	2132	5.84664	49.6758	16611	16611	MS2	21/68	20121024_A6.raw
	High	EEEEEEEEQQKGQEEEEEEQVGQGYETIR	Unambiguous	1	1	LOC_Os03g46100.1 protein		HCD	1	0	1	1	12	4.63847	0	1	27.3	13	3	1176.17	3526.5	6.19782	36.5221	11784	11784	MS2	25/112	20121024_A5.raw
	High	SFVmPTHTDAHcIcYVAQGEGVVAIIENGEK	Unambiguous	1	1	LOC_Os03g46100.1 protein	M4(Oxidation); C12(Carbamidomethyl); C14(Carbamidomethyl)	HCD	1	0	1	1	14	4.61921	0	0	10.7167	19	3	1150.21	3448.61	4.83975	50.8048	17151	17151	MS2	21/120	20121024_A4.raw
	High	DSTLQIVcFDVHANNNER	Unambiguous	1	1	LOC_Os03g46100.1 protein	C8(Carbamidomethyl)	HCD	1	0	1	1	124	4.61158	0	0	29.2913	24	3	711.336	2131.99	4.73014	51.5091	17214	17214	MS2	22/68	20121024_A6.raw
	High	DSTLQIVcFDVHANNNER	Unambiguous	1	1	LOC_Os03g46100.1 protein	C8(Carbamidomethyl)	HCD	1	0	1	1	132	4.60621	0	0	13.9196	11	3	711.335	2131.99	4.21484	48.5222	16217	16217	MS2	23/68	20121024_A6.raw
	High	DSTLQIVcFDVHANNNER	Unambiguous	1	1	LOC_Os03g46100.1 protein	C8(Carbamidomethyl)	HCD	1	0	1	1	161	4.57874	0	0	0	10	2	1066.5	2131.99	5.07999	47.0442	15691	15691	MS2	20/34	20121024_A6.raw
	High	HASEGGHGPHWPLPPFGESSR	Unambiguous	1	1	LOC_Os03g46100.1 protein		HCD	1	0	1	1	218	4.57249	0	0	34.2874	6	4	560.519	2239.05	4.46879	33.8957	10709	10709	MS2	21/120	20121024_A4.raw
	High	QGDVFVAPAGTINYLANTDGR	Unambiguous	1	1	LOC_Os03g46100.1 protein		HCD	1	0	1	1	243	4.54421	0	0	1.29753	2	3	727.034	2179.09	4.03048	49.4395	16680	16680	MS2	21/80	20121024_A4.raw
	High	DSTLQIVcFDVHANNNER	Unambiguous	1	1	LOC_Os03g46100.1 protein	C8(Carbamidomethyl)	HCD	1	0	1	1	135	4.53892	0	0	2.28872	13	3	711.336	2131.99	5.41722	44.4482	14806	14806	MS2	23/68	20121024_A6.raw
	High	SFVmPTHTDAHcIcYVAQGEGVVAIIENGEK	Unambiguous	1	1	LOC_Os03g46100.1 protein	M4(Oxidation); C12(Carbamidomethyl); C14(Carbamidomethyl)	HCD	1	0	1	1	85	4.53573	0	0	19.0681	49	4	862.909	3448.61	4.36038	58.1471	19102	19102	MS2	26/180	20121024_A7.raw
	High	QGDVFVAPAGTINYLANTDGR	Unambiguous	1	1	LOC_Os03g46100.1 protein		HCD	1	0	1	1	162	4.48369	0	0	0	17	2	1090.05	2179.09	3.81258	50.2065	16811	16811	MS2	21/40	20121024_A5.raw
	High	HASEGGHGPHWPLPPFGESSR	Unambiguous	1	1	LOC_Os03g46100.1 protein		HCD	1	0	1	1	236	4.47988	0	0	36.901	2	4	560.519	2239.05	5.23205	33.0291	10283	10283	MS2	20/120	20121024_A3.raw
	High	SFVMPTHTDAHcIcYVAQGEGVVAIIENGEK	Unambiguous	1	1	LOC_Os03g46100.1 protein	C12(Carbamidomethyl); C14(Carbamidomethyl)	HCD	1	0	1	1	100	4.47817	0	0	15.1073	40	4	858.913	3432.63	7.73331	56.0708	18718	18718	MS2	21/180	20121024_A6.raw
	High	SFVMPTHTDAHcIcYVAQGEGVVAIIENGEK	Unambiguous	1	1	LOC_Os03g46100.1 protein	C12(Carbamidomethyl); C14(Carbamidomethyl)	HCD	1	0	1	1	163	4.47452	0	0	23.4092	60	4	858.908	3432.61	2.04344	72.6667	23531	23531	MS2	19/180	20121024_A5.raw
	High	QGDVFVAPAGTINYLANTDGR	Unambiguous	1	1	LOC_Os03g46100.1 protein		HCD	1	0	1	1	134	4.45848	0	0	5.0473	15	2	1090.05	2179.09	4.4848	48.8146	16477	16477	MS2	21/40	20121024_A4.raw
	High	DSTLQIVcFDVHANNNER	Unambiguous	1	1	LOC_Os03g46100.1 protein	C8(Carbamidomethyl)	HCD	1	0	1	1	143	4.45488	0	0	19.7548	48	3	711.335	2131.99	4.30072	53.1191	17752	17752	MS2	22/68	20121024_A6.raw
	High	QGDVFVAPAGTINYLANTDGR	Unambiguous	1	1	LOC_Os03g46100.1 protein		HCD	1	0	1	1	103	4.44812	0	0	1.89674	0	2	1090.05	2179.09	4.82092	49.1699	16487	16487	MS2	20/40	20121024_A5.raw
	High	DSTLQIVcFDVHANNNER	Unambiguous	1	1	LOC_Os03g46100.1 protein	C8(Carbamidomethyl)	HCD	1	0	1	1	173	4.44555	0	0	33.8314	40	3	711.335	2131.99	3.35599	50.3747	16867	16867	MS2	18/68	20121024_A6.raw
	High	DSTLQIVcFDVHANNNER	Unambiguous	1	1	LOC_Os03g46100.1 protein	C8(Carbamidomethyl)	HCD	1	0	1	1	170	4.44049	0	0	12.8375	60	3	711.335	2131.99	3.95719	48.1467	15671	15671	MS2	21/68	20121024_A7.raw
	High	QGDVFVAPAGTINYLANTDGR	Unambiguous	1	1	LOC_Os03g46100.1 protein		HCD	1	0	1	1	102	4.43432	0	0	0	5	2	1090.05	2179.09	4.93295	51.634	18019	18019	MS2	19/40	20121024_A2.raw
	High	HASEGGHGPHWPLPPFGESSR	Unambiguous	1	1	LOC_Os03g46100.1 protein		HCD	1	0	1	1	222	4.40425	0	0	29.1963	1	4	560.519	2239.06	5.55916	35.4121	11352	11352	MS2	21/120	20121024_A4.raw
	High	DSTLQIVcFDVHANNNER	Unambiguous	1	1	LOC_Os03g46100.1 protein	C8(Carbamidomethyl)	HCD	1	0	1	1	170	4.39788	0	0	13.7023	37	3	711.335	2131.99	3.35599	55.9779	18688	18688	MS2	20/68	20121024_A6.raw
	High	ILHTISVPGQIQFFFAPGGR	Unambiguous	1	1	LOC_Os03g46100.1 protein		HCD	1	0	1	1	32	4.39511	0	0	6.90484	3	2	1093.1	2185.2	4.7706	57.2144	19141	19141	MS2	19/38	20121024_A4.raw
	High	DSTLQIVcFDVHANNNER	Unambiguous	1	1	LOC_Os03g46100.1 protein	C8(Carbamidomethyl)	HCD	1	0	1	1	168	4.38286	0	0	17.4265	28	2	1066.5	2131.99	4.16389	49.1296	16430	16430	MS2	20/34	20121024_A6.raw
	High	GQEEEEEEQVGQGYETIR	Unambiguous	1	1	LOC_Os03g46100.1 protein		HCD	1	0	1	1	77	4.38087	0	0	24.3135	12	2	1055.47	2109.93	4.46559	35.022	11169	11169	MS2	21/34	20121024_A4.raw
	High	EEEEEEEEQQKGQEEEEEEQVGQGYETIR	Unambiguous	1	1	LOC_Os03g46100.1 protein		HCD	1	0	1	1	11	4.38002	0	1	0.903796	1	3	1176.17	3526.5	6.09134	38.3522	12561	12561	MS2	25/112	20121024_A6.raw
	High	DSTLQIVcFDVHANNNER	Unambiguous	1	1	LOC_Os03g46100.1 protein	C8(Carbamidomethyl)	HCD	1	0	1	1	125	4.37238	0	0	0	3	3	711.335	2131.99	4.21484	44.5202	14831	14831	MS2	23/68	20121024_A6.raw
	High	QGDVFVAPAGTINYLANTDGR	Unambiguous	1	1	LOC_Os03g46100.1 protein		HCD	1	0	1	1	294	4.3538	0	0	14.2405	8	3	727.035	2179.09	5.37493	51.38	17935	17935	MS2	20/80	20121024_A2.raw
	High	DSTLQIVcFDVHANNNER	Unambiguous	1	1	LOC_Os03g46100.1 protein	C8(Carbamidomethyl)	HCD	1	0	1	1	146	4.34844	0	0	75.1827	19	3	711.335	2131.99	4.30072	44.496	15486	15486	MS2	22/68	20121024_A2.raw
	High	DSTLQIVcFDVHANNNER	Unambiguous	1	1	LOC_Os03g46100.1 protein	C8(Carbamidomethyl)	HCD	1	0	1	1	219	4.34101	0	0	21.4446	25	3	711.337	2132	6.27606	43.3807	14549	14549	MS2	14/68	20121024_A3.raw
	High	HASEGGHGPHWPLPPFGESSR	Unambiguous	1	1	LOC_Os03g46100.1 protein		HCD	1	0	1	1	89	4.33609	0	0	0	12	2	1120.03	2239.05	4.64435	35.1696	11239	11239	MS2	22/40	20121024_A4.raw
	High	EEEEEEEEQQKGQEEEEEEQVGQGYETIR	Unambiguous	1	1	LOC_Os03g46100.1 protein		HCD	1	0	1	1	14	4.33543	0	1	3.2978	18	4	882.377	3526.49	3.88947	38.342	12556	12556	MS2	23/168	20121024_A6.raw
	High	SFVMPTHTDAHcIcYVAQGEGVVAIIENGEK	Unambiguous	1	1	LOC_Os03g46100.1 protein	C12(Carbamidomethyl); C14(Carbamidomethyl)	HCD	1	0	1	1	106	4.32444	0	0	31.0051	60	4	858.91	3432.62	4.81454	60.3178	19830	19830	MS2	21/180	20121024_A7.raw
	High	DSTLQIVcFDVHANNNER	Unambiguous	1	1	LOC_Os03g46100.1 protein	C8(Carbamidomethyl)	HCD	1	0	1	1	147	4.31701	0	0	18.948	26	3	711.334	2131.99	2.58303	43.3437	14560	14560	MS2	20/68	20121024_A4.raw
	High	LIVTKILHTISVPGQIQFFFAPGGR	Unambiguous	1	1	LOC_Os03g46100.1 protein		HCD	1	0	1	1	9	4.29953	0	1	0	23	3	913.867	2739.59	5.51632	63.1066	20768	20768	MS2	21/96	20121024_A5.raw
	High	DSTLQIVcFDVHANNNER	Unambiguous	1	1	LOC_Os03g46100.1 protein	C8(Carbamidomethyl)	HCD	1	0	1	1	170	4.29749	0	0	0	40	2	1066.5	2131.99	3.01876	51.3905	17175	17175	MS2	18/34	20121024_A6.raw
	High	DSTLQIVcFDVHANNNER	Unambiguous	1	1	LOC_Os03g46100.1 protein	C8(Carbamidomethyl)	HCD	1	0	1	1	167	4.28569	0	0	0	13	2	1066.5	2131.99	4.39291	47.5944	15889	15889	MS2	18/34	20121024_A6.raw
	High	HASEGGHGPHWPLPPFGESSR	Unambiguous	1	1	LOC_Os03g46100.1 protein		HCD	1	0	1	1	233	4.26743	0	0	37.4431	1	4	560.519	2239.05	4.90494	33.2979	10408	10408	MS2	22/120	20121024_A3.raw
	High	QGDVFVAPAGTINYLANTDGR	Unambiguous	1	1	LOC_Os03g46100.1 protein		HCD	1	0	1	1	96	4.2449	0	0	0	4	2	1090.05	2179.09	4.03665	48.663	16328	16328	MS2	21/40	20121024_A5.raw
	High	GQEEEEEEQVGQGYETIR	Unambiguous	1	1	LOC_Os03g46100.1 protein		HCD	1	0	1	1	77	4.24437	0	0	0	23	2	1055.47	2109.93	4.92843	36.5251	11791	11791	MS2	21/34	20121024_A6.raw
	High	GQEEEEEEQVGQGYETIR	Unambiguous	1	1	LOC_Os03g46100.1 protein		HCD	1	0	1	1	76	4.23904	0	0	6.81045	10	2	1055.47	2109.93	4.5813	34.289	10835	10835	MS2	22/34	20121024_A3.raw
	High	ILHTISVPGQIQFFFAPGGR	Unambiguous	1	1	LOC_Os03g46100.1 protein		HCD	1	0	1	1	45	4.23386	0	0	12.4399	11	2	1093.1	2185.2	3.98854	54.725	18358	18358	MS2	19/38	20121024_A3.raw
	High	QGDVFVAPAGTINYLANTDGR	Unambiguous	1	1	LOC_Os03g46100.1 protein		HCD	1	0	1	1	151	4.23352	0	0	0	33	2	1090.05	2179.09	5.82925	51.1236	17850	17850	MS2	19/40	20121024_A2.raw
	High	QGDVFVAPAGTINYLANTDGR	Unambiguous	1	1	LOC_Os03g46100.1 protein		HCD	1	0	1	1	309	4.23185	0	0	9.1819	21	3	727.034	2179.09	3.7784	47.7153	16092	16092	MS2	19/80	20121024_A3.raw
	High	DSTLQIVcFDVHANNNER	Unambiguous	1	1	LOC_Os03g46100.1 protein	C8(Carbamidomethyl)	HCD	1	0	1	1	176	4.21361	0	0	0	15	2	1066.5	2132	5.99609	48.61	16248	16248	MS2	18/34	20121024_A6.raw
	High	RHASEGGHGPHWPLPPFGESSR	Unambiguous	1	1	LOC_Os03g46100.1 protein		HCD	1	0	1	1	306	4.21348	0	1	19.6495	12	4	599.545	2395.16	5.89124	31.9507	9866	9866	MS2	21/126	20121024_A4.raw
	High	QGDVFVAPAGTINYLANTDGRR	Unambiguous	1	1	LOC_Os03g46100.1 protein		HCD	1	0	1	1	230	4.2107	0	1	23.4622	18	3	779.07	2335.19	6.56425	45.0221	15133	15133	MS2	15/84	20121024_A4.raw
	High	GQEEEEEEQVGQGYETIR	Unambiguous	1	1	LOC_Os03g46100.1 protein		HCD	1	0	1	1	67	4.19703	0	0	3.97791	14	3	703.982	2109.93	4.8642	36.6994	11874	11874	MS2	18/68	20121024_A6.raw
	High	LIVTKILHTISVPGQIQFFFAPGGR	Unambiguous	1	1	LOC_Os03g46100.1 protein		HCD	1	0	1	1	14	4.18758	0	1	3.48985	25	4	685.651	2739.58	3.37263	63.2629	20914	20914	MS2	18/144	20121024_A4.raw
	High	HASEGGHGPHWPLPPFGESSR	Unambiguous	1	1	LOC_Os03g46100.1 protein		HCD	1	0	1	1	95	4.1834	0	0	0	17	2	1120.03	2239.06	5.73472	34.1492	10829	10829	MS2	21/40	20121024_A4.raw
	High	DSTLQIVcFDVHANNNER	Unambiguous	1	1	LOC_Os03g46100.1 protein	C8(Carbamidomethyl)	HCD	1	0	1	1	88	4.18162	0	0	45.9418	20	3	711.333	2131.98	0.435913	49.0892	16419	16419	MS2	17/68	20121024_A6.raw
	High	HASEGGHGPHWPLPPFGESSR	Unambiguous	1	1	LOC_Os03g46100.1 protein		HCD	1	0	1	1	211	4.17476	0	0	6.70265	0	4	560.519	2239.05	5.34108	34.9043	11117	11117	MS2	26/120	20121024_A4.raw
	High	QGDVFVAPAGTINYLANTDGR	Unambiguous	1	1	LOC_Os03g46100.1 protein		HCD	1	0	1	1	128	4.17347	0	0	0	36	2	1090.05	2179.09	5.71722	50.909	17033	17033	MS2	20/40	20121024_A6.raw
	High	QGDVFVAPAGTINYLANTDGR	Unambiguous	1	1	LOC_Os03g46100.1 protein		HCD	1	0	1	1	96	4.17055	0	0	0	2	2	1090.05	2179.09	5.82925	51.416	17183	17183	MS2	19/40	20121024_A6.raw
	High	QGDVFVAPAGTINYLANTDGR	Unambiguous	1	1	LOC_Os03g46100.1 protein		HCD	1	0	1	1	138	4.16929	0	0	0	19	2	1090.05	2179.09	4.14869	49.6976	16658	16658	MS2	21/40	20121024_A5.raw
	High	NPESFLSSFSK	Unambiguous	1	1	LOC_Os03g46100.1 protein		HCD	1	0	1	1	250	4.16739	0	0	100	36	1	1242.61	1242.61	5.36794	43.1575	14417	14417	MS2	16/20	20121024_A5.raw
	High	ILHTISVPGQIQFFFAPGGR	Unambiguous	1	1	LOC_Os03g46100.1 protein		HCD	1	0	1	1	82	4.15383	0	0	0	19	3	729.073	2185.2	5.29514	60.8174	21054	21054	MS2	17/76	20121024_A2.raw
	High	VAYVLDGEGEAEIVcPHLSR	Unambiguous	1	1	LOC_Os03g46100.1 protein	C15(Carbamidomethyl)	HCD	1	0	1	1	222	4.14528	0	0	24.8072	33	3	738.704	2214.1	4.95629	51.7387	17289	17289	MS2	18/76	20121024_A6.raw
	High	KLDPQAKELAFAASAR	Unambiguous	1	1	LOC_Os03g46100.1 protein		HCD	1	0	1	1	228	4.14477	0	2	5.29846	20	3	572.655	1715.95	3.06629	36.1764	11626	11626	MS2	19/60	20121024_A6.raw
	High	QGDVFVAPAGTINYLANTDGR	Unambiguous	1	1	LOC_Os03g46100.1 protein		HCD	1	0	1	1	145	4.14169	0	0	0	60	2	1090.05	2179.09	7.39777	54.2987	17759	17759	MS2	18/40	20121024_A7.raw
	High	DSTLQIVcFDVHANNNER	Unambiguous	1	1	LOC_Os03g46100.1 protein	C8(Carbamidomethyl)	HCD	1	0	1	1	124	4.12552	0	0	1.52971	4	3	711.335	2131.99	4.12895	47.4637	15842	15842	MS2	23/68	20121024_A6.raw
	High	LIVTKILHTISVPGQIQFFFAPGGR	Unambiguous	1	1	LOC_Os03g46100.1 protein		HCD	1	0	1	1	9	4.1165	0	1	6.2601	26	3	913.867	2739.59	6.05101	63.3013	20926	20926	MS2	24/96	20121024_A4.raw
	High	DSTLQIVcFDVHANNNER	Unambiguous	1	1	LOC_Os03g46100.1 protein	C8(Carbamidomethyl)	HCD	1	0	1	1	120	4.11351	0	0	0.871162	0	3	711.336	2131.99	4.81603	45.5264	15130	15130	MS2	21/68	20121024_A6.raw
	High	DSTLQIVcFDVHANNNER	Unambiguous	1	1	LOC_Os03g46100.1 protein	C8(Carbamidomethyl)	HCD	1	0	1	1	159	4.11139	0	0	0	9	2	1066.5	2131.99	5.07999	46.5365	15516	15516	MS2	19/34	20121024_A6.raw
	High	ILHTISVPGQIQFFFAPGGR	Unambiguous	1	1	LOC_Os03g46100.1 protein		HCD	1	0	1	1	21	4.10018	0	0	2.07818	1	2	1093.11	2185.2	5.10578	55.7237	18591	18591	MS2	18/38	20121024_A5.raw
	High	LIVTKILHTISVPGQIQFFFAPGGR	Unambiguous	1	1	LOC_Os03g46100.1 protein		HCD	1	0	1	1	11	4.09174	0	1	0	22	4	685.652	2739.59	5.86787	63.0447	20750	20750	MS2	22/144	20121024_A5.raw
	High	DSTLQIVcFDVHANNNER	Unambiguous	1	1	LOC_Os03g46100.1 protein	C8(Carbamidomethyl)	HCD	1	0	1	1	146	4.07988	0	0	18.545	33	3	711.333	2131.98	0.264143	43.3846	14386	14386	MS2	19/68	20121024_A6.raw
	High	DSTLQIVcFDVHANNNER	Unambiguous	1	1	LOC_Os03g46100.1 protein	C8(Carbamidomethyl)	HCD	1	0	1	1	163	4.07352	0	0	0	35	2	1066.5	2131.99	3.93486	51.9087	17347	17347	MS2	19/34	20121024_A6.raw
	High	QGDVFVAPAGTINYLANTDGRR	Unambiguous	1	1	LOC_Os03g46100.1 protein		HCD	1	0	1	1	216	4.06981	0	1	13.2182	12	3	779.069	2335.19	5.30967	43.7054	14667	14667	MS2	14/84	20121024_A3.raw
	High	DSTLQIVcFDVHANNNER	Unambiguous	1	1	LOC_Os03g46100.1 protein	C8(Carbamidomethyl)	HCD	1	0	1	1	167	4.05267	0	0	1.10095	4	2	1066.5	2131.99	4.50743	45.9984	15320	15320	MS2	19/34	20121024_A6.raw
	High	ILHTISVPGQIQFFFAPGGR	Unambiguous	1	1	LOC_Os03g46100.1 protein		HCD	1	0	1	1	89	4.04857	0	0	0	15	3	729.072	2185.2	3.87066	57.7291	19169	19169	MS2	17/76	20121024_A5.raw
	High	DSTLQIVcFDVHANNNER	Unambiguous	1	1	LOC_Os03g46100.1 protein	C8(Carbamidomethyl)	HCD	1	0	1	1	169	4.03873	0	0	0	33	2	1066.5	2131.99	4.39291	44.4992	15488	15488	MS2	21/34	20121024_A2.raw
	High	ILHTISVPGQIQFFFAPGGR	Unambiguous	1	1	LOC_Os03g46100.1 protein		HCD	1	0	1	1	93	4.0385	0	0	0.503568	1	3	729.072	2185.2	4.28962	56.6948	18866	18866	MS2	18/76	20121024_A5.raw
	High	DSTLQIVcFDVHANNNER	Unambiguous	1	1	LOC_Os03g46100.1 protein	C8(Carbamidomethyl)	HCD	1	0	1	1	187	4.03769	0	0	11.2292	56	2	1066.5	2132	8.62986	52.561	17553	17553	MS2	17/34	20121024_A6.raw
	High	ILHTISVPGQIQFFFAPGGR	Unambiguous	1	1	LOC_Os03g46100.1 protein		HCD	1	0	1	1	39	4.01948	0	0	66.497	24	2	1093.1	2185.2	2.08922	56.21	18861	18861	MS2	20/38	20121024_A4.raw
	High	QGDVFVAPAGTINYLANTDGR	Unambiguous	1	1	LOC_Os03g46100.1 protein		HCD	1	0	1	1	95	3.99738	0	0	0.987837	0	2	1090.05	2179.09	4.37277	49.3165	16642	16642	MS2	19/40	20121024_A4.raw
	High	QGDVFVAPAGTINYLANTDGR	Unambiguous	1	1	LOC_Os03g46100.1 protein		HCD	1	0	1	1	153	3.9952	0	0	0	20	2	1090.05	2179.08	2.24405	47.5735	16043	16043	MS2	20/40	20121024_A3.raw
	High	DSTLQIVcFDVHANNNER	Unambiguous	1	1	LOC_Os03g46100.1 protein	C8(Carbamidomethyl)	HCD	1	0	1	1	159	3.99066	0	0	0	35	2	1066.5	2131.99	1.5301	50.2147	16805	16805	MS2	17/34	20121024_A6.raw
	High	ILHTISVPGQIQFFFAPGGR	Unambiguous	1	1	LOC_Os03g46100.1 protein		HCD	1	0	1	1	86	3.9791	0	0	0.263018	0	3	729.072	2185.2	4.45721	56.7411	19010	19010	MS2	19/76	20121024_A4.raw
	High	HASEGGHGPHWPLPPFGESSR	Unambiguous	1	1	LOC_Os03g46100.1 protein		HCD	1	0	1	1	231	3.97318	0	0	23.0721	5	4	560.519	2239.05	4.57782	38.6735	13105	13105	MS2	19/120	20121024_A2.raw
	High	QGDVFVAPAGTINYLANTDGRR	Unambiguous	1	1	LOC_Os03g46100.1 protein		HCD	1	0	1	1	231	3.95864	0	1	2.05103	26	3	779.069	2335.19	5.70173	51.1114	17187	17187	MS2	18/84	20121024_A1.raw
	High	DSTLQIVcFDVHANNNER	Unambiguous	1	1	LOC_Os03g46100.1 protein	C8(Carbamidomethyl)	HCD	1	0	1	1	208	3.95393	0	0		49	2	1066.5	2131.99	1.71124	55.711	18593	18593	MS2	19/34	20121024_A6.raw
	High	VAYVLDGEGEAEIVcPHLSR	Unambiguous	1	1	LOC_Os03g46100.1 protein	C15(Carbamidomethyl)	HCD	1	0	1	1	320	3.9414	0	0	23.5079	42	3	738.703	2214.09	3.9639	59.9472	19954	19954	MS2	18/76	20121024_A4.raw
	High	ILHTISVPGQIQFFFAPGGR	Unambiguous	1	1	LOC_Os03g46100.1 protein		HCD	1	0	1	1	34	3.93211	0	0	0	24	2	1093.1	2185.2	4.54716	61.0043	20231	20231	MS2	19/38	20121024_A6.raw
	High	MYLAGMNSVLKK	Unambiguous	1	1	LOC_Os03g46100.1 protein		HCD	1	0	1	1	222	3.92545	0	1	19.3226	23	3	452.247	1354.73	4.02551	39.6476	13050	13050	MS2	17/44	20121024_A6.raw
	High	GQEEEEEEQVGQGYETIR	Unambiguous	1	1	LOC_Os03g46100.1 protein		HCD	1	0	1	1	74	3.92228	0	0	0	23	2	1055.47	2109.93	4.00275	36.841	12325	12325	MS2	22/34	20121024_A2.raw
	High	DSTLQIVcFDVHANNNER	Unambiguous	1	1	LOC_Os03g46100.1 protein	C8(Carbamidomethyl)	HCD	1	0	1	1	133	3.91763	0	0	0	0	3	711.335	2131.99	4.30072	45.0242	14990	14990	MS2	25/68	20121024_A6.raw
	High	QGDVFVAPAGTINYLANTDGRR	Unambiguous	1	1	LOC_Os03g46100.1 protein		HCD	1	0	1	1	205	3.9132	0	1	0	1	3	779.068	2335.19	5.07444	45.535	15307	15307	MS2	16/84	20121024_A4.raw
	High	DSTLQIVcFDVHANNNER	Unambiguous	1	1	LOC_Os03g46100.1 protein	C8(Carbamidomethyl)	HCD	1	0	1	1	168	3.9131	0	0	0	26	2	1066.5	2132	7.1412	44.4584	14811	14811	MS2	21/34	20121024_A6.raw
	High	DSTLQIVcFDVHANNNER	Unambiguous	1	1	LOC_Os03g46100.1 protein	C8(Carbamidomethyl)	HCD	1	0	1	1	172	3.91148	0	0		8	3	711.336	2131.99	5.25735	42.155	14019	14019	MS2	18/68	20121024_A5.raw
	High	KLIVTKILHTISVPGQIQFFFAPGGR	Unambiguous	1	1	LOC_Os03g46100.1 protein		HCD	1	0	1	1	8	3.90904	0	2	0	13	4	717.676	2867.68	5.60601	57.4231	19075	19075	MS2	22/150	20121024_A5.raw
	High	DSTLQIVcFDVHANNNER	Unambiguous	1	1	LOC_Os03g46100.1 protein	C8(Carbamidomethyl)	HCD	1	0	1	1	189	3.90336	0	0	51.8118	57	2	1066.5	2132	5.88157	53.6758	17919	17919	MS2	18/34	20121024_A6.raw
	High	GQEEEEEEQVGQGYETIR	Unambiguous	1	1	LOC_Os03g46100.1 protein		HCD	1	0	1	1	76	3.90252	0	0	6.62152	60	2	1055.47	2109.93	4.34988	38.9855	12391	12391	MS2	23/34	20121024_A7.raw
	High	mYLAGMNSVLKK	Unambiguous	1	1	LOC_Os03g46100.1 protein	M1(Oxidation)	HCD	1	0	1	1	293	3.89424	0	1	23.384	14	3	457.58	1370.72	5.70676	36.3913	11727	11727	MS2	20/44	20121024_A6.raw
	High	VAYVLDGEGEAEIVcPHLSR	Unambiguous	1	1	LOC_Os03g46100.1 protein	C15(Carbamidomethyl)	HCD	1	0	1	1	228	3.89262	0	0	2.26166	8	3	738.705	2214.1	6.36218	43.5451	14607	14607	MS2	23/76	20121024_A3.raw
	High	QGDVFVAPAGTINYLANTDGRR	Unambiguous	1	1	LOC_Os03g46100.1 protein		HCD	1	0	1	1	191	3.88482	0	1	18.3283	11	3	779.07	2335.19	6.72107	45.0337	15050	15050	MS2	16/84	20121024_A5.raw
	High	DSTLQIVcFDVHANNNER	Unambiguous	1	1	LOC_Os03g46100.1 protein	C8(Carbamidomethyl)	HCD	1	0	1	1	171	3.8817	0	0	7.09522	20	2	1066.5	2132	6.79767	41.094	13666	13666	MS2	18/34	20121024_A3.raw
	High	QGDVFVAPAGTINYLANTDGR	Unambiguous	1	1	LOC_Os03g46100.1 protein		HCD	1	0	1	1	245	3.87256	0	0	41.6859	5	3	727.033	2179.09	3.44229	48.9341	16528	16528	MS2	14/80	20121024_A4.raw
	High	QGDVFVAPAGTINYLANTDGR	Unambiguous	1	1	LOC_Os03g46100.1 protein		HCD	1	0	1	1	105	3.86579	0	0	0	1	2	1090.05	2179.09	4.82092	48.0802	16206	16206	MS2	20/40	20121024_A3.raw
	High	ILHTISVPGQIQFFFAPGGR	Unambiguous	1	1	LOC_Os03g46100.1 protein		HCD	1	0	1	1	38	3.8599	0	0	0	21	2	1093.1	2185.2	2.98302	55.2222	18451	18451	MS2	19/38	20121024_A5.raw
	High	ILHTISVPGQIQFFFAPGGR	Unambiguous	1	1	LOC_Os03g46100.1 protein		HCD	1	0	1	1	22	3.85479	0	0	1.61956	3	2	1093.11	2185.2	5.44095	61.5092	20376	20376	MS2	18/38	20121024_A6.raw
	High	EVDELLNAQQESAFLAGPEKSGR	Unambiguous	1	1	LOC_Os03g46100.1 protein		HCD	1	0	1	1	243	3.84956	0	1	23.202	39	3	830.085	2488.24	4.07773	48.174	16083	16083	MS2	24/88	20121024_A6.raw
	High	QGDVFVAPAGTINYLANTDGRR	Unambiguous	1	1	LOC_Os03g46100.1 protein		HCD	1	0	1	1	210	3.84508	0	1	0.547048	1	3	779.068	2335.19	4.60397	45.5381	15224	15224	MS2	17/84	20121024_A5.raw
	High	DSTLQIVcFDVHANNNER	Unambiguous	1	1	LOC_Os03g46100.1 protein	C8(Carbamidomethyl)	HCD	1	0	1	1	171	3.82616	0	0	0	21	3	711.335	2131.99	3.09834	53.7472	17942	17942	MS2	18/68	20121024_A6.raw
	High	QGDVFVAPAGTINYLANTDGRR	Unambiguous	1	1	LOC_Os03g46100.1 protein		HCD	1	0	1	1	254	3.81896	0	1	36.5224	30	3	779.07	2335.19	6.79948	46.5556	15578	15578	MS2	12/84	20121024_A5.raw
	High	NPESFLSSFSK	Unambiguous	1	1	LOC_Os03g46100.1 protein		HCD	1	0	1	1	97	3.81203	0	0	0	7	1	1242.61	1242.61	5.56441	47.307	16542	16542	MS2	17/20	20121024_A2.raw
	High	VAYVLDGEGEAEIVcPHLSR	Unambiguous	1	1	LOC_Os03g46100.1 protein	C15(Carbamidomethyl)	HCD	1	0	1	1	233	3.8036	0	0	0	14	3	738.703	2214.09	3.7985	49.3438	16650	16650	MS2	22/76	20121024_A4.raw
	High	ILHTISVPGQIQFFFAPGGR	Unambiguous	1	1	LOC_Os03g46100.1 protein		HCD	1	0	1	1	19	3.78871	0	0	0	48	2	1093.11	2185.2	5.6644	65.8047	21702	21702	MS2	18/38	20121024_A7.raw
	High	WREEEEEEEEQQK	Unambiguous	1	1	LOC_Os03g46100.1 protein		HCD	1	0	1	1	38	3.78012	0	1	24.2599	18	3	593.256	1777.75	1.84413	27.0238	7807	7807	MS2	12/48	20121024_A3.raw
	High	DSTLQIVcFDVHANNNER	Unambiguous	1	1	LOC_Os03g46100.1 protein	C8(Carbamidomethyl)	HCD	1	0	1	1	189	3.76759	0	0	27.0582	42	2	1066.51	2132	9.66046	53.1665	17768	17768	MS2	17/34	20121024_A6.raw
	High	VAYVLDGEGEAEIVcPHLSR	Unambiguous	1	1	LOC_Os03g46100.1 protein	C15(Carbamidomethyl)	HCD	1	0	1	1	190	3.76584	0	0	34.1817	11	2	1107.55	2214.1	4.94807	44.9598	15112	15112	MS2	25/38	20121024_A4.raw
	High	NPESFLSSFSKGVQR	Unambiguous	1	1	LOC_Os03g46100.1 protein		HCD	1	0	1	1	332	3.74404	0	1		60	2	841.932	1682.86	4.35855	42.7631	14266	14266	MS2	15/28	20121024_A5.raw
	High	NPESFLSSFSK	Unambiguous	1	1	LOC_Os03g46100.1 protein		HCD	1	0	1	1	225	3.73514	0	0	0	40	1	1242.6	1242.6	3.30496	42.1006	14067	14067	MS2	16/20	20121024_A3.raw
	High	NPESFLSSFSK	Unambiguous	1	1	LOC_Os03g46100.1 protein		HCD	1	0	1	1	218	3.73127	0	0	100	46	1	1242.6	1242.6	0.357836	39.9782	13223	13223	MS2	16/20	20121024_A5.raw
	High	ILHTISVPGQIQFFFAPGGR	Unambiguous	1	1	LOC_Os03g46100.1 protein		HCD	1	0	1	1	82	3.72514	0	0	6.99971	20	3	729.074	2185.21	6.55203	66.1341	21808	21808	MS2	16/76	20121024_A7.raw
	High	EVDELLNAQQESAFLAGPEK	Unambiguous	1	1	LOC_Os03g46100.1 protein		HCD	1	0	1	1	152	3.72347	0	0	0.358557	0	2	1094.55	2188.09	5.36511	51.5298	17220	17220	MS2	20/38	20121024_A6.raw
	High	QGDVFVAPAGTINYLANTDGRR	Unambiguous	1	1	LOC_Os03g46100.1 protein		HCD	1	0	1	1	240	3.72	0	1	10.3635	31	3	779.071	2335.2	8.52451	48.3262	16137	16137	MS2	15/84	20121024_A6.raw
	High	VAYVLDGEGEAEIVcPHLSR	Unambiguous	1	1	LOC_Os03g46100.1 protein	C15(Carbamidomethyl)	HCD	1	0	1	1	302	3.71969	0	0	14.1583	25	3	738.702	2214.09	3.0542	55.2699	18564	18564	MS2	20/76	20121024_A4.raw
	High	EEEEEEEEQQKGQEEEEEEQVGQGYETIR	Unambiguous	1	1	LOC_Os03g46100.1 protein		HCD	1	0	1	1	16	3.71721	0	1	0	7	3	1176.17	3526.49	4.63751	40.3923	12936	12936	MS2	25/112	20121024_A7.raw
	High	DSTLQIVcFDVHANNNER	Unambiguous	1	1	LOC_Os03g46100.1 protein	C8(Carbamidomethyl)	HCD	1	0	1	1	167	3.71029	0	0	0	16	2	1066.5	2132	7.37023	42.0297	14039	14039	MS2	18/34	20121024_A4.raw
	High	DSTLQIVcFDVHANNNER	Unambiguous	1	1	LOC_Os03g46100.1 protein	C8(Carbamidomethyl)	HCD	1	0	1	1	169	3.70699	0	0	0	25	2	1066.5	2132	6.79767	42.3286	14152	14152	MS2	18/34	20121024_A3.raw
	High	DSTLQIVcFDVHANNNER	Unambiguous	1	1	LOC_Os03g46100.1 protein	C8(Carbamidomethyl)	HCD	1	0	1	1	187	3.70681	0	0	66.0436	8	3	711.337	2132	6.01841	42.758	14332	14332	MS2	18/68	20121024_A4.raw
	High	ILHTISVPGQIQFFFAPGGRNPESFLSSFSK	Unambiguous	1	1	LOC_Os03g46100.1 protein		HCD	1	0	1	1	45	3.70229	0	1	83.0513	20	3	1136.92	3408.75	-5.88774	64.3754	21139	21139	MS2	20/120	20121024_A5.raw
	High	DSTLQIVcFDVHANNNER	Unambiguous	1	1	LOC_Os03g46100.1 protein	C8(Carbamidomethyl)	HCD	1	0	1	1	176	3.6987	0	0	7.74379	12	2	1066.5	2132	6.91218	42.1334	14008	14008	MS2	19/34	20121024_A5.raw
	High	GTVFVVPSGHPIVVTSSR	Unambiguous	1	1	LOC_Os03g46100.1 protein		HCD	1	0	1	1	117	3.69274	0	0	2.98412	0	3	613.678	1839.02	4.39888	39.6466	13085	13085	MS2	23/68	20121024_A4.raw
	High	GQEEEEEEQVGQGYETIR	Unambiguous	1	1	LOC_Os03g46100.1 protein		HCD	1	0	1	1	71	3.67953	0	0	0	39	2	1055.47	2109.93	2.49852	39.0773	12708	12708	MS2	22/34	20121024_A1.raw
	High	ILHTISVPGQIQFFFAPGGR	Unambiguous	1	1	LOC_Os03g46100.1 protein		HCD	1	0	1	1	83	3.67937	0	0	0	16	3	729.073	2185.2	5.21135	55.1707	18436	18436	MS2	18/76	20121024_A5.raw
	High	ILHTISVPGQIQFFFAPGGR	Unambiguous	1	1	LOC_Os03g46100.1 protein		HCD	1	0	1	1	25	3.67322	0	0	0	4	2	1093.1	2185.2	4.10026	55.227	18504	18504	MS2	18/38	20121024_A3.raw
	High	DSTLQIVcFDVHANNNER	Unambiguous	1	1	LOC_Os03g46100.1 protein	C8(Carbamidomethyl)	HCD	1	0	1	1	157	3.66924	0	0	0.466799	1	2	1066.5	2131.99	4.96548	45.4813	15117	15117	MS2	19/34	20121024_A6.raw
	High	DSTLQIVcFDVHANNNER	Unambiguous	1	1	LOC_Os03g46100.1 protein	C8(Carbamidomethyl)	HCD	1	0	1	1	230	3.66467	0	0	0	22	2	1066.5	2131.98	0.384964	49.6452	16602	16602	MS2	18/34	20121024_A6.raw
	High	VAYVLDGEGEAEIVcPHLSR	Unambiguous	1	1	LOC_Os03g46100.1 protein	C15(Carbamidomethyl)	HCD	1	0	1	1	315	3.64109	0	0		60	2	1107.55	2214.09	3.886	52.4745	17684	17684	MS2	21/38	20121024_A4.raw
	High	VAYVLDGEGEAEIVcPHLSR	Unambiguous	1	1	LOC_Os03g46100.1 protein	C15(Carbamidomethyl)	HCD	1	0	1	1	187	3.63859	0	0	0	22	2	1107.55	2214.1	4.16294	43.4466	14595	14595	MS2	22/38	20121024_A4.raw
	High	EVDELLNAQQESAFLAGPEK	Unambiguous	1	1	LOC_Os03g46100.1 protein		HCD	1	0	1	1	274	3.63027	0	0	21.2438	17	3	730.033	2188.09	3.7969	50.3892	16872	16872	MS2	18/76	20121024_A6.raw
	High	DSTLQIVcFDVHANNNER	Unambiguous	1	1	LOC_Os03g46100.1 protein	C8(Carbamidomethyl)	HCD	1	0	1	1	173	3.62988	0	0		33	2	1066.5	2132	5.97212	44.1356	14824	14824	MS2	18/34	20121024_A4.raw
	High	ILHTISVPGQIQFFFAPGGR	Unambiguous	1	1	LOC_Os03g46100.1 protein		HCD	1	0	1	1	22	3.62841	0	0	1.16988	2	2	1093.1	2185.2	4.32371	56.2262	18735	18735	MS2	17/38	20121024_A5.raw
	High	GQEEEEEEQVGQGYETIR	Unambiguous	1	1	LOC_Os03g46100.1 protein		HCD	1	0	1	1	74	3.6246	0	0	0	1	2	1055.47	2109.93	4.92843	37.0287	11997	11997	MS2	22/34	20121024_A6.raw
	High	VAYVLDGEGEAEIVcPHLSR	Unambiguous	1	1	LOC_Os03g46100.1 protein	C15(Carbamidomethyl)	HCD	1	0	1	1	299	3.61917	0	0	30.7871	11	3	738.704	2214.1	5.61789	51.4767	17367	17367	MS2	18/76	20121024_A4.raw
	High	ILHTISVPGQIQFFFAPGGR	Unambiguous	1	1	LOC_Os03g46100.1 protein		HCD	1	0	1	1	37	3.61721	0	0	0	1	2	1093.11	2185.2	5.2175	56.7134	19001	19001	MS2	18/38	20121024_A4.raw
	High	EVDELLNAQQESAFLAGPEK	Unambiguous	1	1	LOC_Os03g46100.1 protein		HCD	1	0	1	1	137	3.60929	0	0	2.52957	3	2	1094.55	2188.09	4.24935	52.037	17393	17393	MS2	20/38	20121024_A6.raw
	High	DSTLQIVcFDVHANNNER	Unambiguous	1	1	LOC_Os03g46100.1 protein	C8(Carbamidomethyl)	HCD	1	0	1	1	149	3.60388	0	0	19.1702	27	2	1066.5	2131.99	3.93486	42.6884	14241	14241	MS2	17/34	20121024_A5.raw
	High	GTVFVVPSGHPIVVTSSR	Unambiguous	1	1	LOC_Os03g46100.1 protein		HCD	1	0	1	1	120	3.60187	0	0	8.31413	1	3	613.679	1839.02	5.19541	41.9276	13899	13899	MS2	21/68	20121024_A6.raw
	High	GTVFVVPSGHPIVVTSSR	Unambiguous	1	1	LOC_Os03g46100.1 protein		HCD	1	0	1	1	121	3.59708	0	0	8.71959	1	3	613.679	1839.02	4.79715	38.0217	12422	12422	MS2	21/68	20121024_A3.raw
	High	DSTLQIVcFDVHANNNER	Unambiguous	1	1	LOC_Os03g46100.1 protein	C8(Carbamidomethyl)	HCD	1	0	1	1	174	3.59583	0	0	17.5578	6	3	711.335	2131.99	4.30072	41.3417	13768	13768	MS2	19/68	20121024_A3.raw
	High	QGDVFVAPAGTINYLANTDGRR	Unambiguous	1	1	LOC_Os03g46100.1 protein		HCD	1	0	1	1	284	3.58907	0	1	16.8367	6	3	779.067	2335.19	3.42781	47.7744	16711	16711	MS2	15/84	20121024_A2.raw
	High	GTVFVVPSGHPIVVTSSR	Unambiguous	1	1	LOC_Os03g46100.1 protein		HCD	1	0	1	1	159	3.5888	0	0	20.555	8	3	613.678	1839.02	4.29931	39.4683	13014	13014	MS2	20/68	20121024_A5.raw
	High	GTVFVVPSGHPIVVTSSR	Unambiguous	1	1	LOC_Os03g46100.1 protein		HCD	1	0	1	1	156	3.5847	0	0	76.246	5	3	613.678	1839.02	3.90105	39.1428	12894	12894	MS2	19/68	20121024_A4.raw
	High	VAYVLDGEGEAEIVcPHLSR	Unambiguous	1	1	LOC_Os03g46100.1 protein	C15(Carbamidomethyl)	HCD	1	0	1	1	170	3.57749	0	0	5.98299	29	2	1107.55	2214.1	4.82453	46.3251	15432	15432	MS2	23/38	20121024_A6.raw
	High	VAYVLDGEGEAEIVcPHLSR	Unambiguous	1	1	LOC_Os03g46100.1 protein	C15(Carbamidomethyl)	HCD	1	0	1	1	209	3.56812	0	0	0	29	2	1107.55	2214.1	6.14772	46.203	16125	16125	MS2	23/38	20121024_A2.raw
	High	VAYVLDGEGEAEIVcPHLSR	Unambiguous	1	1	LOC_Os03g46100.1 protein	C15(Carbamidomethyl)	HCD	1	0	1	1	245	3.56193	0	0	4.76356	9	3	738.704	2214.1	5.20439	48.5326	16222	16222	MS2	20/76	20121024_A6.raw
	High	NPESFLSSFSK	Unambiguous	1	1	LOC_Os03g46100.1 protein		HCD	1	0	1	1	94	3.55867	0	0	1.37904	1	1	1242.61	1242.61	4.4838	43.7078	14675	14675	MS2	18/20	20121024_A4.raw
	High	QGDVFVAPAGTINYLANTDGR	Unambiguous	1	1	LOC_Os03g46100.1 protein		HCD	1	0	1	1	301	3.55201	0	0	13.0185	60	3	727.033	2179.09	3.44229	54.4189	17798	17798	MS2	17/80	20121024_A7.raw
	High	DSTLQIVcFDVHANNNER	Unambiguous	1	1	LOC_Os03g46100.1 protein	C8(Carbamidomethyl)	HCD	1	0	1	1	164	3.5494	0	0	0.763899	1	2	1066.5	2131.99	4.39291	44.9685	14975	14975	MS2	20/34	20121024_A6.raw
	High	ILHTISVPGQIQFFFAPGGR	Unambiguous	1	1	LOC_Os03g46100.1 protein		HCD	1	0	1	1	114	3.54261	0	0	17.872	16	3	729.072	2185.2	4.79238	54.6094	18325	18325	MS2	18/76	20121024_A3.raw
	High	DSTLQIVcFDVHANNNER	Unambiguous	1	1	LOC_Os03g46100.1 protein	C8(Carbamidomethyl)	HCD	1	0	1	1	164	3.53995	0	0	13.4224	19	2	1066.5	2132	6.22511	48.1007	16058	16058	MS2	18/34	20121024_A6.raw
	High	DSTLQIVcFDVHANNNER	Unambiguous	1	1	LOC_Os03g46100.1 protein	C8(Carbamidomethyl)	HCD	1	0	1	1	173	3.53735	0	0	11.9768	26	2	1066.5	2132	6.1106	43.1992	14507	14507	MS2	17/34	20121024_A4.raw
	High	EVDELLNAQQESAFLAGPEK	Unambiguous	1	1	LOC_Os03g46100.1 protein		HCD	1	0	1	1	171	3.53347	0	0	0	26	2	1094.55	2188.09	5.69984	53.5748	17888	17888	MS2	20/38	20121024_A6.raw
	High	VAYVLDGEGEAEIVcPHLSR	Unambiguous	1	1	LOC_Os03g46100.1 protein	C15(Carbamidomethyl)	HCD	1	0	1	1	251	3.52749	0	0	12.0338	11	3	738.704	2214.1	5.28709	46.7672	16341	16341	MS2	21/76	20121024_A2.raw
	High	VAYVLDGEGEAEIVcPHLSR	Unambiguous	1	1	LOC_Os03g46100.1 protein	C15(Carbamidomethyl)	HCD	1	0	1	1	313	3.52274	0	0	16.9129	18	3	738.703	2214.1	4.212	49.0552	16408	16408	MS2	18/76	20121024_A6.raw
	High	ILHTISVPGQIQFFFAPGGR	Unambiguous	1	1	LOC_Os03g46100.1 protein		HCD	1	0	1	1	39	3.52248	0	0	4.4049	6	2	1093.1	2185.2	4.43543	56.7285	18876	18876	MS2	19/38	20121024_A5.raw
	High	VAYVLDGEGEAEIVcPHLSR	Unambiguous	1	1	LOC_Os03g46100.1 protein	C15(Carbamidomethyl)	HCD	1	0	1	1	237	3.52026	0	0	7.68279	14	3	738.704	2214.1	4.5428	48.8285	16485	16485	MS2	22/76	20121024_A4.raw
	High	VAYVLDGEGEAEIVcPHLSR	Unambiguous	1	1	LOC_Os03g46100.1 protein	C15(Carbamidomethyl)	HCD	1	0	1	1	163	3.51457	0	0	3.52277	9	2	1107.55	2214.1	5.15533	47.3358	15802	15802	MS2	23/38	20121024_A6.raw
	High	DSTLQIVcFDVHANNNER	Unambiguous	1	1	LOC_Os03g46100.1 protein	C8(Carbamidomethyl)	HCD	1	0	1	1	141	3.51388	0	0	67.672	60	2	1066.49	2131.98	-0.760171	48.1636	15680	15680	MS2	18/34	20121024_A7.raw
	High	VAYVLDGEGEAEIVcPHLSR	Unambiguous	1	1	LOC_Os03g46100.1 protein	C15(Carbamidomethyl)	HCD	1	0	1	1	294	3.50522	0	0	33.233	11	3	738.703	2214.09	3.7985	43.1274	14480	14480	MS2	19/76	20121024_A4.raw
	High	QGDVFVAPAGTINYLANTDGR	Unambiguous	1	1	LOC_Os03g46100.1 protein		HCD	1	0	1	1	109	3.50469	0	0	0	12	2	1090.05	2179.09	5.04499	54.808	17928	17928	MS2	19/40	20121024_A7.raw
	High	ILHTISVPGQIQFFFAPGGR	Unambiguous	1	1	LOC_Os03g46100.1 protein		HCD	1	0	1	1	83	3.50398	0	0	0.306612	0	3	729.073	2185.2	5.12755	55.6803	18579	18579	MS2	17/76	20121024_A5.raw
	High	VAYVLDGEGEAEIVcPHLSR	Unambiguous	1	1	LOC_Os03g46100.1 protein	C15(Carbamidomethyl)	HCD	1	0	1	1	190	3.50125	0	0	0	15	2	1107.55	2214.09	3.72187	42.6122	14247	14247	MS2	24/38	20121024_A3.raw
	High	DSTLQIVcFDVHANNNER	Unambiguous	1	1	LOC_Os03g46100.1 protein	C8(Carbamidomethyl)	HCD	1	0	1	1	152	3.49017	0	0	0	5	2	1066.5	2131.99	5.07999	42.5364	14239	14239	MS2	19/34	20121024_A4.raw
	High	NPESFLSSFSK	Unambiguous	1	1	LOC_Os03g46100.1 protein		HCD	1	0	1	1	239	3.48987	0	0	0	42	1	1242.61	1242.61	4.97499	46.8013	16355	16355	MS2	16/20	20121024_A2.raw
	High	NPESFLSSFSK	Unambiguous	1	1	LOC_Os03g46100.1 protein		HCD	1	0	1	1	253	3.48838	0	0	0	37	1	1242.61	1242.61	5.85912	43.2005	14508	14508	MS2	16/20	20121024_A4.raw
	High	QGDVFVAPAGTINYLANTDGR	Unambiguous	1	1	LOC_Os03g46100.1 protein		HCD	1	0	1	1	237	3.48038	0	0	26.2374	58	2	1090.05	2179.09	6.05333	53.5801	18055	18055	MS2	16/40	20121024_A1.raw
	High	VAYVLDGEGEAEIVcPHLSR	Unambiguous	1	1	LOC_Os03g46100.1 protein	C15(Carbamidomethyl)	HCD	1	0	1	1	313	3.47767	0	0	0	24	3	738.703	2214.1	4.0466	47.2437	15933	15933	MS2	18/76	20121024_A3.raw
	High	VAYVLDGEGEAEIVcPHLSR	Unambiguous	1	1	LOC_Os03g46100.1 protein	C15(Carbamidomethyl)	HCD	1	0	1	1	157	3.47086	0	0	0	8	2	1107.55	2214.1	6.14772	44.4584	14946	14946	MS2	24/38	20121024_A4.raw
	High	DSTLQIVcFDVHANNNER	Unambiguous	1	1	LOC_Os03g46100.1 protein	C8(Carbamidomethyl)	HCD	1	0	1	1	178	3.47057	0	0	0	60	2	1066.5	2131.99	3.70584	55.0625	18376	18376	MS2	19/34	20121024_A6.raw
	High	ILHTISVPGQIQFFFAPGGR	Unambiguous	1	1	LOC_Os03g46100.1 protein		HCD	1	0	1	1	90	3.46906	0	0	6.19804	7	3	729.073	2185.2	5.7979	64.9321	21876	21876	MS2	16/76	20121024_A1.raw
	High	ILHTISVPGQIQFFFAPGGR	Unambiguous	1	1	LOC_Os03g46100.1 protein		HCD	1	0	1	1	81	3.46798	0	0	0	0	3	729.072	2185.2	4.95997	61.356	20330	20330	MS2	16/76	20121024_A6.raw
	High	DSTLQIVcFDVHANNNER	Unambiguous	1	1	LOC_Os03g46100.1 protein	C8(Carbamidomethyl)	HCD	1	0	1	1	138	3.46327	0	0	28.5724	2	3	711.335	2131.99	3.09834	42.2467	14126	14126	MS2	21/68	20121024_A4.raw
	High	EVDELLNAQQESAFLAGPEK	Unambiguous	1	1	LOC_Os03g46100.1 protein		HCD	1	0	1	1	172	3.46232	0	0	10.1656	2	2	1094.55	2188.08	3.13358	49.1495	16593	16593	MS2	20/38	20121024_A4.raw
	High	ILHTISVPGQIQFFFAPGGR	Unambiguous	1	1	LOC_Os03g46100.1 protein		HCD	1	0	1	1	42	3.45768	0	0	0	60	2	1093.11	2185.21	8.68093	64.4868	21733	21733	MS2	14/38	20121024_A1.raw
	High	ILHTISVPGQIQFFFAPGGR	Unambiguous	1	1	LOC_Os03g46100.1 protein		HCD	1	0	1	1	80	3.45514	0	0	0.331674	0	3	729.072	2185.2	4.541	57.2461	19152	19152	MS2	16/76	20121024_A4.raw
	High	VAYVLDGEGEAEIVcPHLSR	Unambiguous	1	1	LOC_Os03g46100.1 protein	C15(Carbamidomethyl)	HCD	1	0	1	1	291	3.45493	0	0	34.015	17	3	738.703	2214.1	4.4601	44.8104	14972	14972	MS2	20/76	20121024_A5.raw
	High	VAYVLDGEGEAEIVcPHLSR	Unambiguous	1	1	LOC_Os03g46100.1 protein	C15(Carbamidomethyl)	HCD	1	0	1	1	237	3.45216	0	0	0	19	3	738.704	2214.1	5.53519	50.8907	17178	17178	MS2	20/76	20121024_A4.raw
	High	EVDELLNAQQESAFLAGPEK	Unambiguous	1	1	LOC_Os03g46100.1 protein		HCD	1	0	1	1	156	3.4512	0	0	0	1	2	1094.55	2188.09	5.47669	54.1348	17700	17700	MS2	20/38	20121024_A7.raw
	High	VAYVLDGEGEAEIVcPHLSR	Unambiguous	1	1	LOC_Os03g46100.1 protein	C15(Carbamidomethyl)	HCD	1	0	1	1	266	3.45103	0	0	0	35	2	1107.56	2214.1	8.1325	48.3042	16296	16296	MS2	22/38	20121024_A4.raw
	High	VAYVLDGEGEAEIVcPHLSR	Unambiguous	1	1	LOC_Os03g46100.1 protein	C15(Carbamidomethyl)	HCD	1	0	1	1	273	3.44778	0	0	0	35	2	1107.55	2214.09	2.72948	47.5858	16032	16032	MS2	22/38	20121024_A4.raw
	High	EVDELLNAQQESAFLAGPEK	Unambiguous	1	1	LOC_Os03g46100.1 protein		HCD	1	0	1	1	171	3.44766	0	0	0	13	2	1094.55	2188.09	7.15034	48.1849	16239	16239	MS2	21/38	20121024_A3.raw
	High	VAYVLDGEGEAEIVcPHLSR	Unambiguous	1	1	LOC_Os03g46100.1 protein	C15(Carbamidomethyl)	HCD	1	0	1	1	234	3.44619	0	0	46.4331	17	3	738.703	2214.1	4.4601	52.0434	17548	17548	MS2	14/76	20121024_A4.raw
	High	VAYVLDGEGEAEIVcPHLSR	Unambiguous	1	1	LOC_Os03g46100.1 protein	C15(Carbamidomethyl)	HCD	1	0	1	1	300	3.4451	0	0	0	14	3	738.704	2214.1	5.20439	44.6061	14990	14990	MS2	21/76	20121024_A3.raw
	High	VAYVLDGEGEAEIVcPHLSR	Unambiguous	1	1	LOC_Os03g46100.1 protein	C15(Carbamidomethyl)	HCD	1	0	1	1	230	3.43945	0	0	42.0556	21	3	738.703	2214.09	3.7158	52.44	17672	17672	MS2	16/76	20121024_A4.raw
	High	ILHTISVPGQIQFFFAPGGR	Unambiguous	1	1	LOC_Os03g46100.1 protein		HCD	1	0	1	1	85	3.42802	0	0	0.0546169	0	3	729.072	2185.2	5.04376	56.1842	18723	18723	MS2	20/76	20121024_A5.raw
	High	VAYVLDGEGEAEIVcPHLSR	Unambiguous	1	1	LOC_Os03g46100.1 protein	C15(Carbamidomethyl)	HCD	1	0	1	1	159	3.4271	0	0	0	14	2	1107.55	2214.09	3.28081	43.7953	14628	14628	MS2	23/38	20121024_A5.raw
	High	ILHTISVPGQIQFFFAPGGR	Unambiguous	1	1	LOC_Os03g46100.1 protein		HCD	1	0	1	1	37	3.42605	0	0	2.94725	8	2	1093.11	2185.21	7.00508	61.4095	21228	21228	MS2	18/38	20121024_A2.raw
	High	ILHTISVPGQIQFFFAPGGR	Unambiguous	1	1	LOC_Os03g46100.1 protein		HCD	1	0	1	1	40	3.42587	0	0	0	34	2	1093.11	2185.21	6.55819	60.8949	21075	21075	MS2	17/38	20121024_A2.raw
	High	EVDELLNAQQESAFLAGPEK	Unambiguous	1	1	LOC_Os03g46100.1 protein		HCD	1	0	1	1	156	3.42459	0	0	0	5	2	1094.55	2188.08	3.35673	49.0742	16462	16462	MS2	21/38	20121024_A5.raw
	High	VAYVLDGEGEAEIVcPHLSR	Unambiguous	1	1	LOC_Os03g46100.1 protein	C15(Carbamidomethyl)	HCD	1	0	1	1	248	3.40455	0	0	0	27	3	738.705	2214.1	5.86599	53.485	18011	18011	MS2	20/76	20121024_A4.raw
	High	VAYVLDGEGEAEIVcPHLSR	Unambiguous	1	1	LOC_Os03g46100.1 protein	C15(Carbamidomethyl)	HCD	1	0	1	1	206	3.40373	0	0	1.72439	2	3	738.703	2214.1	4.3774	47.5175	15862	15862	MS2	21/76	20121024_A6.raw
	High	VAYVLDGEGEAEIVcPHLSR	Unambiguous	1	1	LOC_Os03g46100.1 protein	C15(Carbamidomethyl)	HCD	1	0	1	1	276	3.40303	0	0	26.9609	20	3	738.702	2214.09	2.39261	45.4355	15303	15303	MS2	15/76	20121024_A3.raw
	High	ILHTISVPGQIQFFFAPGGR	Unambiguous	1	1	LOC_Os03g46100.1 protein		HCD	1	0	1	1	83	3.3975	0	0	0.930553	54	3	729.074	2185.21	6.71962	107.774	36365	36365	MS2	17/76	20121024_A5.raw
	High	DSTLQIVcFDVHANNNER	Unambiguous	1	1	LOC_Os03g46100.1 protein	C8(Carbamidomethyl)	HCD	1	0	1	1	205	3.39485	0	0	32.9916	59	2	1066.5	2131.99	5.30901	54.2863	18122	18122	MS2	17/34	20121024_A6.raw
	High	ILHTISVPGQIQFFFAPGGR	Unambiguous	1	1	LOC_Os03g46100.1 protein		HCD	0.1716	0	1	1	92	3.38125	0	0	0	20	3	729.072	2185.2	4.79238	58.284	19336	19336	MS2	14/76	20121024_A5.raw
	High	QGDVFVAPAGTINYLANTDGR	Unambiguous	1	1	LOC_Os03g46100.1 protein		HCD	1	0	1	1	264	3.37911	0	0	47.1797	3	3	727.033	2179.09	3.35826	48.7634	16362	16362	MS2	15/80	20121024_A5.raw
	High	EVDELLNAQQESAFLAGPEK	Unambiguous	1	1	LOC_Os03g46100.1 protein		HCD	1	0	1	1	198	3.37214	0	0	35.4581	39	2	1094.55	2188.09	4.04304	55.1278	18398	18398	MS2	20/38	20121024_A6.raw
	High	VAYVLDGEGEAEIVcPHLSR	Unambiguous	1	1	LOC_Os03g46100.1 protein	C15(Carbamidomethyl)	HCD	1	0	1	1	290	3.37141	0	0	8.17506	27	3	738.704	2214.1	5.12169	58.3409	19495	19495	MS2	19/76	20121024_A4.raw
	High	ILHTISVPGQIQFFFAPGGR	Unambiguous	1	1	LOC_Os03g46100.1 protein		HCD	1	0	1	1	80	3.37039	0	0	3.4715	1	3	729.072	2185.2	5.04376	61.3246	21200	21200	MS2	15/76	20121024_A2.raw
	High	ILHTISVPGQIQFFFAPGGR	Unambiguous	1	1	LOC_Os03g46100.1 protein		HCD	1	0	1	1	111	3.36322	0	0	85.0278	28	3	729.07	2185.2	1.69203	60.8521	20188	20188	MS2	17/76	20121024_A6.raw
	High	QGDVFVAPAGTINYLANTDGRR	Unambiguous	1	1	LOC_Os03g46100.1 protein		HCD	1	0	1	1	235	3.36275	0	1		27	3	779.066	2335.18	2.29924	44.3089	14893	14893	MS2	11/84	20121024_A4.raw
	High	SFHDLAEHDIR	Unambiguous	1	1	LOC_Os03g46100.1 protein		HCD	1	0	1	1	246	3.36224	0	0	7.30042	15	4	335.666	1339.64	3.513	30.3254	9220	9220	MS2	17/60	20121024_A6.raw
	High	DSTLQIVcFDVHANNNER	Unambiguous	1	1	LOC_Os03g46100.1 protein	C8(Carbamidomethyl)	HCD	1	0	1	1	166	3.36014	0	0	5.48095	13	2	1066.5	2131.99	3.82035	41.6072	13879	13879	MS2	20/34	20121024_A3.raw
	High	VAYVLDGEGEAEIVcPHLSR	Unambiguous	1	1	LOC_Os03g46100.1 protein	C15(Carbamidomethyl)	HCD	1	0	1	1	237	3.35124	0	0	9.46997	20	3	738.704	2214.1	5.03899	54.7513	18405	18405	MS2	20/76	20121024_A4.raw
	High	EVDELLNAQQESAFLAGPEK	Unambiguous	1	1	LOC_Os03g46100.1 protein		HCD	1	0	1	1	218	3.34764	0	0	0	32	2	1094.55	2188.09	4.69565	54.5987	18221	18221	MS2	20/38	20121024_A6.raw
	High	NPESFLSSFSK	Unambiguous	1	1	LOC_Os03g46100.1 protein		HCD	1	0	1	1	91	3.33621	0	0	0	4	1	1242.61	1242.61	4.87675	44.2167	14857	14857	MS2	15/20	20121024_A4.raw
	High	EVDELLNAQQESAFLAGPEK	Unambiguous	1	1	LOC_Os03g46100.1 protein		HCD	1	0	1	1	169	3.33346	0	0	1.15307	0	2	1094.55	2188.09	5.58827	50.5185	16918	16918	MS2	21/38	20121024_A6.raw
	High	VAYVLDGEGEAEIVcPHLSR	Unambiguous	1	1	LOC_Os03g46100.1 protein	C15(Carbamidomethyl)	HCD	1	0	1	1	332	3.32799	0	0	17.9667	27	3	738.704	2214.1	5.70059	50.0823	16885	16885	MS2	14/76	20121024_A3.raw
	High	VAYVLDGEGEAEIVcPHLSR	Unambiguous	1	1	LOC_Os03g46100.1 protein	C15(Carbamidomethyl)	HCD	1	0	1	1	169	3.32316	0	0	0	18	2	1107.55	2214.1	4.38347	43.1457	14457	14457	MS2	24/38	20121024_A3.raw
	High	ILHTISVPGQIQFFFAPGGR	Unambiguous	1	1	LOC_Os03g46100.1 protein		HCD	1	0	1	1	86	3.31287	0	0	1.22935	1	3	729.072	2185.2	4.20583	56.2405	18872	18872	MS2	17/76	20121024_A4.raw
	High	EVDELLNAQQESAFLAGPEK	Unambiguous	1	1	LOC_Os03g46100.1 protein		HCD	1	0	1	1	170	3.31277	0	0	0	29	2	1094.54	2188.08	0.344146	50.2122	16945	16945	MS2	20/38	20121024_A4.raw
	High	NPESFLSSFSK	Unambiguous	1	1	LOC_Os03g46100.1 protein		HCD	1	0	1	1	96	3.31075	0	0	0	2	1	1242.61	1242.61	4.58204	42.6109	14246	14246	MS2	16/20	20121024_A3.raw
	High	VAYVLDGEGEAEIVcPHLSR	Unambiguous	1	1	LOC_Os03g46100.1 protein	C15(Carbamidomethyl)	HCD	1	0	1	1	235	3.30729	0	0	6.38906	8	3	738.704	2214.1	4.7909	48.3186	16301	16301	MS2	22/76	20121024_A4.raw
	High	ILHTISVPGQIQFFFAPGGR	Unambiguous	1	1	LOC_Os03g46100.1 protein		HCD	1	0	1	1	84	3.30688	0	0	0.150734	0	3	729.072	2185.2	4.87618	55.1149	18472	18472	MS2	17/76	20121024_A3.raw
	High	DSTLQIVcFDVHANNNER	Unambiguous	1	1	LOC_Os03g46100.1 protein	C8(Carbamidomethyl)	HCD	1	0	1	1	231	3.29987	0	0	0	39	2	1066.5	2131.99	4.73645	46.019	15482	15482	MS2	18/34	20121024_A4.raw
	High	SFHDLAEHDIR	Unambiguous	1	1	LOC_Os03g46100.1 protein		HCD	1	0	1	1	192	3.28419	0	0	0	10	2	670.327	1339.65	5.08213	30.8489	9701	9701	MS2	16/20	20121024_A2.raw
	High	SFHDLAEHDIR	Unambiguous	1	1	LOC_Os03g46100.1 protein		HCD	1	0	1	1	265	3.28039	0	0		7	2	670.324	1339.64	1.96416	28.6763	8395	8395	MS2	15/20	20121024_A3.raw
	High	VAYVLDGEGEAEIVcPHLSR	Unambiguous	1	1	LOC_Os03g46100.1 protein	C15(Carbamidomethyl)	HCD	1	0	1	1	219	3.27854	0	0	0.365653	0	3	738.704	2214.1	4.5428	47.0127	15681	15681	MS2	19/76	20121024_A6.raw
	High	EVDELLNAQQESAFLAGPEK	Unambiguous	1	1	LOC_Os03g46100.1 protein		HCD	1	0	1	1	204	3.26428	0	0	0	19	2	1094.54	2188.08	0.790456	49.6554	16752	16752	MS2	20/38	20121024_A4.raw
	High	VAYVLDGEGEAEIVcPHLSR	Unambiguous	1	1	LOC_Os03g46100.1 protein	C15(Carbamidomethyl)	HCD	1	0	1	1	181	3.26387	0	0	0	51	2	1107.55	2214.1	6.47852	50.65	16488	16488	MS2	23/38	20121024_A7.raw
	High	MYLAGMNSVLK	Unambiguous	1	1	LOC_Os03g46100.1 protein		HCD	1	0	1	1	274	3.26177	0	0	0	38	1	1226.64	1226.64	8.02493	41.0965	13668	13668	MS2	17/20	20121024_A3.raw
	High	EVDELLNAQQESAFLAGPEK	Unambiguous	1	1	LOC_Os03g46100.1 protein		HCD	1	0	1	1	156	3.25745	0	0	0	28	2	1094.55	2188.09	5.03038	50.7376	17725	17725	MS2	20/38	20121024_A2.raw
	High	DSTLQIVcFDVHANNNER	Unambiguous	1	1	LOC_Os03g46100.1 protein	C8(Carbamidomethyl)	HCD	1	0	1	1	149	3.25397	0	0	7.89084	49	2	1066.49	2131.98	-0.302117	43.3873	14388	14388	MS2	17/34	20121024_A6.raw
	High	EEEEEEEEQQKGQEEEEEEQVGQGYETIR	Unambiguous	1	1	LOC_Os03g46100.1 protein		HCD	1	0	1	1	7	3.25292	0	1	11.3864	13	2	1763.75	3526.5	6.07784	38.409	12582	12582	MS2	19/56	20121024_A6.raw
	High	VAYVLDGEGEAEIVcPHLSR	Unambiguous	1	1	LOC_Os03g46100.1 protein	C15(Carbamidomethyl)	HCD	1	0	1	1	244	3.2509	0	0		49	3	738.704	2214.1	5.16246	53.178	17773	17773	MS2	20/76	20121024_A6.raw
	High	EVDELLNAQQESAFLAGPEK	Unambiguous	1	1	LOC_Os03g46100.1 protein		HCD	1	0	1	1	140	3.24664	0	0	4.66212	16	2	1094.55	2188.08	3.46831	48.645	16418	16418	MS2	20/38	20121024_A4.raw
	High	MYLAGMNSVLKK	Unambiguous	1	1	LOC_Os03g46100.1 protein		HCD	1	0	1	1	212	3.24578	0	1	38.4343	8	3	452.247	1354.73	3.48487	36.5318	11828	11828	MS2	16/44	20121024_A4.raw
	High	VAYVLDGEGEAEIVcPHLSR	Unambiguous	1	1	LOC_Os03g46100.1 protein	C15(Carbamidomethyl)	HCD	1	0	1	1	215	3.24372	0	0	0	3	3	738.704	2214.1	4.5428	46.1538	15533	15533	MS2	21/76	20121024_A4.raw
	High	GQEEEEEEQVGQGYETIR	Unambiguous	1	1	LOC_Os03g46100.1 protein		HCD	1	0	1	1	82	3.24018	0	0	0	49	2	1055.47	2109.93	6.43265	35.5467	11359	11359	MS2	17/34	20121024_A6.raw
	High	GTVFVVPSGHPIVVTSSR	Unambiguous	1	1	LOC_Os03g46100.1 protein		HCD	1	0	1	1	161	3.23977	0	0	57.5659	18	3	613.679	1839.02	5.59368	43.8056	14563	14563	MS2	22/68	20121024_A6.raw
	High	VAYVLDGEGEAEIVcPHLSR	Unambiguous	1	1	LOC_Os03g46100.1 protein	C15(Carbamidomethyl)	HCD	1	0	1	1	220	3.23513	0	0	0	27	2	1107.55	2214.1	7.02985	48.3513	16146	16146	MS2	21/38	20121024_A6.raw
	High	ILHTISVPGQIQFFFAPGGR	Unambiguous	1	1	LOC_Os03g46100.1 protein		HCD	1	0	1	1	94	3.23388	0	0	7.35519	23	3	729.072	2185.2	4.12204	64.4241	21710	21710	MS2	16/76	20121024_A1.raw
	High	GTVFVVPSGHPIVVTSSR	Unambiguous	1	1	LOC_Os03g46100.1 protein		HCD	1	0	1	1	153	3.23083	0	0	91.1375	40	3	613.68	1839.02	6.48977	45.6538	15235	15235	MS2	14/68	20121024_A1.raw
	High	EVDELLNAQQESAFLAGPEK	Unambiguous	1	1	LOC_Os03g46100.1 protein		HCD	1	0	1	1	165	3.22804	0	0	0	26	2	1094.55	2188.09	5.03038	54.0855	18056	18056	MS2	20/38	20121024_A6.raw
	High	DSTLQIVcFDVHANNNER	Unambiguous	1	1	LOC_Os03g46100.1 protein	C8(Carbamidomethyl)	HCD	1	0	1	1	157	3.22534	0	0		41	2	1066.5	2131.99	4.86064	50.8869	17027	17027	MS2	17/34	20121024_A6.raw
	High	ILHTISVPGQIQFFFAPGGR	Unambiguous	1	1	LOC_Os03g46100.1 protein		HCD	0.1894	0	1	1	130	3.22084	0	0	16.6872	17	3	729.071	2185.2	3.45169	55.644	18629	18629	MS2	16/76	20121024_A3.raw
	High	SFHDLAEHDIR	Unambiguous	1	1	LOC_Os03g46100.1 protein		HCD	1	0	1	1	226	3.21972	0	0	38.4623	36	3	447.22	1339.65	5.36823	32.2632	9960	9960	MS2	17/40	20121024_A6.raw
	High	VAYVLDGEGEAEIVcPHLSR	Unambiguous	1	1	LOC_Os03g46100.1 protein	C15(Carbamidomethyl)	HCD	1	0	1	1	223	3.21746	0	0	0	20	2	1107.55	2214.09	3.61161	47.8378	15970	15970	MS2	22/38	20121024_A6.raw
	High	VAYVLDGEGEAEIVcPHLSR	Unambiguous	1	1	LOC_Os03g46100.1 protein	C15(Carbamidomethyl)	HCD	1	0	1	1	192	3.21467	0	0	0	19	2	1107.55	2214.09	2.39868	45.4759	15286	15286	MS2	23/38	20121024_A4.raw
	High	SFHDLAEHDIR	Unambiguous	1	1	LOC_Os03g46100.1 protein		HCD	1	0	1	1	186	3.20436	0	0	13.6248	60	2	670.325	1339.64	2.16625	34.8477	10760	10760	MS2	17/20	20121024_A7.raw
	High	VAYVLDGEGEAEIVcPHLSR	Unambiguous	1	1	LOC_Os03g46100.1 protein	C15(Carbamidomethyl)	HCD	1	0	1	1	220	3.20225	0	0	15.7398	10	3	738.703	2214.1	4.3774	49.5582	16571	16571	MS2	17/76	20121024_A6.raw
	High	NPESFLSSFSK	Unambiguous	1	1	LOC_Os03g46100.1 protein		HCD	1	0	1	1	87	3.18843	0	0	3.43921	1	1	1242.61	1242.61	4.77851	43.6626	14584	14584	MS2	16/20	20121024_A5.raw
	High	EVDELLNAQQESAFLAGPEK	Unambiguous	1	1	LOC_Os03g46100.1 protein		HCD	1	0	1	1	281	3.1857	0	0	24.0916	31	3	730.032	2188.08	1.70482	49.3866	16665	16665	MS2	16/76	20121024_A4.raw
	High	VAYVLDGEGEAEIVcPHLSR	Unambiguous	1	1	LOC_Os03g46100.1 protein	C15(Carbamidomethyl)	HCD	1	0	1	1	228	3.1856	0	0	0.678526	2	3	738.704	2214.1	5.28709	43.0432	14415	14415	MS2	22/76	20121024_A3.raw
	High	GPFNILEQRPR	Unambiguous	1	1	LOC_Os03g46100.1 protein		HCD	1	0	1	1	131	3.1838	0	0	0.116398	0	2	663.87	1326.73	4.46878	40.1	13210	13210	MS2	16/20	20121024_A6.raw
	High	GTVFVVPSGHPIVVTSSR	Unambiguous	1	1	LOC_Os03g46100.1 protein		HCD	1	0	1	1	140	3.18042	0	0	56.1508	5	3	613.68	1839.02	6.6889	42.2343	14574	14574	MS2	17/68	20121024_A2.raw
	High	VAYVLDGEGEAEIVcPHLSR	Unambiguous	1	1	LOC_Os03g46100.1 protein	C15(Carbamidomethyl)	HCD	1	0	1	1	221	3.17879	0	0	0	1	3	738.703	2214.1	4.1293	44.6439	15016	15016	MS2	21/76	20121024_A4.raw
	High	GPFNILEQRPR	Unambiguous	1	1	LOC_Os03g46100.1 protein		HCD	1	0	1	1	80	3.17172	0	0	0.761807	0	2	663.87	1326.73	4.37677	36.8573	11946	11946	MS2	16/20	20121024_A4.raw
	High	VAYVLDGEGEAEIVcPHLSR	Unambiguous	1	1	LOC_Os03g46100.1 protein	C15(Carbamidomethyl)	HCD	1	0	1	1	321	3.16544	0	0	16.9129	18	3	738.703	2214.1	4.212	49.0533	16407	16407	MS2	17/76	20121024_A6.raw
	High	NPESFLSSFSK	Unambiguous	1	1	LOC_Os03g46100.1 protein		HCD	1	0	1	1	120	3.15992	0	0	0	9	1	1242.61	1242.61	4.09086	47.2628	15777	15777	MS2	15/20	20121024_A6.raw
	High	VAYVLDGEGEAEIVcPHLSR	Unambiguous	1	1	LOC_Os03g46100.1 protein	C15(Carbamidomethyl)	HCD	1	0	1	1	315	3.15876	0	0	36.5734	43	3	738.702	2214.09	2.558	47.7264	16693	16693	MS2	14/76	20121024_A2.raw
	High	VAYVLDGEGEAEIVcPHLSR	Unambiguous	1	1	LOC_Os03g46100.1 protein	C15(Carbamidomethyl)	HCD	1	0	1	1	236	3.14913	0	0	0	34	2	1107.55	2214.1	7.14011	46.5138	15654	15654	MS2	21/38	20121024_A4.raw
	High	VAYVLDGEGEAEIVcPHLSR	Unambiguous	1	1	LOC_Os03g46100.1 protein	C15(Carbamidomethyl)	HCD	1	0	1	1	222	3.14894	0	0	11.7434	13	3	738.702	2214.09	2.9715	50.3658	17000	17000	MS2	19/76	20121024_A4.raw
	High	SFVmPTHTDAHcIcYVAQGEGVVAIIENGEK	Unambiguous	1	1	LOC_Os03g46100.1 protein	M4(Oxidation); C12(Carbamidomethyl); C14(Carbamidomethyl)	HCD	1	0	1	1	47	3.13855	0	0		60	3	1150.21	3448.61	4.55459	58.1486	19103	19103	MS2	24/120	20121024_A7.raw
	High	GPFNILEQRPR	Unambiguous	1	1	LOC_Os03g46100.1 protein		HCD	1	0	1	1	127	3.13793	0	0	0	5	3	442.916	1326.73	5.1487	34.86	11107	11107	MS2	13/40	20121024_A3.raw
	High	EVDELLNAQQESAFLAGPEK	Unambiguous	1	1	LOC_Os03g46100.1 protein		HCD	1	0	1	1	209	3.12948	0	0	0	2	3	730.033	2188.09	3.88058	51.3995	17178	17178	MS2	17/76	20121024_A6.raw
	High	SFVmPTHTDAHcIcYVAQGEGVVAIIENGEK	Unambiguous	1	1	LOC_Os03g46100.1 protein	M4(Oxidation); C12(Carbamidomethyl); C14(Carbamidomethyl)	HCD	1	0	1	1	59	3.12199	0	0	5.30821	60	4	862.91	3448.62	5.91545	107.766	36362	36362	MS2	18/180	20121024_A5.raw
	High	VAYVLDGEGEAEIVcPHLSR	Unambiguous	1	1	LOC_Os03g46100.1 protein	C15(Carbamidomethyl)	HCD	1	0	1	1	185	3.12174	0	0	50.0251	13	3	738.703	2214.09	3.1369	47.8152	16117	16117	MS2	14/76	20121024_A4.raw
	High	MYLAGMNSVLK	Unambiguous	1	1	LOC_Os03g46100.1 protein		HCD	1	0	1	1	278	3.12055	0	0	0	37	1	1226.64	1226.64	7.02977	42.4667	14156	14156	MS2	17/20	20121024_A5.raw
	High	NPESFLSSFSK	Unambiguous	1	1	LOC_Os03g46100.1 protein		HCD	1	0	1	1	170	3.11845	0	0	0.291422	2	2	621.807	1242.61	4.91505	51.73	16883	16883	MS2	14/20	20121024_A7.raw
	High	NPESFLSSFSK	Unambiguous	1	1	LOC_Os03g46100.1 protein		HCD	1	0	1	1	98	3.11841	0	0	0	1	1	1242.61	1242.61	5.2697	44.166	14756	14756	MS2	15/20	20121024_A5.raw
	High	DSTLQIVcFDVHANNNER	Unambiguous	1	1	LOC_Os03g46100.1 protein	C8(Carbamidomethyl)	HCD	1	0	1	1	87	3.114	0	0	36.6727	60	3	711.336	2131.99	5.41722	107.472	36446	36446	MS2	17/68	20121024_A6.raw
	High	SFHDLAEHDIR	Unambiguous	1	1	LOC_Os03g46100.1 protein		HCD	1	0	1	1	229	3.11364	0	0	15.3181	5	3	447.22	1339.65	5.29989	33.2408	10363	10363	MS2	18/40	20121024_A1.raw
	High	VAYVLDGEGEAEIVcPHLSR	Unambiguous	1	1	LOC_Os03g46100.1 protein	C15(Carbamidomethyl)	HCD	1	0	1	1	292	3.11223	0	0	27.2535	30	3	738.702	2214.09	2.7234	48.0262	16191	16191	MS2	19/76	20121024_A3.raw
	High	GTVFVVPSGHPIVVTSSR	Unambiguous	1	1	LOC_Os03g46100.1 protein		HCD	1	0	1	1	114	3.10807	0	0	0.259929	0	3	613.679	1839.02	5.09584	42.439	14062	14062	MS2	23/68	20121024_A6.raw
	High	ILHTISVPGQIQFFFAPGGR	Unambiguous	1	1	LOC_Os03g46100.1 protein		HCD	1	0	1	1	44	3.108	0	0	18.3932	60	3	729.072	2185.2	3.87066	107.261	36171	36171	MS2	16/76	20121024_A5.raw
	High	VAYVLDGEGEAEIVcPHLSR	Unambiguous	1	1	LOC_Os03g46100.1 protein	C15(Carbamidomethyl)	HCD	1	0	1	1	232	3.10209	0	0	32.1344	7	3	738.704	2214.1	5.28709	44.1744	14759	14759	MS2	19/76	20121024_A5.raw
	High	SFHDLAEHDIR	Unambiguous	1	1	LOC_Os03g46100.1 protein		HCD	1	0	1	1	177	3.10073	0	0	0	0	2	670.326	1339.64	4.26204	30.8324	9420	9420	MS2	16/20	20121024_A6.raw
	High	EVDELLNAQQESAFLAGPEK	Unambiguous	1	1	LOC_Os03g46100.1 protein		HCD	1	0	1	1	269	3.10067	0	0	0	46	3	730.035	2188.09	6.80946	54.2583	17744	17744	MS2	18/76	20121024_A7.raw
	High	GTVFVVPSGHPIVVTSSR	Unambiguous	1	1	LOC_Os03g46100.1 protein		HCD	1	0	1	1	55	3.09912	0	0	6.31948	0	2	920.014	1839.02	4.9704	42.8583	14190	14190	MS2	15/34	20121024_A6.raw
	High	VAYVLDGEGEAEIVcPHLSR	Unambiguous	1	1	LOC_Os03g46100.1 protein	C15(Carbamidomethyl)	HCD	1	0	1	1	155	3.09653	0	0	1.31189	2	2	1107.55	2214.1	5.81693	43.9494	14754	14754	MS2	23/38	20121024_A4.raw
	High	VAYVLDGEGEAEIVcPHLSR	Unambiguous	1	1	LOC_Os03g46100.1 protein	C15(Carbamidomethyl)	HCD	1	0	1	1	235	3.09557	0	0	4.48185	33	3	738.705	2214.1	6.27948	52.6693	17590	17590	MS2	18/76	20121024_A6.raw
	High	VAYVLDGEGEAEIVcPHLSR	Unambiguous	1	1	LOC_Os03g46100.1 protein	C15(Carbamidomethyl)	HCD	1	0	1	1	315	3.07605	0	0	64.5187	20	3	738.704	2214.1	5.12169	54.1382	18215	18215	MS2	20/76	20121024_A4.raw
	High	VAYVLDGEGEAEIVcPHLSR	Unambiguous	1	1	LOC_Os03g46100.1 protein	C15(Carbamidomethyl)	HCD	1	0	1	1	228	3.07399	0	0	26.1577	12	3	738.701	2214.09	1.31751	43.6643	14585	14585	MS2	15/76	20121024_A5.raw
	High	GTVFVVPSGHPIVVTSSR	Unambiguous	1	1	LOC_Os03g46100.1 protein		HCD	1	0	1	1	75	3.0579	0	0	3.62464	17	2	920.014	1839.02	4.04111	41.8493	13867	13867	MS2	16/34	20121024_A6.raw
	High	GPFNILEQRPR	Unambiguous	1	1	LOC_Os03g46100.1 protein		HCD	1	0	1	1	121	3.05346	0	0	0	0	3	442.916	1326.73	4.59665	35.3676	11307	11307	MS2	14/40	20121024_A3.raw
	High	SFHDLAEHDIR	Unambiguous	1	1	LOC_Os03g46100.1 protein		HCD	1	0	1	1	192	3.04948	0	0	40.5034	2	3	447.22	1339.65	4.54815	30.283	9199	9199	MS2	18/40	20121024_A6.raw
	High	VAYVLDGEGEAEIVcPHLSR	Unambiguous	1	1	LOC_Os03g46100.1 protein	C15(Carbamidomethyl)	HCD	1	0	1	1	222	3.04582	0	0	0	6	3	738.703	2214.1	4.4601	44.0575	14796	14796	MS2	22/76	20121024_A3.raw
	High	MYLAGMNSVLK	Unambiguous	1	1	LOC_Os03g46100.1 protein		HCD	1	0	1	1	281	3.04579	0	0	0	40	1	1226.64	1226.64	6.33316	42.407	14190	14190	MS2	17/20	20121024_A4.raw
	High	VAYVLDGEGEAEIVcPHLSR	Unambiguous	1	1	LOC_Os03g46100.1 protein	C15(Carbamidomethyl)	HCD	1	0	1	1	244	3.045	0	0	9.6006	23	3	738.705	2214.1	6.11408	55.8687	18752	18752	MS2	20/76	20121024_A4.raw
	High	GPFNILEQRPR	Unambiguous	1	1	LOC_Os03g46100.1 protein		HCD	1	0	1	1	75	3.04465	0	0	6.18438	1	2	663.87	1326.73	4.00874	37.1659	12056	12056	MS2	15/20	20121024_A5.raw
	High	GPFNILEQRPR	Unambiguous	1	1	LOC_Os03g46100.1 protein		HCD	1	0	1	1	131	3.03876	0	0	0	1	2	663.871	1326.73	4.83681	40.7633	13980	13980	MS2	16/20	20121024_A2.raw
	High	VAYVLDGEGEAEIVcPHLSR	Unambiguous	1	1	LOC_Os03g46100.1 protein	C15(Carbamidomethyl)	HCD	1	0	1	1	231	3.03708	0	0	0	5	3	738.704	2214.1	4.7909	45.6495	15346	15346	MS2	21/76	20121024_A4.raw
	High	VAYVLDGEGEAEIVcPHLSR	Unambiguous	1	1	LOC_Os03g46100.1 protein	C15(Carbamidomethyl)	HCD	1	0	1	1	167	3.0352	0	0	0	2	2	1107.55	2214.1	4.82453	46.8302	15616	15616	MS2	23/38	20121024_A6.raw
	High	GTVFVVPSGHPIVVTSSR	Unambiguous	1	1	LOC_Os03g46100.1 protein		HCD	1	0	1	1	126	3.03318	0	0	10.3349	6	3	613.679	1839.02	5.69324	46.736	15166	15166	MS2	22/68	20121024_A7.raw
	High	ELAFAASAR	Unambiguous	1	1	LOC_Os03g46100.1 protein		HCD	1	0	1	1	339	3.03236	0	0	0	21	1	935.499	935.499	4.37835	30.0255	8957	8957	MS2	13/16	20121024_A5.raw
	High	DSTLQIVcFDVHANNNER	Unambiguous	1	1	LOC_Os03g46100.1 protein	C8(Carbamidomethyl)	HCD	1	0	1	1	185	3.0319	0	0	0	35	2	1066.5	2132	7.37023	42.8948	14356	14356	MS2	19/34	20121024_A3.raw
	High	EVDELLNAQQESAFLAGPEK	Unambiguous	1	1	LOC_Os03g46100.1 protein		HCD	1	0	1	1	136	3.02379	0	0	28.045	3	2	1094.54	2188.07	-2.33372	47.6767	16080	16080	MS2	20/38	20121024_A3.raw
	High	QGDVFVAPAGTINYLANTDGR	Unambiguous	1	1	LOC_Os03g46100.1 protein		HCD	1	0	1	1	186	3.02374	0	0	0	60	2	1090.05	2179.1	9.52647	53.759	17583	17583	MS2	17/40	20121024_A7.raw
	High	GTVFVVPSGHPIVVTSSR	Unambiguous	1	1	LOC_Os03g46100.1 protein		HCD	1	0	1	1	99	3.02264	0	0	5.92746	13	2	920.015	1839.02	5.63418	42.7608	14795	14795	MS2	15/34	20121024_A2.raw
	High	VAYVLDGEGEAEIVcPHLSR	Unambiguous	1	1	LOC_Os03g46100.1 protein	C15(Carbamidomethyl)	HCD	1	0	1	1	299	3.01937	0	0	0	22	3	738.705	2214.1	5.94869	49.8575	16826	16826	MS2	20/76	20121024_A4.raw
	High	EVDELLNAQQESAFLAGPEK	Unambiguous	1	1	LOC_Os03g46100.1 protein		HCD	1	0	1	1	262	3.01607	0	0	23.0378	5	3	730.033	2188.09	3.96426	48.7847	16463	16463	MS2	17/76	20121024_A4.raw
	High	GPFNILEQRPR	Unambiguous	1	1	LOC_Os03g46100.1 protein		HCD	1	0	1	1	108	3.01063	0	0	13.7893	5	2	663.871	1326.73	5.20484	35.884	11512	11512	MS2	15/20	20121024_A3.raw
	High	EVDELLNAQQESAFLAGPEK	Unambiguous	1	1	LOC_Os03g46100.1 protein		HCD	1	0	1	1	234	3.00646	0	0	0	39	2	1094.55	2188.09	6.48088	53.0965	17894	17894	MS2	20/38	20121024_A1.raw
	High	ILHTISVPGQIQFFFAPGGR	Unambiguous	1	1	LOC_Os03g46100.1 protein		HCD	1	0	1	1	56	2.99796	0	0	0	60	2	1093.1	2185.2	2.31267	65.3019	21550	21550	MS2	14/38	20121024_A7.raw
	High	GPFNILEQRPR	Unambiguous	1	1	LOC_Os03g46100.1 protein		HCD	1	0	1	1	76	2.99567	0	0	0.841237	0	2	663.871	1326.73	4.7448	37.3599	12147	12147	MS2	15/20	20121024_A4.raw
	High	VAYVLDGEGEAEIVcPHLSR	Unambiguous	1	1	LOC_Os03g46100.1 protein	C15(Carbamidomethyl)	HCD	1	0	1	1	300	2.99392	0	0	16.26	50	3	738.705	2214.1	6.85838	53.9055	17993	17993	MS2	19/76	20121024_A6.raw
	High	EVDELLNAQQESAFLAGPEK	Unambiguous	1	1	LOC_Os03g46100.1 protein		HCD	1	0	1	1	87	2.99155	0	0	0	60	2	1094.55	2188.09	5.81142	107.215	36342	36342	MS2	18/38	20121024_A6.raw
	High	ILHTISVPGQIQFFFAPGGR	Unambiguous	1	1	LOC_Os03g46100.1 protein		HCD	1	0	1	1	93	2.98685	0	0	0.153597	2	3	729.073	2185.2	5.12755	65.6227	21643	21643	MS2	18/76	20121024_A7.raw
	High	GPFNILEQRPR	Unambiguous	1	1	LOC_Os03g46100.1 protein		HCD	1	0	1	1	135	2.98309	0	0	11.5578	12	2	663.871	1326.73	5.29685	44.8116	14920	14920	MS2	16/20	20121024_A1.raw
	High	MYLAGMNSVLK	Unambiguous	1	1	LOC_Os03g46100.1 protein		HCD	1	0	1	1	257	2.98189	0	0	0	36	1	1226.63	1226.63	4.34284	45.9189	15289	15289	MS2	16/20	20121024_A6.raw
	High	NPESFLSSFSK	Unambiguous	1	1	LOC_Os03g46100.1 protein		HCD	1	0	1	1	67	2.97711	0	0	0	4	1	1242.61	1242.61	4.18909	47.7783	15951	15951	MS2	15/20	20121024_A6.raw
	High	VAYVLDGEGEAEIVcPHLSR	Unambiguous	1	1	LOC_Os03g46100.1 protein	C15(Carbamidomethyl)	HCD	1	0	1	1	300	2.9735	0	0	0	26	3	738.705	2214.1	6.94108	51.2257	17126	17126	MS2	20/76	20121024_A6.raw
	High	LLPPFHQASSLLR	Unambiguous	1	1	LOC_Os03g46100.1 protein		HCD	1	0	1	1	88	2.96982	0	0	0	0	3	493.623	1478.86	4.91285	41.5767	13807	13807	MS2	17/48	20121024_A5.raw
	High	SFHDLAEHDIR	Unambiguous	1	1	LOC_Os03g46100.1 protein		HCD	1	0	1	1	194	2.96175	0	0	9.89291	18	2	670.326	1339.65	4.62652	28.596	8407	8407	MS2	17/20	20121024_A4.raw
	High	VAYVLDGEGEAEIVcPHLSR	Unambiguous	1	1	LOC_Os03g46100.1 protein	C15(Carbamidomethyl)	HCD	1	0	1	1	282	2.95731	0	0	51.5219	4	3	738.705	2214.1	6.77568	45.8685	15267	15267	MS2	19/76	20121024_A6.raw
	High	VAYVLDGEGEAEIVcPHLSR	Unambiguous	1	1	LOC_Os03g46100.1 protein	C15(Carbamidomethyl)	HCD	1	0	1	1	214	2.94929	0	0	0.744061	0	3	738.704	2214.1	4.5428	43.6281	14652	14652	MS2	22/76	20121024_A4.raw
	High	EVDELLNAQQESAFLAGPEK	Unambiguous	1	1	LOC_Os03g46100.1 protein		HCD	1	0	1	1	280	2.94206	0	0	56.0177	15	3	730.033	2188.08	3.21112	47.7592	16107	16107	MS2	14/76	20121024_A3.raw
	High	VAYVLDGEGEAEIVcPHLSR	Unambiguous	1	1	LOC_Os03g46100.1 protein	C15(Carbamidomethyl)	HCD	1	0	1	1	244	2.93978	0	0	37.2334	5	3	738.704	2214.1	4.7082	46.6565	15706	15706	MS2	18/76	20121024_A4.raw
	High	SFHDLAEHDIR	Unambiguous	1	1	LOC_Os03g46100.1 protein		HCD	1	0	1	1	194	2.93527	0	0	0	35	4	335.667	1339.65	4.97093	28.7488	8426	8426	MS2	20/60	20121024_A3.raw
	High	EVDELLNAQQESAFLAGPEK	Unambiguous	1	1	LOC_Os03g46100.1 protein		HCD	1	0	1	1	270	2.92931	0	0	10.7354	60	3	730.035	2188.09	5.88896	53.744	17578	17578	MS2	16/76	20121024_A7.raw
	High	GPFNILEQRPR	Unambiguous	1	1	LOC_Os03g46100.1 protein		HCD	1	0	1	1	237	2.92273	0	0	33.0573	16	2	663.87	1326.73	3.73271	36.3537	11748	11748	MS2	12/20	20121024_A4.raw
	High	LLPPFHQASSLLR	Unambiguous	1	1	LOC_Os03g46100.1 protein		HCD	1	0	1	1	89	2.92175	0	0	9.59654	9	3	493.623	1478.85	4.41759	40.5588	13459	13459	MS2	17/48	20121024_A5.raw
	High	GTVFVVPSGHPIVVTSSR	Unambiguous	1	1	LOC_Os03g46100.1 protein		HCD	1	0	1	1	79	2.92165	0	0	0	21	2	920.015	1839.02	5.89969	38.9106	12779	12779	MS2	16/34	20121024_A5.raw
	High	EVDELLNAQQESAFLAGPEK	Unambiguous	1	1	LOC_Os03g46100.1 protein		HCD	1	0	1	1	285	2.9186	0	0	6.79629	31	3	730.034	2188.09	4.29899	51.9711	17370	17370	MS2	17/76	20121024_A6.raw
	High	VAYVLDGEGEAEIVcPHLSR	Unambiguous	1	1	LOC_Os03g46100.1 protein	C15(Carbamidomethyl)	HCD	1	0	1	1	319	2.91628	0	0	22.2614	25	3	738.705	2214.1	6.44488	46.7049	15735	15735	MS2	16/76	20121024_A3.raw
	High	SFHDLAEHDIR	Unambiguous	1	1	LOC_Os03g46100.1 protein		HCD	1	0	1	1	242	2.91571	0	0	72.9235	58	3	447.221	1339.65	7.07675	34.7556	10718	10718	MS2	17/40	20121024_A7.raw
	High	ELAFAASAR	Unambiguous	1	1	LOC_Os03g46100.1 protein		HCD	1	0	1	1	292	2.91474	0	0	0	9	1	935.499	935.499	4.96553	31.7232	9772	9772	MS2	12/16	20121024_A6.raw
	High	GPFNILEQRPR	Unambiguous	1	1	LOC_Os03g46100.1 protein		HCD	1	0	1	1	117	2.90846	0	0	0.677823	0	3	442.916	1326.73	4.73467	40.7748	13983	13983	MS2	15/40	20121024_A2.raw
	High	SFHDLAEHDIR	Unambiguous	1	1	LOC_Os03g46100.1 protein		HCD	1	0	1	1	178	2.90786	0	0	3.34836	1	2	670.326	1339.65	4.5354	29.1114	8603	8603	MS2	17/20	20121024_A4.raw
	High	VAYVLDGEGEAEIVcPHLSR	Unambiguous	1	1	LOC_Os03g46100.1 protein	C15(Carbamidomethyl)	HCD	1	0	1	1	304	2.907	0	0	9.31392	44	3	738.704	2214.1	4.7082	54.4081	18157	18157	MS2	19/76	20121024_A6.raw
	High	EVDELLNAQQESAFLAGPEK	Unambiguous	1	1	LOC_Os03g46100.1 protein		HCD	1	0	1	1	177	2.90694	0	0	0	60	2	1094.55	2188.1	8.93555	53.6286	17534	17534	MS2	19/38	20121024_A7.raw
	High	GPFNILEQRPR	Unambiguous	1	1	LOC_Os03g46100.1 protein		HCD	1	0	1	1	124	2.90669	0	0	20.0082	11	2	663.871	1326.73	5.20484	34.8717	11113	11113	MS2	15/20	20121024_A3.raw
	High	MYLAGMNSVLKK	Unambiguous	1	1	LOC_Os03g46100.1 protein		HCD	1	0	1	1	266	2.90505	0	1	14.3412	20	2	677.868	1354.73	4.77881	36.5472	11833	11833	MS2	13/22	20121024_A4.raw
	High	GPFNILEQRPR	Unambiguous	1	1	LOC_Os03g46100.1 protein		HCD	1	0	1	1	120	2.90452	0	0	0	3	3	442.917	1326.74	5.70074	44.6362	14857	14857	MS2	14/40	20121024_A1.raw
	High	RRPYVFGR	Unambiguous	1	1	LOC_Os03g46100.1 protein		HCD	1	0	1	1	145	2.89697	0	1	2.58942	23	3	350.872	1050.6	5.06754	27.4962	7960	7960	MS2	16/28	20121024_A3.raw
	High	VAYVLDGEGEAEIVcPHLSR	Unambiguous	1	1	LOC_Os03g46100.1 protein	C15(Carbamidomethyl)	HCD	1	0	1	1	227	2.89594	0	0	4.14593	0	3	738.704	2214.1	4.6255	46.502	15503	15503	MS2	19/76	20121024_A6.raw
	High	SFHDLAEHDIR	Unambiguous	1	1	LOC_Os03g46100.1 protein		HCD	1	0	1	1	212	2.89463	0	0	5.34853	6	3	447.22	1339.65	5.36823	28.6527	8386	8386	MS2	18/40	20121024_A3.raw
	High	LLPPFHQASSLLR	Unambiguous	1	1	LOC_Os03g46100.1 protein		HCD	1	0	1	1	68	2.89197	0	0	0	4	3	493.623	1478.85	4.78903	50.3274	16380	16380	MS2	17/48	20121024_A7.raw
	High	GPFNILEQRPR	Unambiguous	1	1	LOC_Os03g46100.1 protein		HCD	1	0	1	1	83	2.88732	0	0	0	0	2	663.871	1326.73	4.92882	40.6063	13379	13379	MS2	15/20	20121024_A6.raw
	High	NPESFLSSFSK	Unambiguous	1	1	LOC_Os03g46100.1 protein		HCD	1	0	1	1	158	2.88436	0	0	0.117556	0	2	621.807	1242.61	4.62034	43.6371	14576	14576	MS2	12/20	20121024_A5.raw
	High	VAYVLDGEGEAEIVcPHLSR	Unambiguous	1	1	LOC_Os03g46100.1 protein	C15(Carbamidomethyl)	HCD	1	0	1	1	242	2.87528	0	0	7.3436	60	2	1107.55	2214.1	4.16294	50.14	16313	16313	MS2	22/38	20121024_A7.raw
	High	GTVFVVPSGHPIVVTSSR	Unambiguous	1	1	LOC_Os03g46100.1 protein		HCD	1	0	1	1	83	2.87481	0	0	3.73438	0	2	920.014	1839.02	4.77127	42.3567	14034	14034	MS2	16/34	20121024_A6.raw
	High	mYLAGMNSVLK	Unambiguous	1	1	LOC_Os03g46100.1 protein	M1(Oxidation)	HCD	1	0	1	1	287	2.87207	0	0	0	34	1	1242.63	1242.63	3.95847	40.9266	13510	13510	MS2	16/20	20121024_A6.raw
	High	SFHDLAEHDIR	Unambiguous	1	1	LOC_Os03g46100.1 protein		HCD	1	0	1	1	262	2.87161	0	0	24.5818	7	3	447.221	1339.65	6.46168	28.7557	8404	8404	MS2	17/40	20121024_A5.raw
	High	SFHDLAEHDIR	Unambiguous	1	1	LOC_Os03g46100.1 protein		HCD	1	0	1	1	196	2.87147	0	0	0	13	4	335.666	1339.64	3.78636	28.637	8423	8423	MS2	21/60	20121024_A4.raw
	High	VAYVLDGEGEAEIVcPHLSR	Unambiguous	1	1	LOC_Os03g46100.1 protein	C15(Carbamidomethyl)	HCD	1	0	1	1	223	2.87115	0	0	40.9016	30	3	738.704	2214.1	5.61789	57.6874	19286	19286	MS2	15/76	20121024_A4.raw
	High	mYLAGMNSVLK	Unambiguous	1	1	LOC_Os03g46100.1 protein	M1(Oxidation)	HCD	1	0	1	1	331	2.86993	0	0	0	20	2	621.817	1242.63	3.8003	37.9216	12384	12384	MS2	13/20	20121024_A5.raw
	High	VAYVLDGEGEAEIVcPHLSR	Unambiguous	1	1	LOC_Os03g46100.1 protein	C15(Carbamidomethyl)	HCD	1	0	1	1	241	2.8646	0	0	1.39836	4	3	738.703	2214.1	4.0466	48.0211	16034	16034	MS2	22/76	20121024_A6.raw
	High	VAYVLDGEGEAEIVcPHLSR	Unambiguous	1	1	LOC_Os03g46100.1 protein	C15(Carbamidomethyl)	HCD	1	0	1	1	228	2.86352	0	0	0.799363	2	3	738.704	2214.1	4.6255	45.1478	15176	15176	MS2	22/76	20121024_A4.raw
	High	VAYVLDGEGEAEIVcPHLSR	Unambiguous	1	1	LOC_Os03g46100.1 protein	C15(Carbamidomethyl)	HCD	1	0	1	1	251	2.86092	0	0	38.3141	6	3	738.703	2214.1	4.1293	42.5423	14225	14225	MS2	15/76	20121024_A3.raw
	High	VAYVLDGEGEAEIVcPHLSR	Unambiguous	1	1	LOC_Os03g46100.1 protein	C15(Carbamidomethyl)	HCD	1	0	1	1	289	2.85786	0	0	0	29	3	738.702	2214.09	2.14451	50.7095	16978	16978	MS2	18/76	20121024_A6.raw
	High	NPESFLSSFSK	Unambiguous	1	1	LOC_Os03g46100.1 protein		HCD	1	0	1	1	81	2.85209	0	0	4.72453	25	1	1242.61	1242.61	6.3503	51.9923	16969	16969	MS2	15/20	20121024_A7.raw
	High	NPESFLSSFSK	Unambiguous	1	1	LOC_Os03g46100.1 protein		HCD	1	0	1	1	254	2.85164	0	0	0	60	1	1242.61	1242.61	6.15383	50.4054	16950	16950	MS2	16/20	20121024_A1.raw
	High	VAYVLDGEGEAEIVcPHLSR	Unambiguous	1	1	LOC_Os03g46100.1 protein	C15(Carbamidomethyl)	HCD	1	0	1	1	211	2.84846	0	0	1.72439	2	3	738.703	2214.1	4.3774	47.5158	15861	15861	MS2	18/76	20121024_A6.raw
	High	SFHDLAEHDIR	Unambiguous	1	1	LOC_Os03g46100.1 protein		HCD	1	0	1	1	158	2.8455	0	0	0	0	3	447.22	1339.65	5.02653	29.1101	8602	8602	MS2	21/40	20121024_A4.raw
	High	NPESFLSSFSK	Unambiguous	1	1	LOC_Os03g46100.1 protein		HCD	1	0	1	1	217	2.84349	0	0	0	10	2	621.804	1242.6	-0.095055	39.8974	13194	13194	MS2	12/20	20121024_A5.raw
	High	RRPYVFGR	Unambiguous	1	1	LOC_Os03g46100.1 protein		HCD	1	0	1	1	142	2.84299	0	1	50.9316	38	3	350.872	1050.6	4.80611	27.2964	7843	7843	MS2	14/28	20121024_A4.raw
	High	VAYVLDGEGEAEIVcPHLSR	Unambiguous	1	1	LOC_Os03g46100.1 protein	C15(Carbamidomethyl)	HCD	1	0	1	1	262	2.84259	0	0	0	30	2	1107.55	2214.09	3.94241	44.2207	14851	14851	MS2	22/38	20121024_A3.raw
	High	EVDELLNAQQESAFLAGPEK	Unambiguous	1	1	LOC_Os03g46100.1 protein		HCD	1	0	1	1	226	2.83819	0	0	13.3874	19	2	1094.55	2188.09	5.81142	48.5588	16291	16291	MS2	20/38	20121024_A5.raw
	High	WREEEEEEEEQQK	Unambiguous	1	1	LOC_Os03g46100.1 protein		HCD	1	0	1	1	49	2.83531	0	1	0	12	2	889.384	1777.76	5.45661	27.0297	7742	7742	MS2	19/24	20121024_A4.raw
	High	MYLAGMNSVLKK	Unambiguous	1	1	LOC_Os03g46100.1 protein		HCD	1	0	1	1	256	2.8335	0	1	56.1433	15	2	677.868	1354.73	4.5986	39.6651	13055	13055	MS2	13/22	20121024_A6.raw
	High	SFHDLAEHDIR	Unambiguous	1	1	LOC_Os03g46100.1 protein		HCD	1	0	1	1	183	2.83322	0	0	2.01008	2	3	447.22	1339.65	4.61649	28.6054	8411	8411	MS2	18/40	20121024_A4.raw
	High	NPESFLSSFSK	Unambiguous	1	1	LOC_Os03g46100.1 protein		HCD	1	0	1	1	164	2.83001	0	0	1.12918	1	2	621.807	1242.61	4.91505	47.2234	16511	16511	MS2	11/20	20121024_A2.raw
	High	GPFNILEQRPR	Unambiguous	1	1	LOC_Os03g46100.1 protein		HCD	1	0	1	1	170	2.82865	0	0	30.1292	2	3	442.915	1326.73	2.94051	36.7358	11878	11878	MS2	13/40	20121024_A5.raw
	High	MYLAGmNSVLK	Unambiguous	1	1	LOC_Os03g46100.1 protein	M6(Oxidation)	HCD	1	0	1	1	298	2.82245	0	0	44.0615	9	2	621.819	1242.63	6.25618	34.9151	11122	11122	MS2	12/20	20121024_A4.raw
	High	ELAFAASAR	Unambiguous	1	1	LOC_Os03g46100.1 protein		HCD	1	0	1	1	367	2.8221	0	0	0	19	1	935.5	935.5	5.74845	29.5184	8778	8778	MS2	12/16	20121024_A3.raw
	High	RRPYVFGR	Unambiguous	1	1	LOC_Os03g46100.1 protein		HCD	1	0	1	1	173	2.81996	0	1	14.1284	7	3	350.872	1050.6	4.80611	28.1802	8498	8498	MS2	16/28	20121024_A2.raw
	High	LLPPFHQASSLLR	Unambiguous	1	1	LOC_Os03g46100.1 protein		HCD	1	0	1	1	88	2.81937	0	0	30.7984	40	3	493.623	1478.86	5.40811	49.8234	16210	16210	MS2	16/48	20121024_A7.raw
	High	SFHDLAEHDIR	Unambiguous	1	1	LOC_Os03g46100.1 protein		HCD	1	0	1	1	221	2.8161	0	0	5.57222	2	3	447.22	1339.64	4.27478	30.8412	9698	9698	MS2	18/40	20121024_A2.raw
	High	GTVFVVPSGHPIVVTSSR	Unambiguous	1	1	LOC_Os03g46100.1 protein		HCD	1	0	1	1	81	2.8112	0	0	23.2587	20	2	920.015	1839.02	5.23591	39.4285	12995	12995	MS2	17/34	20121024_A5.raw
	High	SFHDLAEHDIR	Unambiguous	1	1	LOC_Os03g46100.1 protein		HCD	1	0	1	1	257	2.81025	0	0	51.3921	4	2	670.326	1339.64	4.0798	30.3266	9221	9221	MS2	16/20	20121024_A6.raw
	High	EVDELLNAQQESAFLAGPEK	Unambiguous	1	1	LOC_Os03g46100.1 protein		HCD	1	0	1	1	147	2.80811	0	0	1.69464	11	2	1094.55	2188.09	5.25354	52.5433	17546	17546	MS2	20/38	20121024_A6.raw
	High	EVDELLNAQQESAFLAGPEK	Unambiguous	1	1	LOC_Os03g46100.1 protein		HCD	1	0	1	1	211	2.80587	0	0	0	1	3	730.033	2188.09	4.04794	50.893	17029	17029	MS2	17/76	20121024_A6.raw
	High	ELAFAASAR	Unambiguous	1	1	LOC_Os03g46100.1 protein		HCD	1	0	1	1	355	2.80564	0	0	0	30	1	935.502	935.502	8.29292	30.0085	9007	9007	MS2	12/16	20121024_A4.raw
	High	SFHDLAEHDIR	Unambiguous	1	1	LOC_Os03g46100.1 protein		HCD	1	0	1	1	279	2.79892	0	0	31.344	4	2	670.328	1339.65	6.7223	28.8072	8429	8429	MS2	14/20	20121024_A5.raw
	High	VAYVLDGEGEAEIVcPHLSR	Unambiguous	1	1	LOC_Os03g46100.1 protein	C15(Carbamidomethyl)	HCD	1	0	1	1	252	2.79169	0	0	34.9514	23	2	1107.55	2214.1	6.1929	47.0463	15840	15840	MS2	22/38	20121024_A4.raw
	High	VAYVLDGEGEAEIVcPHLSR	Unambiguous	1	1	LOC_Os03g46100.1 protein	C15(Carbamidomethyl)	HCD	1	0	1	1	302	2.78487	0	0	63.6396	17	3	738.705	2214.1	5.94869	52.9528	17844	17844	MS2	21/76	20121024_A4.raw
	High	mYLAGMNSVLK	Unambiguous	1	1	LOC_Os03g46100.1 protein	M1(Oxidation)	HCD	1	0	1	1	302	2.78368	0	0	25.0303	25	2	621.818	1242.63	4.68442	40.8313	13473	13473	MS2	12/20	20121024_A6.raw
	High	GPFNILEQRPR	Unambiguous	1	1	LOC_Os03g46100.1 protein		HCD	1	0	1	1	129	2.78268	0	0	5.07497	2	3	442.916	1326.73	4.73467	36.4153	11774	11774	MS2	12/40	20121024_A4.raw
	High	GPFNILEQRPR	Unambiguous	1	1	LOC_Os03g46100.1 protein		HCD	1	0	1	1	156	2.78232	0	0	8.94681	8	3	442.916	1326.73	4.32063	40.2671	13770	13770	MS2	12/40	20121024_A2.raw
	High	ELAFAASAR	Unambiguous	1	1	LOC_Os03g46100.1 protein		HCD	1	0	1	1	360	2.77983	0	0	5.2599	21	1	935.498	935.498	3.8564	33.2503	10379	10379	MS2	13/16	20121024_A6.raw
	High	MYLAGmNSVLK	Unambiguous	1	1	LOC_Os03g46100.1 protein	M6(Oxidation)	HCD	1	0	1	1	195	2.77817	0	0	0	11	2	621.817	1242.63	4.19324	37.3059	12123	12123	MS2	12/20	20121024_A6.raw
	High	mYLAGmNSVLK	Unambiguous	1	1	LOC_Os03g46100.1 protein	M1(Oxidation); M6(Oxidation)	HCD	1	0	1	1	279	2.77713	0	0	11.0528	20	2	629.814	1258.62	3.5247	33.3754	10436	10436	MS2	13/20	20121024_A6.raw
	High	GPFNILEQRPR	Unambiguous	1	1	LOC_Os03g46100.1 protein		HCD	1	0	1	1	115	2.77417	0	0	0.852727	0	3	442.916	1326.73	4.52765	37.4275	12174	12174	MS2	14/40	20121024_A4.raw
	High	EVDELLNAQQESAFLAGPEK	Unambiguous	1	1	LOC_Os03g46100.1 protein		HCD	1	0	1	1	166	2.77251	0	0	2.11854	0	2	1094.55	2188.09	5.36511	51.022	17065	17065	MS2	21/38	20121024_A6.raw
	High	SFHDLAEHDIR	Unambiguous	1	1	LOC_Os03g46100.1 protein		HCD	1	0	1	1	192	2.77244	0	0	0	4	4	335.667	1339.64	3.87748	30.9922	9770	9770	MS2	20/60	20121024_A2.raw
	High	SFHDLAEHDIR	Unambiguous	1	1	LOC_Os03g46100.1 protein		HCD	1	0	1	1	197	2.77162	0	0	0	1	4	335.666	1339.64	3.69524	30.8336	9421	9421	MS2	20/60	20121024_A6.raw
	High	VAYVLDGEGEAEIVcPHLSR	Unambiguous	1	1	LOC_Os03g46100.1 protein	C15(Carbamidomethyl)	HCD	1	0	1	1	232	2.77123	0	0	0	0	3	738.704	2214.1	4.7909	44.1331	14822	14822	MS2	21/76	20121024_A4.raw
	High	NPESFLSSFSK	Unambiguous	1	1	LOC_Os03g46100.1 protein		HCD	1	0	1	1	236	2.76923	0	0	0	35	2	621.808	1242.61	7.66567	46.7119	16321	16321	MS2	11/20	20121024_A2.raw
	High	NPESFLSSFSK	Unambiguous	1	1	LOC_Os03g46100.1 protein		HCD	1	0	1	1	165	2.7665	0	0	0.0952122	0	2	621.807	1242.61	4.5221	43.8299	14714	14714	MS2	12/20	20121024_A4.raw
	High	LLPPFHQASSLLR	Unambiguous	1	1	LOC_Os03g46100.1 protein		HCD	1	0	1	1	99	2.75473	0	0	0	39	3	493.622	1478.85	3.42707	46.2963	15419	15419	MS2	16/48	20121024_A6.raw
	High	RPYVFGR	Unambiguous	1	1	LOC_Os03g46100.1 protein		HCD	1	0	1	1	190	2.74951	0	0	0	36	2	447.753	894.499	5.6087	28.9109	8588	8588	MS2	12/12	20121024_A6.raw
	High	NPESFLSSFSKGVQR	Unambiguous	1	1	LOC_Os03g46100.1 protein		HCD	1	0	1	1	229	2.7468	0	1	35.8692	16	3	561.625	1682.86	5.60576	42.8747	14311	14311	MS2	16/56	20121024_A5.raw
	High	SFHDLAEHDIR	Unambiguous	1	1	LOC_Os03g46100.1 protein		HCD	1	0	1	1	184	2.74481	0	0	0.970015	0	3	447.22	1339.65	4.82151	30.7867	9400	9400	MS2	19/40	20121024_A6.raw
	High	LLPPFHQASSLLR	Unambiguous	1	1	LOC_Os03g46100.1 protein		HCD	1	0	1	1	84	2.73909	0	0	5.37535	11	3	493.623	1478.85	3.92233	40.9214	13630	13630	MS2	17/48	20121024_A4.raw
	High	SFHDLAEHDIR	Unambiguous	1	1	LOC_Os03g46100.1 protein		HCD	1	0	1	1	237	2.73581	0	0	18.3655	35	4	335.667	1339.64	4.33309	34.9114	10788	10788	MS2	17/60	20121024_A7.raw
	High	VAYVLDGEGEAEIVcPHLSR	Unambiguous	1	1	LOC_Os03g46100.1 protein	C15(Carbamidomethyl)	HCD	1	0	1	1	305	2.73519	0	0	8.77352	25	3	738.705	2214.1	5.86599	56.3081	18793	18793	MS2	15/76	20121024_A6.raw
	High	GPFNILEQRPR	Unambiguous	1	1	LOC_Os03g46100.1 protein		HCD	1	0	1	1	184	2.72865	0	0	20.6183	27	2	663.871	1326.73	5.02082	40.2512	13764	13764	MS2	11/20	20121024_A2.raw
	High	RRPYVFGR	Unambiguous	1	1	LOC_Os03g46100.1 protein		HCD	1	0	1	1	140	2.72501	0	1	0	7	3	350.872	1050.6	4.19611	27.2324	7784	7784	MS2	15/28	20121024_A5.raw
	High	GPFNILEQRPR	Unambiguous	1	1	LOC_Os03g46100.1 protein		HCD	1	0	1	1	158	2.72388	0	0	70.7538	13	3	442.916	1326.73	5.35572	41.0971	13573	13573	MS2	12/40	20121024_A6.raw
	High	GPFNILEQRPR	Unambiguous	1	1	LOC_Os03g46100.1 protein		HCD	1	0	1	1	73	2.71866	0	0	2.09443	7	2	663.871	1326.73	4.65279	45.8657	14865	14865	MS2	15/20	20121024_A7.raw
	High	EVDELLNAQQESAFLAGPEK	Unambiguous	1	1	LOC_Os03g46100.1 protein		HCD	1	0	1	1	154	2.71783	0	0	0	8	2	1094.55	2188.1	9.49343	50.0157	16735	16735	MS2	17/38	20121024_A6.raw
	High	RRPYVFGR	Unambiguous	1	1	LOC_Os03g46100.1 protein		HCD	1	0	1	1	141	2.71684	0	1	0	5	3	350.871	1050.6	3.93469	27.1907	7911	7911	MS2	15/28	20121024_A6.raw
	High	LLPPFHQASSLLR	Unambiguous	1	1	LOC_Os03g46100.1 protein		HCD	1	0	1	1	103	2.71676	0	0	11.127	10	3	493.621	1478.85	0.826934	40.0859	13274	13274	MS2	12/48	20121024_A4.raw
	High	GPFNILEQRPR	Unambiguous	1	1	LOC_Os03g46100.1 protein		HCD	1	0	1	1	87	2.70895	0	0	5.50582	9	2	663.871	1326.73	5.02082	44.3027	14737	14737	MS2	13/20	20121024_A1.raw
	High	GPFNILEQRPR	Unambiguous	1	1	LOC_Os03g46100.1 protein		HCD	1	0	1	1	72	2.7034	0	0	0	1	2	663.871	1326.73	4.7448	35.382	11312	11312	MS2	14/20	20121024_A3.raw
	High	WREEEEEEEEQQK	Unambiguous	1	1	LOC_Os03g46100.1 protein		HCD	1	0	1	1	40	2.70251	0	1	18.3786	47	2	889.384	1777.76	4.83863	27.0525	7815	7815	MS2	17/24	20121024_A3.raw
	High	NPESFLSSFSK	Unambiguous	1	1	LOC_Os03g46100.1 protein		HCD	1	0	1	1	226	2.70238	0	0	17.3574	6	2	621.807	1242.61	4.71858	43.1283	14400	14400	MS2	11/20	20121024_A5.raw
	High	MYLAGmNSVLK	Unambiguous	1	1	LOC_Os03g46100.1 protein	M6(Oxidation)	HCD	1	0	1	1	309	2.69715	0	0	12.0617	60	2	621.818	1242.63	5.4703	39.1003	12838	12838	MS2	12/20	20121024_A6.raw
	High	WREEEEEEEEQQK	Unambiguous	1	1	LOC_Os03g46100.1 protein		HCD	1	0	1	1	51	2.68953	0	1	0	60	2	889.386	1777.76	7.10457	27.5746	8232	8232	MS2	16/24	20121024_A2.raw
	High	GPFNILEQRPR	Unambiguous	1	1	LOC_Os03g46100.1 protein		HCD	1	0	1	1	155	2.68931	0	0	14.9867	9	3	442.916	1326.73	5.28671	39.5871	13024	13024	MS2	12/40	20121024_A6.raw
	High	GPFNILEQRPR	Unambiguous	1	1	LOC_Os03g46100.1 protein		HCD	1	0	1	1	147	2.68393	0	0	50.9328	34	3	442.917	1326.73	5.42472	44.132	14671	14671	MS2	12/40	20121024_A1.raw
	High	NPESFLSSFSK	Unambiguous	1	1	LOC_Os03g46100.1 protein		HCD	1	0	1	1	237	2.68086	0	0	0	21	2	621.806	1242.6	3.44149	40.4036	13393	13393	MS2	11/20	20121024_A5.raw
	High	GPFNILEQRPR	Unambiguous	1	1	LOC_Os03g46100.1 protein		HCD	1	0	1	1	72	2.67752	0	0	1.61643	4	2	663.871	1326.73	5.11283	45.3631	14681	14681	MS2	16/20	20121024_A7.raw
	High	VAYVLDGEGEAEIVcPHLSR	Unambiguous	1	1	LOC_Os03g46100.1 protein	C15(Carbamidomethyl)	HCD	1	0	1	1	310	2.6775	0	0	34.8441	57	3	738.706	2214.1	7.68537	49.2721	16023	16023	MS2	15/76	20121024_A7.raw
	High	GPFNILEQRPR	Unambiguous	1	1	LOC_Os03g46100.1 protein		HCD	1	0	1	1	119	2.67727	0	0	0.0614922	0	3	442.916	1326.73	5.07969	40.0932	13208	13208	MS2	12/40	20121024_A6.raw
	High	GTVFVVPSGHPIVVTSSR	Unambiguous	1	1	LOC_Os03g46100.1 protein		HCD	1	0	1	1	74	2.67514	0	0	6.69165	56	2	920.015	1839.02	5.96606	46.7262	15162	15162	MS2	18/34	20121024_A7.raw
	High	LLPPFHQASSLLR	Unambiguous	1	1	LOC_Os03g46100.1 protein		HCD	1	0	1	1	82	2.67298	0	0	18.421	4	3	493.623	1478.86	5.40811	39.7727	13160	13160	MS2	17/48	20121024_A3.raw
	High	MYLAGMNSVLK	Unambiguous	1	1	LOC_Os03g46100.1 protein		HCD	1	0	1	1	260	2.67114	0	0	13.8421	25	2	613.82	1226.63	4.28212	42.3363	14164	14164	MS2	12/20	20121024_A4.raw
	High	SFHDLAEHDIR	Unambiguous	1	1	LOC_Os03g46100.1 protein		HCD	1	0	1	1	137	2.66732	0	0	25.6007	60	2	670.327	1339.65	5.62885	107.572	35899	35899	MS2	15/20	20121024_A4.raw
	High	LLPPFHQASSLLR	Unambiguous	1	1	LOC_Os03g46100.1 protein		HCD	1	0	1	1	109	2.65829	0	0	57.9385	23	3	493.623	1478.85	4.23187	39.5631	13059	13059	MS2	14/48	20121024_A5.raw
	High	GPFNILEQRPR	Unambiguous	1	1	LOC_Os03g46100.1 protein		HCD	1	0	1	1	134	2.65783	0	0	17.8977	44	3	442.916	1326.73	3.76858	83.6944	27126	27126	MS2	13/40	20121024_A6.raw
	High	NPESFLSSFSK	Unambiguous	1	1	LOC_Os03g46100.1 protein		HCD	1	0	1	1	236	2.65464	0	0	21.6043	3	2	621.806	1242.6	3.53973	43.2561	14529	14529	MS2	12/20	20121024_A4.raw
	High	LLPPFHQASSLLR	Unambiguous	1	1	LOC_Os03g46100.1 protein		HCD	1	0	1	1	78	2.65285	0	0	0	6	3	493.623	1478.85	4.4795	44.652	14878	14878	MS2	16/48	20121024_A6.raw
	High	GPFNILEQRPR	Unambiguous	1	1	LOC_Os03g46100.1 protein		HCD	1	0	1	1	137	2.65167	0	0	0	2	3	442.916	1326.73	5.01069	45.3497	14677	14677	MS2	16/40	20121024_A7.raw
	High	NPESFLSSFSK	Unambiguous	1	1	LOC_Os03g46100.1 protein		HCD	1	0	1	1	174	2.64737	0	0	1.80599	3	2	621.807	1242.61	5.40623	50.8367	17091	17091	MS2	13/20	20121024_A1.raw
	High	GPFNILEQRPR	Unambiguous	1	1	LOC_Os03g46100.1 protein		HCD	1	0	1	1	123	2.64642	0	0	5.42976	45	3	442.916	1326.73	4.87268	44.8403	14499	14499	MS2	13/40	20121024_A7.raw
	High	MYLAGMNSVLK	Unambiguous	1	1	LOC_Os03g46100.1 protein		HCD	1	0	1	1	155	2.64328	0	0	8.0378	10	1	1226.63	1226.63	4.54187	46.4252	15471	15471	MS2	15/20	20121024_A6.raw
	High	NPESFLSSFSK	Unambiguous	1	1	LOC_Os03g46100.1 protein		HCD	1	0	1	1	250	2.63603	0	0	0	17	2	621.807	1242.61	5.11152	44.6461	14915	14915	MS2	11/20	20121024_A5.raw
	High	GPFNILEQRPR	Unambiguous	1	1	LOC_Os03g46100.1 protein		HCD	1	0	1	1	127	2.63267	0	0	0.105503	0	3	442.916	1326.73	4.87268	36.9177	11968	11968	MS2	13/40	20121024_A4.raw
	High	GPFNILEQRPR	Unambiguous	1	1	LOC_Os03g46100.1 protein		HCD	1	0	1	1	186	2.63264	0	0		60	3	442.916	1326.73	4.94724	35.7931	11515	11515	MS2	12/40	20121024_A4.raw
	High	SFHDLAEHDIR	Unambiguous	1	1	LOC_Os03g46100.1 protein		HCD	1	0	1	1	271	2.6281	0	0	19.8027	29	2	670.324	1339.64	1.16392	32.4509	10038	10038	MS2	14/20	20121024_A6.raw
	High	GTVFVVPSGHPIVVTSSR	Unambiguous	1	1	LOC_Os03g46100.1 protein		HCD	1	0	1	1	102	2.6228	0	0	44.8018	15	2	920.018	1839.03	8.35564	42.256	14584	14584	MS2	14/34	20121024_A2.raw
	High	LLPPFHQASSLLR	Unambiguous	1	1	LOC_Os03g46100.1 protein		HCD	1	0	1	1	69	2.62084	0	0	7.04817	12	3	493.623	1478.86	5.22239	48.9253	16409	16409	MS2	16/48	20121024_A1.raw
	High	GTVFVVPSGHPIVVTSSR	Unambiguous	1	1	LOC_Os03g46100.1 protein		HCD	1	0	1	1	101	2.61947	0	0	27.7342	13	2	920.014	1839.02	4.30662	37.9446	12388	12388	MS2	15/34	20121024_A3.raw
	High	ELAFAASAR	Unambiguous	1	1	LOC_Os03g46100.1 protein		HCD	1	0	1	1	303	2.61043	0	0	0	21	1	935.5	935.5	5.55272	32.3132	10353	10353	MS2	11/16	20121024_A2.raw
	High	LLPPFHQASSLLR	Unambiguous	1	1	LOC_Os03g46100.1 protein		HCD	1	0	1	1	86	2.60714	0	0	14.3456	0	3	493.623	1478.85	4.60331	41.4265	13817	13817	MS2	15/48	20121024_A4.raw
	High	MYLAGMNSVLK	Unambiguous	1	1	LOC_Os03g46100.1 protein		HCD	1	0	1	1	280	2.60706	0	0	18.441	10	2	613.819	1226.63	2.68986	45.8413	15255	15255	MS2	12/20	20121024_A6.raw
	High	MYLAGmNSVLK	Unambiguous	1	1	LOC_Os03g46100.1 protein	M6(Oxidation)	HCD	1	0	1	1	283	2.60677	0	0	11.3665	19	2	621.819	1242.63	7.23852	37.7701	12710	12710	MS2	11/20	20121024_A2.raw
	High	GTVFVVPSGHPIVVTSSR	Unambiguous	1	1	LOC_Os03g46100.1 protein		HCD	1	0	1	1	75	2.60102	0	0	12.3933	5	2	920.015	1839.02	5.63418	47.2313	15343	15343	MS2	14/34	20121024_A7.raw
	High	RPYVFGR	Unambiguous	1	1	LOC_Os03g46100.1 protein		HCD	1	0	1	1	187	2.59403	0	0	0	18	2	447.753	894.5	5.8134	29.509	9118	9118	MS2	11/12	20121024_A2.raw
	High	MYLAGMNSVLK	Unambiguous	1	1	LOC_Os03g46100.1 protein		HCD	1	0	1	1	187	2.59237	0	0	27.7183	3	2	613.82	1226.63	4.28212	41.0842	13662	13662	MS2	12/20	20121024_A3.raw
	High	mYLAGmNSVLK	Unambiguous	1	1	LOC_Os03g46100.1 protein	M1(Oxidation); M6(Oxidation)	HCD	1	0	1	1	284	2.59192	0	0	12.7841	28	2	629.816	1258.62	6.14334	35.7665	11353	11353	MS2	11/20	20121024_A1.raw
	High	NPESFLSSFSK	Unambiguous	1	1	LOC_Os03g46100.1 protein		HCD	1	0	1	1	250	2.58653	0	0	58.1935	34	2	621.807	1242.61	5.308	50.335	16921	16921	MS2	11/20	20121024_A1.raw
	High	LLPPFHQASSLLR	Unambiguous	1	1	LOC_Os03g46100.1 protein		HCD	1	0	1	1	85	2.57451	0	0	9.92088	1	3	493.623	1478.86	4.97476	40.278	13370	13370	MS2	16/48	20121024_A3.raw
	High	LLPPFHQASSLLR	Unambiguous	1	1	LOC_Os03g46100.1 protein		HCD	1	0	1	1	90	2.57225	0	0	0.589032	0	3	493.623	1478.86	5.09857	41.0697	13636	13636	MS2	16/48	20121024_A5.raw
	High	GTVFVVPSGHPIVVTSSR	Unambiguous	1	1	LOC_Os03g46100.1 protein		HCD	1	0	1	1	116	2.56696	0	0	0.339324	1	3	613.679	1839.02	4.99628	47.2463	15348	15348	MS2	22/68	20121024_A7.raw
	High	GPFNILEQRPR	Unambiguous	1	1	LOC_Os03g46100.1 protein		HCD	1	0	1	1	115	2.56635	0	0	0.0629199	0	3	442.916	1326.73	5.01069	40.5961	13374	13374	MS2	13/40	20121024_A6.raw
	High	SFHDLAEHDIR	Unambiguous	1	1	LOC_Os03g46100.1 protein		HCD	1	0	1	1	181	2.56247	0	0	0	32	1	1339.65	1339.65	6.86902	28.7028	8449	8449	MS2	17/20	20121024_A4.raw
	High	mYLAGMNSVLK	Unambiguous	1	1	LOC_Os03g46100.1 protein	M1(Oxidation)	HCD	1	0	1	1	300	2.55606	0	0	21.5803	17	2	621.818	1242.63	5.07736	38.1986	12492	12492	MS2	11/20	20121024_A4.raw
	High	EVDELLNAQQESAFLAGPEK	Unambiguous	1	1	LOC_Os03g46100.1 protein		HCD	1	0	1	1	151	2.54925	0	0	0	10	2	1094.55	2188.09	7.81979	53.062	17731	17731	MS2	19/38	20121024_A6.raw
	High	mYLAGMNSVLK	Unambiguous	1	1	LOC_Os03g46100.1 protein	M1(Oxidation)	HCD	1	0	1	1	309	2.54259	0	0	30.0077	9	2	621.817	1242.63	4.29148	36.9603	11964	11964	MS2	12/20	20121024_A3.raw
	High	mYLAGMNSVLK	Unambiguous	1	1	LOC_Os03g46100.1 protein	M1(Oxidation)	HCD	1	0	1	1	309	2.54181	0	0	59.941	60	2	621.818	1242.63	5.96147	44.8537	14503	14503	MS2	12/20	20121024_A7.raw
	High	GPFNILEQRPR	Unambiguous	1	1	LOC_Os03g46100.1 protein		HCD	1	0	1	1	129	2.54064	0	0	1.93368	1	3	442.916	1326.73	4.11361	37.2401	12089	12089	MS2	14/40	20121024_A5.raw
	High	GTVFVVPSGHPIVVTSSR	Unambiguous	1	1	LOC_Os03g46100.1 protein		HCD	1	0	1	1	116	2.53949	0	0	0.0754745	0	3	613.679	1839.02	4.89671	42.9484	14221	14221	MS2	24/68	20121024_A6.raw
	High	GTVFVVPSGHPIVVTSSR	Unambiguous	1	1	LOC_Os03g46100.1 protein		HCD	1	0	1	1	111	2.53784	0	0	47.2727	38	2	920.014	1839.02	4.9704	45.6873	15246	15246	MS2	13/34	20121024_A1.raw
	High	LLPPFHQASSLLR	Unambiguous	1	1	LOC_Os03g46100.1 protein		HCD	1	0	1	1	68	2.5362	0	0	0.14137	0	3	493.623	1478.85	4.78903	45.6614	15179	15179	MS2	17/48	20121024_A6.raw
	High	NPESFLSSFSK	Unambiguous	1	1	LOC_Os03g46100.1 protein		HCD	1	0	1	1	261	2.5344	0	0	13.9575	24	2	621.809	1242.61	8.25509	42.0026	14028	14028	MS2	11/20	20121024_A3.raw
	High	NPESFLSSFSK	Unambiguous	1	1	LOC_Os03g46100.1 protein		HCD	1	0	1	1	234	2.53185	0	0	32.3766	19	2	621.806	1242.6	3.34326	48.053	16044	16044	MS2	11/20	20121024_A6.raw
	High	SFHDLAEHDIR	Unambiguous	1	1	LOC_Os03g46100.1 protein		HCD	1	0	1	1	162	2.52749	0	0	2.55311	3	3	447.22	1339.65	5.16321	35.2592	10917	10917	MS2	19/40	20121024_A7.raw
	High	SFHDLAEHDIR	Unambiguous	1	1	LOC_Os03g46100.1 protein		HCD	1	0	1	1	189	2.52694	0	0	0	3	4	335.667	1339.64	4.15084	28.8547	8450	8450	MS2	20/60	20121024_A5.raw
	High	MYLAGMNSVLK	Unambiguous	1	1	LOC_Os03g46100.1 protein		HCD	1	0	1	1	203	2.52625	0	0	14.7914	11	2	613.82	1226.63	4.7797	45.7321	15945	15945	MS2	12/20	20121024_A2.raw
	High	ILHTISVPGQIQFFFAPGGR	Unambiguous	1	1	LOC_Os03g46100.1 protein		HCD	1	0	1	1	103	2.52243	0	0	0	60	2	1093.11	2185.21	6.11129	65.0413	21916	21916	MS2	13/38	20121024_A1.raw
	High	VAVLEANPR	Unambiguous	1	1	LOC_Os03g46100.1 protein		HCD	1	0	1	1	138	2.52206	0	0	35.5751	3	2	484.782	968.557	5.10895	28.872	8571	8571	MS2	10/16	20121024_A6.raw
	High	VAVLEANPR	Unambiguous	1	1	LOC_Os03g46100.1 protein		HCD	1	0	1	1	182	2.51992	0	0	34.004	5	2	484.783	968.559	6.36927	29.3234	9022	9022	MS2	10/16	20121024_A2.raw
	High	LLPPFHQASSLLR	Unambiguous	1	1	LOC_Os03g46100.1 protein		HCD	1	0	1	1	73	2.51707	0	0	0	1	3	493.623	1478.85	4.35568	45.1566	15027	15027	MS2	16/48	20121024_A6.raw
	High	NPESFLSSFSK	Unambiguous	1	1	LOC_Os03g46100.1 protein		HCD	1	0	1	1	233	2.51401	0	0	14.3364	5	2	621.806	1242.61	4.22739	44.3343	14901	14901	MS2	12/20	20121024_A4.raw
	High	NPESFLSSFSK	Unambiguous	1	1	LOC_Os03g46100.1 protein		HCD	1	0	1	1	160	2.50511	0	0	0.10617	0	2	621.806	1242.61	4.42386	47.5526	15874	15874	MS2	12/20	20121024_A6.raw
	High	LLPPFHQASSLLR	Unambiguous	1	1	LOC_Os03g46100.1 protein		HCD	1	0	1	1	73	2.50511	0	0	6.73419	60	3	493.623	1478.86	5.22239	51.3831	16765	16765	MS2	16/48	20121024_A7.raw
	High	LLPPFHQASSLLR	Unambiguous	1	1	LOC_Os03g46100.1 protein		HCD	1	0	1	1	90	2.50313	0	0	0	21	3	493.624	1478.86	6.27481	44.6846	15553	15553	MS2	16/48	20121024_A2.raw
	High	QGDVFVAPAGTINYLANTDGR	Unambiguous	1	1	LOC_Os03g46100.1 protein		HCD	1	0	1	1	134	2.49583	0	0	0	26	2	1090.05	2179.09	4.82092	56.149	18844	18844	MS2	17/40	20121024_A4.raw
	High	mYLAGmNSVLK	Unambiguous	1	1	LOC_Os03g46100.1 protein	M1(Oxidation); M6(Oxidation)	HCD	1	0	1	1	67	2.48951	0	0	0	34	1	1258.62	1258.62	3.58387	33.9775	10674	10674	MS2	14/20	20121024_A6.raw
	High	GPFNILEQRPR	Unambiguous	1	1	LOC_Os03g46100.1 protein		HCD	1	0	1	1	66	2.48585	0	0	0	41	2	663.871	1326.73	4.65279	83.6931	27125	27125	MS2	13/20	20121024_A6.raw
	High	ILHTISVPGQIQFFFAPGGR	Unambiguous	1	1	LOC_Os03g46100.1 protein		HCD	1	0	1	1	58	2.48058	0	0	12.6336	60	3	729.073	2185.2	5.54652	107.492	35871	35871	MS2	15/76	20121024_A4.raw
	High	GPFNILEQRPR	Unambiguous	1	1	LOC_Os03g46100.1 protein		HCD	1	0	1	1	121	2.4786	0	0	1.41626	2	3	442.916	1326.73	4.59665	35.8745	11508	11508	MS2	13/40	20121024_A3.raw
	High	GTVFVVPSGHPIVVTSSR	Unambiguous	1	1	LOC_Os03g46100.1 protein		HCD	1	0	1	1	51	2.47672	0	0	5.83473	1	2	920.014	1839.02	4.83765	39.6747	13097	13097	MS2	16/34	20121024_A4.raw
	High	MYLAGMNSVLK	Unambiguous	1	1	LOC_Os03g46100.1 protein		HCD	1	0	1	1	260	2.47621	0	0	16.8403	15	2	613.821	1226.63	5.87438	42.3458	14106	14106	MS2	12/20	20121024_A5.raw
	High	cEQDRPPYER	Unambiguous	1	1	LOC_Os03g46100.1 protein	C1(Carbamidomethyl)	HCD	1	0	1	1	93	2.47617	0	0	12.4039	60	3	450.537	1349.6	5.38942	27.209	7908	7908	MS2	12/36	20121024_A7.raw
	High	GPFNILEQRPR	Unambiguous	1	1	LOC_Os03g46100.1 protein		HCD	1	0	1	1	193	2.47195	0	0	47.1442	33	2	663.87	1326.73	4.46878	39.5908	13027	13027	MS2	8/20	20121024_A6.raw
	High	VAVLEANPR	Unambiguous	1	1	LOC_Os03g46100.1 protein		HCD	1	0	1	1	167	2.46942	0	0	20.5238	12	2	484.783	968.558	5.48705	30.8212	9345	9345	MS2	10/16	20121024_A1.raw
	High	GPFNILEQRPR	Unambiguous	1	1	LOC_Os03g46100.1 protein		HCD	1	0	1	1	129	2.45436	0	0	0.528944	3	3	442.916	1326.73	4.80367	45.8534	14862	14862	MS2	15/40	20121024_A7.raw
	High	NPESFLSSFSK	Unambiguous	1	1	LOC_Os03g46100.1 protein		HCD	1	0	1	1	163	2.44875	0	0	0.228233	0	2	621.807	1242.61	4.62034	42.5137	14216	14216	MS2	11/20	20121024_A3.raw
	High	LLPPFHQASSLLR	Unambiguous	1	1	LOC_Os03g46100.1 protein		HCD	1	0	1	1	85	2.44505	0	0	20.2084	4	3	493.624	1478.86	5.65574	41.9394	14003	14003	MS2	15/48	20121024_A4.raw
	High	mYLAGMNSVLK	Unambiguous	1	1	LOC_Os03g46100.1 protein	M1(Oxidation)	HCD	1	0	1	1	329	2.44401	0	0	0	50	1	1242.63	1242.63	3.56553	36.9968	11980	11980	MS2	15/20	20121024_A3.raw
	High	HASEGGHGPHWPLPPFGESSR	Unambiguous	1	1	LOC_Os03g46100.1 protein		HCD	1	0	1	1	191	2.42514	0	0	0	60	4	560.519	2239.05	4.90494	107.846	36006	36006	MS2	17/120	20121024_A4.raw
	High	cEQDRPPYER	Unambiguous	1	1	LOC_Os03g46100.1 protein	C1(Carbamidomethyl)	HCD	1	0	1	1	118	2.42494	0	0	16.6064	60	3	450.538	1349.6	5.79644	28.2259	8258	8258	MS2	12/36	20121024_A7.raw
	High	mYLAGmNSVLK	Unambiguous	1	1	LOC_Os03g46100.1 protein	M1(Oxidation); M6(Oxidation)	HCD	1	0	1	1	177	2.4232	0	0	0	50	1	1258.62	1258.62	3.87483	33.4705	10480	10480	MS2	15/20	20121024_A6.raw
	High	NPESFLSSFSK	Unambiguous	1	1	LOC_Os03g46100.1 protein		HCD	1	0	1	1	217	2.41556	0	0	0	12	2	621.807	1242.61	5.40623	52.2452	17062	17062	MS2	11/20	20121024_A7.raw
	High	NPESFLSSFSK	Unambiguous	1	1	LOC_Os03g46100.1 protein		HCD	1	0	1	1	235	2.4126	0	0	35.3963	1	2	621.806	1242.61	4.12915	43.3191	14550	14550	MS2	12/20	20121024_A4.raw
	High	MYLAGMNSVLK	Unambiguous	1	1	LOC_Os03g46100.1 protein		HCD	1	0	1	1	160	2.41033	0	0	1.81348	1	2	613.82	1226.63	4.7797	46.3488	15441	15441	MS2	12/20	20121024_A6.raw
	High	mYLAGMNSVLK	Unambiguous	1	1	LOC_Os03g46100.1 protein	M1(Oxidation)	HCD	1	0	1	1	319	2.40205	0	0		60	2	621.817	1242.63	3.98587	41.1185	14133	14133	MS2	8/20	20121024_A2.raw
	High	QGDVFVAPAGTINYLANTDGRR	Unambiguous	1	1	LOC_Os03g46100.1 protein		HCD	1	0	1	1	93	2.39602	0	1	0	23	2	1168.1	2335.19	6.04727	48.4792	16199	16199	MS2	7/42	20121024_A6.raw
	High	NPESFLSSFSK	Unambiguous	1	1	LOC_Os03g46100.1 protein		HCD	1	0	1	1	176	2.39497	0	0	0.301102	0	2	621.807	1242.61	5.11152	44.1402	14745	14745	MS2	12/20	20121024_A5.raw
	High	LLPPFHQASSLLR	Unambiguous	1	1	LOC_Os03g46100.1 protein		HCD	1	0	1	1	73	2.39465	0	0	0.29486	3	3	493.624	1478.86	5.53192	50.8348	16559	16559	MS2	16/48	20121024_A7.raw
	High	mYLAGmNSVLKK	Unambiguous	1	1	LOC_Os03g46100.1 protein	M1(Oxidation); M6(Oxidation)	HCD	1	0	1	1	287	2.39248	0	1	17.1608	23	3	462.911	1386.72	5.69871	29.4012	8791	8791	MS2	11/44	20121024_A6.raw
	High	MYLAGMNSVLK	Unambiguous	1	1	LOC_Os03g46100.1 protein		HCD	1	0	1	1	233	2.39201	0	0	19.6187	11	2	613.82	1226.63	4.58067	49.9912	16264	16264	MS2	12/20	20121024_A7.raw
	High	NPESFLSSFSK	Unambiguous	1	1	LOC_Os03g46100.1 protein		HCD	1	0	1	1	251	2.38758	0	0	0	60	2	621.807	1242.61	5.308	51.2155	16699	16699	MS2	11/20	20121024_A7.raw
	High	GTVFVVPSGHPIVVTSSR	Unambiguous	1	1	LOC_Os03g46100.1 protein		HCD	1	0	1	1	75	2.37752	0	0	29.7361	3	2	920.015	1839.02	5.10316	38.4509	12599	12599	MS2	14/34	20121024_A3.raw
	High	QGDVFVAPAGTINYLANTDGR	Unambiguous	1	1	LOC_Os03g46100.1 protein		HCD	1	0	1	1	144	2.37468	0	0	19.6281	60	2	1090.05	2179.09	6.05333	59.1575	19456	19456	MS2	17/40	20121024_A7.raw
	High	GTVFVVPSGHPIVVTSSR	Unambiguous	1	1	LOC_Os03g46100.1 protein		HCD	1	0	1	1	74	2.36864	0	0	51.8528	10	2	920.013	1839.02	3.57647	39.1688	12904	12904	MS2	11/34	20121024_A4.raw
	High	LLPPFHQASSLLR	Unambiguous	1	1	LOC_Os03g46100.1 protein		HCD	1	0	1	1	68	2.36069	0	0	0.856402	1	3	493.623	1478.86	4.91285	45.1981	15742	15742	MS2	16/48	20121024_A2.raw
	High	MYLAGmNSVLK	Unambiguous	1	1	LOC_Os03g46100.1 protein	M6(Oxidation)	HCD	1	0	1	1	263	2.34962	0	0	0	41	1	1242.63	1242.63	4.94082	37.3845	12153	12153	MS2	15/20	20121024_A6.raw
	High	VAYVLDGEGEAEIVcPHLSR	Unambiguous	1	1	LOC_Os03g46100.1 protein	C15(Carbamidomethyl)	HCD	1	0	1	1	258	2.34942	0	0	37.2187	1	3	738.704	2214.1	4.87359	50.3262	16379	16379	MS2	18/76	20121024_A7.raw
	High	GPFNILEQRPR	Unambiguous	1	1	LOC_Os03g46100.1 protein		HCD	1	0	1	1	157	2.33952	0	0	39.5339	60	2	663.871	1326.74	5.66488	44.8552	14504	14504	MS2	12/20	20121024_A7.raw
	High	GPFNILEQRPR	Unambiguous	1	1	LOC_Os03g46100.1 protein		HCD	1	0	1	1	173	2.32176	0	0	12.4548	20	2	663.871	1326.73	4.65279	36.6568	11841	11841	MS2	11/20	20121024_A5.raw
	High	NPESFLSSFSK	Unambiguous	1	1	LOC_Os03g46100.1 protein		HCD	1	0	1	1	255	2.31797	0	0	9.79422	36	2	621.808	1242.61	6.3886	47.0454	15692	15692	MS2	11/20	20121024_A6.raw
	High	ILHTISVPGQIQFFFAPGGR	Unambiguous	1	1	LOC_Os03g46100.1 protein		HCD	1	0	1	1	51	2.3151	0	0	4.7474	60	3	729.073	2185.2	5.54652	107.486	36451	36451	MS2	14/76	20121024_A6.raw
LOC_Os02g32030.1 protein	elongation factor, putative, expressed	1017.65	64.18	1	37	37	289	843	93.9605	6.16357
	Confidence Level	Sequence	PSM Ambiguity	# Proteins	# Protein Groups	Protein Group Accessions	Modifications	Activation Type	ΔScore	ΔCn	Rank	Search Engine Rank	Peptides Matched	XCorr	Probability	# Missed Cleavages	Isolation Interference [%]	Ion Inject Time [ms]	Charge	m/z [Da]	MH+ [Da]	ΔM [ppm]	RT [min]	First Scan	Last Scan	MS Order	Ions Matched	Spectrum File
	High	DGNEYLINLIDSPGHVDFSSEVTAALR	Unambiguous	2	1	LOC_Os02g32030.1 protein		HCD	1	0	1	1	153	6.92938	0	0	3.27377	18	3	978.156	2932.45	6.98518	69.262	23219	23219	MS2	30/104	20121024_A1.raw
	High	DGNEYLINLIDSPGHVDFSSEVTAALR	Unambiguous	2	1	LOC_Os02g32030.1 protein		HCD	1	0	1	1	148	6.90027	0	0	7.52802	24	3	978.154	2932.45	5.07993	64.3323	21126	21126	MS2	25/104	20121024_A5.raw
	High	DGNEYLINLIDSPGHVDFSSEVTAALR	Unambiguous	2	1	LOC_Os02g32030.1 protein		HCD	1	0	1	1	158	6.76135	0	0	5.55934	56	3	978.15	2932.44	0.981709	66.9293	21927	21927	MS2	27/104	20121024_A6.raw
	High	DGNEYLINLIDSPGHVDFSSEVTAALR	Unambiguous	2	1	LOC_Os02g32030.1 protein		HCD	1	0	1	1	142	6.54405	0	0	0	27	3	978.154	2932.45	5.54904	68.7471	23062	23062	MS2	30/104	20121024_A1.raw
	High	DGNEYLINLIDSPGHVDFSSEVTAALR	Unambiguous	2	1	LOC_Os02g32030.1 protein		HCD	1	0	1	1	150	6.49139	0	0	84.5875	29	3	978.148	2932.43	-1.06973	67.4383	23014	23014	MS2	25/104	20121024_A2.raw
	High	DGNEYLINLIDSPGHVDFSSEVTAALR	Unambiguous	2	1	LOC_Os02g32030.1 protein		HCD	1	0	1	1	134	6.09175	0	0	7.8783	27	3	978.154	2932.45	5.61148	66.8976	22862	22862	MS2	28/104	20121024_A2.raw
	High	DGNEYLINLIDSPGHVDFSSEVTAALR	Unambiguous	2	1	LOC_Os02g32030.1 protein		HCD	1	0	1	1	127	6.08175	0	0	11.7535	20	3	978.154	2932.45	4.67487	63.5503	20949	20949	MS2	26/104	20121024_A3.raw
	High	DGNEYLINLIDSPGHVDFSSEVTAALR	Unambiguous	2	1	LOC_Os02g32030.1 protein		HCD	1	0	1	1	146	5.94288	0	0	35.5034	24	3	978.154	2932.45	5.54904	64.1912	21169	21169	MS2	22/104	20121024_A4.raw
	High	LYmEARPLEEGLAEAIDDGR	Unambiguous	1	1	LOC_Os02g32030.1 protein	M3(Oxidation)	HCD	1	0	1	1	220	5.86414	0	0	0	26	3	755.372	2264.1	6.46706	54.2186	18255	18255	MS2	23/76	20121024_A1.raw
	High	LYmEARPLEEGLAEAIDDGR	Unambiguous	1	1	LOC_Os02g32030.1 protein	M3(Oxidation)	HCD	1	0	1	1	207	5.78317	0	0	4.18879	18	3	755.372	2264.1	6.22444	54.73	18436	18436	MS2	26/76	20121024_A1.raw
	High	GVQYLNEIKDSVVAGFQWASK	Unambiguous	2	1	LOC_Os02g32030.1 protein		HCD	1	0	1	1	120	5.52153	0	1	0	30	2	1170.11	2339.21	3.98794	64.6091	22203	22203	MS2	25/40	20121024_A2.raw
	High	GTVAFSAGLHGWAFTLSSFAK	Unambiguous	1	1	LOC_Os02g32030.1 protein		HCD	1	0	1	1	189	5.3787	0	0	3.60719	27	3	719.041	2155.11	4.56009	63.6499	21907	21907	MS2	23/80	20121024_A2.raw
	High	LYMEARPLEEGLAEAIDDGR	Unambiguous	1	1	LOC_Os02g32030.1 protein		HCD	1	0	1	1	263	5.34815	0	0	5.6749	31	3	750.037	2248.1	2.64935	55.2903	19240	19240	MS2	23/76	20121024_A2.raw
	High	GTVAFSAGLHGWAFTLSSFAK	Unambiguous	1	1	LOC_Os02g32030.1 protein		HCD	1	0	1	1	239	5.25725	0	0	0	30	3	719.042	2155.11	6.76913	56.8516	19013	19013	MS2	21/80	20121024_A3.raw
	High	STLTDSLVAAAGIIAQEVAGDVR	Unambiguous	1	1	LOC_Os02g32030.1 protein		HCD	1	0	1	1	152	5.21216	0	0	3.07408	50	3	753.077	2257.22	5.83358	82.7369	26654	26654	MS2	27/88	20121024_A5.raw
	High	LLEPVYLVEIQAPENALGGIYGVLNQK	Unambiguous	1	1	LOC_Os02g32030.1 protein		HCD	1	0	1	1	67	5.16595	0	0	1.71759	26	3	980.88	2940.63	6.23974	71.7259	23235	23235	MS2	23/104	20121024_A5.raw
	High	DGNEYLINLIDSPGHVDFSSEVTAALR	Unambiguous	2	1	LOC_Os02g32030.1 protein		HCD	1	0	1	1	231	5.16584	0	0		32	3	978.152	2932.44	2.76505	65.0334	21331	21331	MS2	23/104	20121024_A5.raw
	High	LYMEARPLEEGLAEAIDDGR	Unambiguous	1	1	LOC_Os02g32030.1 protein		HCD	1	0	1	1	278	5.1647	0	0		60	3	750.038	2248.1	3.59402	55.8359	19447	19447	MS2	20/76	20121024_A2.raw
	High	KQESVEDVPcGNTVAmVGLDQFITK	Unambiguous	1	1	LOC_Os02g32030.1 protein	C10(Carbamidomethyl); M16(Oxidation)	HCD	1	0	1	1	141	5.15743	0	1	62.5379	21	3	927.789	2781.35	2.6915	49.7743	17387	17387	MS2	24/96	20121024_A2.raw
	High	LYMEARPLEEGLAEAIDDGR	Unambiguous	1	1	LOC_Os02g32030.1 protein		HCD	1	0	1	1	279	5.06939	0	0	6.21557	48	3	750.039	2248.1	5.4186	58.4784	19714	19714	MS2	22/76	20121024_A1.raw
	High	KQESVEDVPcGNTVAMVGLDQFITK	Unambiguous	1	1	LOC_Os02g32030.1 protein	C10(Carbamidomethyl)	HCD	1	0	1	1	204	4.99035	0	1	18.3688	27	3	922.459	2765.36	5.45907	53.8778	18778	18778	MS2	24/96	20121024_A2.raw
	High	STLTDSLVAAAGIIAQEVAGDVR	Unambiguous	1	1	LOC_Os02g32030.1 protein		HCD	1	0	1	1	185	4.94481	0	0	0	18	3	753.076	2257.21	4.04895	83.88	26759	26759	MS2	18/88	20121024_A4.raw
	High	STLTDSLVAAAGIIAQEVAGDVR	Unambiguous	1	1	LOC_Os02g32030.1 protein		HCD	1	0	1	1	184	4.92905	0	0	2.11492	43	3	753.076	2257.21	4.13007	83.4198	26609	26609	MS2	27/88	20121024_A4.raw
	High	STLTDSLVAAAGIIAQEVAGDVR	Unambiguous	1	1	LOC_Os02g32030.1 protein		HCD	1	0	1	1	171	4.92406	0	0	0	48	3	753.076	2257.21	4.37343	84.2589	27200	27200	MS2	25/88	20121024_A5.raw
	High	RVIYASQLTAKPR	Unambiguous	1	1	LOC_Os02g32030.1 protein		HCD	1	0	1	1	78	4.83393	0	1	21.8984	14	3	501.635	1502.89	5.96385	29.4229	9072	9072	MS2	17/48	20121024_A2.raw
	High	LLEPVYLVEIQAPENALGGIYGVLNQK	Unambiguous	1	1	LOC_Os02g32030.1 protein		HCD	1	0	1	1	59	4.8301	0	0	4.48636	8	3	980.879	2940.62	4.68306	71.9728	23313	23313	MS2	25/104	20121024_A4.raw
	High	STLTDSLVAAAGIIAQEVAGDVR	Unambiguous	1	1	LOC_Os02g32030.1 protein		HCD	1	0	1	1	168	4.8204	0	0	0	16	3	753.076	2257.21	4.69791	84.3921	26912	26912	MS2	22/88	20121024_A4.raw
	High	STLTDSLVAAAGIIAQEVAGDVR	Unambiguous	1	1	LOC_Os02g32030.1 protein		HCD	1	0	1	1	165	4.78467	0	0	1.0095	60	3	753.077	2257.22	5.83358	85.4791	28747	28747	MS2	22/88	20121024_A2.raw
	High	LLEPVYLVEIQAPENALGGIYGVLNQK	Unambiguous	1	1	LOC_Os02g32030.1 protein		HCD	1	0	1	1	56	4.78446	0	0	0	9	3	980.881	2940.63	6.73787	76.193	25471	25471	MS2	23/104	20121024_A1.raw
	High	RVIYASQLTAKPR	Unambiguous	1	1	LOC_Os02g32030.1 protein		HCD	1	0	1	1	57	4.76359	0	1	39.4443	1	3	501.634	1502.89	4.86734	27.8372	8099	8099	MS2	17/48	20121024_A4.raw
	High	LLEPVYLVEIQAPENALGGIYGVLNQK	Unambiguous	1	1	LOC_Os02g32030.1 protein		HCD	1	0	1	1	58	4.75738	0	0	2.41423	41	3	980.88	2940.62	5.5548	74.143	25038	25038	MS2	23/104	20121024_A2.raw
	High	GVQYLNEIKDSVVAGFQWASK	Unambiguous	2	1	LOC_Os02g32030.1 protein		HCD	1	0	1	1	217	4.74598	0	1	7.70023	55	3	780.412	2339.22	7.58289	67.316	22610	22610	MS2	22/80	20121024_A1.raw
	High	GVQYLNEIKDSVVAGFQWASK	Unambiguous	2	1	LOC_Os02g32030.1 protein		HCD	1	0	1	1	131	4.72604	0	1	57.2635	21	2	1170.11	2339.21	4.50978	60.31	20058	20058	MS2	25/40	20121024_A4.raw
	High	GVQYLNEIKDSVVAGFQWASK	Unambiguous	2	1	LOC_Os02g32030.1 protein		HCD	1	0	1	1	98	4.6954	0	1	0	43	2	1170.11	2339.22	8.26702	67.862	22787	22787	MS2	27/40	20121024_A1.raw
	High	GTVAFSAGLHGWAFTLSSFAK	Unambiguous	1	1	LOC_Os02g32030.1 protein		HCD	1	0	1	1	263	4.68898	0	0	12.3547	60	2	1078.06	2155.11	7.03025	67.1358	22555	22555	MS2	23/40	20121024_A1.raw
	High	STLTDSLVAAAGIIAQEVAGDVR	Unambiguous	1	1	LOC_Os02g32030.1 protein		HCD	1	0	1	1	168	4.6656	0	0	3.21471	60	3	753.077	2257.22	5.18462	85.1993	27657	27657	MS2	24/88	20121024_A6.raw
	High	GTVAFSAGLHGWAFTLSSFAK	Unambiguous	1	1	LOC_Os02g32030.1 protein		HCD	1	0	1	1	351	4.63584	0	0	0	43	2	1078.06	2155.11	5.331	63.6351	21902	21902	MS2	23/40	20121024_A2.raw
	High	DGNEYLINLIDSPGHVDFSSEVTAALR	Unambiguous	2	1	LOC_Os02g32030.1 protein		HCD	1	0	1	1	97	4.60789	0	0	0	42	2	1466.73	2932.45	6.15722	67.0513	22904	22904	MS2	25/52	20121024_A2.raw
	High	LLEPVYLVEIQAPENALGGIYGVLNQK	Unambiguous	1	1	LOC_Os02g32030.1 protein		HCD	1	0	1	1	56	4.58482	0	0	2.21906	8	3	980.88	2940.62	5.5548	74.6511	25185	25185	MS2	23/104	20121024_A2.raw
	High	GVQYLNEIKDSVVAGFQWASK	Unambiguous	2	1	LOC_Os02g32030.1 protein		HCD	1	0	1	1	210	4.5389	0	1	63.6132	21	3	780.41	2339.22	5.31289	67.8208	22774	22774	MS2	25/80	20121024_A1.raw
	High	STLTDSLVAAAGIIAQEVAGDVR	Unambiguous	1	1	LOC_Os02g32030.1 protein		HCD	1	0	1	1	172	4.50878	0	0	0	5	3	753.076	2257.21	4.94127	83.0456	26604	26604	MS2	22/88	20121024_A3.raw
	High	GTVAFSAGLHGWAFTLSSFAK	Unambiguous	1	1	LOC_Os02g32030.1 protein		HCD	1	0	1	1	271	4.50158	0	0	0	60	3	719.043	2155.12	8.38342	67.0369	22524	22524	MS2	23/80	20121024_A1.raw
	High	GTVAFSAGLHGWAFTLSSFAK	Unambiguous	1	1	LOC_Os02g32030.1 protein		HCD	1	0	1	1	197	4.47788	0	0	0	8	3	719.041	2155.11	5.15483	64.1561	22061	22061	MS2	21/80	20121024_A2.raw
	High	GVQYLNEIKDSVVAGFQWASK	Unambiguous	2	1	LOC_Os02g32030.1 protein		HCD	1	0	1	1	237	4.46696	0	1	14.5871	22	3	780.409	2339.21	3.43426	58.3989	19462	19462	MS2	20/80	20121024_A3.raw
	High	GTVAFSAGLHGWAFTLSSFAK	Unambiguous	1	1	LOC_Os02g32030.1 protein		HCD	1	0	1	1	198	4.4494	0	0	0	22	3	719.041	2155.11	4.89994	67.5447	22690	22690	MS2	22/80	20121024_A1.raw
	High	LLEPVYLVEIQAPENALGGIYGVLNQK	Unambiguous	1	1	LOC_Os02g32030.1 protein		HCD	1	0	1	1	38	4.40551	0	0	0	19	2	1470.82	2940.63	7.63494	72.0225	23330	23330	MS2	20/52	20121024_A4.raw
	High	LLEPVYLVEIQAPENALGGIYGVLNQK	Unambiguous	1	1	LOC_Os02g32030.1 protein		HCD	1	0	1	1	70	4.38846	0	0	7.89342	19	3	980.876	2940.61	1.75648	71.4688	23177	23177	MS2	21/104	20121024_A4.raw
	High	YRVENLYEGPLDDVYATAIR	Selected	1	1	LOC_Os02g32030.1 protein		HCD	0.0503	0	1	1	229	4.36856	0	1	0	15	3	786.401	2357.19	4.81569	49.9535	16841	16841	MS2	21/76	20121024_A3.raw
	High	NATLTNEKESDAcPIR	Unambiguous	1	1	LOC_Os02g32030.1 protein	C13(Carbamidomethyl)	HCD	1	0	1	1	227	4.35146	0	1	5.80214	7	3	606.963	1818.87	4.63694	28.9493	8847	8847	MS2	22/60	20121024_A2.raw
	High	GTVAFSAGLHGWAFTLSSFAK	Unambiguous	1	1	LOC_Os02g32030.1 protein		HCD	1	0	1	1	243	4.34002	0	0	0	24	2	1078.06	2155.11	4.99114	64.1419	22057	22057	MS2	27/40	20121024_A2.raw
	High	GVQYLNEIKDSVVAGFQWASK	Unambiguous	2	1	LOC_Os02g32030.1 protein		HCD	1	0	1	1	220	4.31609	0	1	1.95327	9	3	780.409	2339.21	4.06047	64.9916	22306	22306	MS2	24/80	20121024_A2.raw
	High	LYmEARPLEEGLAEAIDDGR	Unambiguous	1	1	LOC_Os02g32030.1 protein	M3(Oxidation)	HCD	1	0	1	1	233	4.30416	0	0	80.4101	12	3	755.371	2264.1	5.82007	50.9787	17803	17803	MS2	17/76	20121024_A2.raw
	High	GVQYLNEIKDSVVAGFQWASK	Unambiguous	2	1	LOC_Os02g32030.1 protein		HCD	1	0	1	1	128	4.30263	0	1	16.8449	60	2	1170.12	2339.23	9.72817	67.3554	22624	22624	MS2	25/40	20121024_A1.raw
	High	STLTDSLVAAAGIIAQEVAGDVR	Unambiguous	1	1	LOC_Os02g32030.1 protein		HCD	1	0	1	1	169	4.30032	0	0	0	29	2	1129.11	2257.21	4.5957	84.3796	26906	26906	MS2	23/44	20121024_A4.raw
	High	STLTDSLVAAAGIIAQEVAGDVR	Unambiguous	1	1	LOC_Os02g32030.1 protein		HCD	1	0	1	1	165	4.29824	0	0	0	4	3	753.076	2257.21	5.02239	85.9881	28921	28921	MS2	24/88	20121024_A2.raw
	High	VmQTWLPASNALLEMMIYHLPSPSK	Unambiguous	1	1	LOC_Os02g32030.1 protein	M2(Oxidation)	HCD	0.1991	0	1	1	138	4.2722	0	0	4.36883	15	3	958.489	2873.45	4.03554	69.2577	22667	22667	MS2	22/96	20121024_A3.raw
	High	GVQYLNEIKDSVVAGFQWASK	Unambiguous	2	1	LOC_Os02g32030.1 protein		HCD	1	0	1	1	281	4.27159	0	1	16.4675	50	3	780.41	2339.21	4.99978	64.4868	22167	22167	MS2	19/80	20121024_A2.raw
	High	VmQTWLPASNALLEMMIYHLPSPSK	Unambiguous	1	1	LOC_Os02g32030.1 protein	M2(Oxidation)	HCD	0.2084	0	1	1	151	4.26799	0	0	3.35322	20	3	958.491	2873.46	6.39329	75.4639	25433	25433	MS2	22/96	20121024_A2.raw
	High	LLEPVYLVEIQAPENALGGIYGVLNQK	Unambiguous	1	1	LOC_Os02g32030.1 protein		HCD	1	0	1	1	57	4.26602	0	0	13.6203	12	3	980.88	2940.63	5.7416	70.0882	22919	22919	MS2	22/104	20121024_A3.raw
	High	LLEPVYLVEIQAPENALGGIYGVLNQK	Unambiguous	1	1	LOC_Os02g32030.1 protein		HCD	1	0	1	1	28	4.25536	0	0	0	25	2	1470.82	2940.63	6.55564	70.1075	22925	22925	MS2	20/52	20121024_A3.raw
	High	STLTDSLVAAAGIIAQEVAGDVR	Unambiguous	1	1	LOC_Os02g32030.1 protein		HCD	1	0	1	1	158	4.25315	0	0	0.464904	8	3	753.077	2257.22	5.26574	86.4937	29095	29095	MS2	26/88	20121024_A2.raw
	High	LLEPVYLVEIQAPENALGGIYGVLNQK	Unambiguous	1	1	LOC_Os02g32030.1 protein		HCD	1	0	1	1	55	4.24429	0	0	3.67329	25	3	980.879	2940.62	5.05666	70.5901	23059	23059	MS2	20/104	20121024_A3.raw
	High	STLTDSLVAAAGIIAQEVAGDVR	Unambiguous	1	1	LOC_Os02g32030.1 protein		HCD	1	0	1	1	169	4.22121	0	0	0.61	4	3	753.076	2257.21	4.53567	83.5534	26758	26758	MS2	22/88	20121024_A3.raw
	High	LLEPVYLVEIQAPENALGGIYGVLNQK	Unambiguous	1	1	LOC_Os02g32030.1 protein		HCD	1	0	1	1	53	4.20773	0	0	0	54	3	980.88	2940.63	6.23974	75.6753	25314	25314	MS2	22/104	20121024_A1.raw
	High	LYMEARPLEEGLAEAIDDGR	Unambiguous	1	1	LOC_Os02g32030.1 protein		HCD	1	0	1	1	240	4.19413	0	0	41.8686	7	3	750.04	2248.11	6.15164	52.3211	17636	17636	MS2	16/76	20121024_A4.raw
	High	RVIYASQLTAKPR	Unambiguous	1	1	LOC_Os02g32030.1 protein		HCD	1	0	1	1	56	4.17954	0	1	28.0693	2	3	501.635	1502.89	6.08569	31.3151	9554	9554	MS2	17/48	20121024_A1.raw
	High	YRVENLYEGPLDDVYATAIR	Selected	1	1	LOC_Os02g32030.1 protein		HCD	0.06	0	1	1	263	4.1706	0	1	0	33	3	786.398	2357.18	1.16475	51.4604	17363	17363	MS2	20/76	20121024_A4.raw
	High	GVQYLNEIKDSVVAGFQWASK	Unambiguous	2	1	LOC_Os02g32030.1 protein		HCD	1	0	1	1	136	4.16149	0	1	0	32	2	1170.11	2339.22	5.86657	58.5279	19500	19500	MS2	25/40	20121024_A3.raw
	High	GVQYLNEIKDSVVAGFQWASK	Unambiguous	2	1	LOC_Os02g32030.1 protein		HCD	1	0	1	1	231	4.14225	0	1	28.2021	10	3	780.41	2339.21	4.76496	60.4294	20093	20093	MS2	18/80	20121024_A4.raw
	High	YRVENLYEGPLDDVYATAIR	Selected	1	1	LOC_Os02g32030.1 protein		HCD	0.0531	0	1	1	207	4.1352	0	1	0.538957	5	3	786.402	2357.19	6.05855	57.9233	19531	19531	MS2	23/76	20121024_A1.raw
	High	STLTDSLVAAAGIIAQEVAGDVR	Unambiguous	1	1	LOC_Os02g32030.1 protein		HCD	1	0	1	1	173	4.13235	0	0	0.981705	5	3	753.076	2257.21	3.96783	83.7473	27011	27011	MS2	23/88	20121024_A5.raw
	High	STLTDSLVAAAGIIAQEVAGDVR	Unambiguous	1	1	LOC_Os02g32030.1 protein		HCD	1	0	1	1	174	4.12767	0	0	0	3	3	753.077	2257.22	5.26574	83.246	26825	26825	MS2	24/88	20121024_A5.raw
	High	YRVENLYEGPLDDVYATAIR	Selected	1	1	LOC_Os02g32030.1 protein		HCD	0.0511	0	1	1	205	4.11456	0	1	1.07012	3	3	786.4	2357.19	4.0389	54.6732	19034	19034	MS2	21/76	20121024_A2.raw
	High	LLEPVYLVEIQAPENALGGIYGVLNQK	Unambiguous	1	1	LOC_Os02g32030.1 protein		HCD	1	0	1	1	32	4.11228	0	0	0	60	2	1470.82	2940.62	5.3103	74.1546	25041	25041	MS2	23/52	20121024_A2.raw
	High	DLQEDFmGGAEIIVSPPVVSFR	Unambiguous	1	1	LOC_Os02g32030.1 protein	M7(Oxidation)	HCD	1	0	1	1	80	4.09278	0	0	33.8324	56	2	1211.61	2422.21	7.00405	63.242	21288	21288	MS2	24/42	20121024_A1.raw
	High	STLTDSLVAAAGIIAQEVAGDVR	Unambiguous	1	1	LOC_Os02g32030.1 protein		HCD	1	0	1	1	162	4.04856	0	0	0.702326	4	3	753.077	2257.22	5.75246	87.0345	29392	29392	MS2	21/88	20121024_A1.raw
	High	STLTDSLVAAAGIIAQEVAGDVR	Unambiguous	1	1	LOC_Os02g32030.1 protein		HCD	1	0	1	1	143	4.04844	0	0	0	60	2	1129.11	2257.21	5.02834	84.2713	27206	27206	MS2	24/44	20121024_A5.raw
	High	DGNEYLINLIDSPGHVDFSSEVTAALR	Unambiguous	2	1	LOC_Os02g32030.1 protein		HCD	1	0	1	1	241	4.0412	0	0	89.8905	57	2	1466.72	2932.43	-2.16828	63.7969	21028	21028	MS2	25/52	20121024_A3.raw
	High	STLTDSLVAAAGIIAQEVAGDVR	Unambiguous	1	1	LOC_Os02g32030.1 protein		HCD	1	0	1	1	160	4.0256	0	0	0	6	3	753.076	2257.21	4.53567	84.6983	27476	27476	MS2	22/88	20121024_A6.raw
	High	LLEPVYLVEIQAPENALGGIYGVLNQK	Unambiguous	1	1	LOC_Os02g32030.1 protein		HCD	1	0	1	1	28	4.02207	0	0	0	60	2	1470.82	2940.62	4.97821	75.6365	25301	25301	MS2	22/52	20121024_A1.raw
	High	KQESVEDVPcGNTVAmVGLDQFITK	Unambiguous	1	1	LOC_Os02g32030.1 protein	C10(Carbamidomethyl); M16(Oxidation)	HCD	1	0	1	1	217	4.01568	0	1	13.5072	60	3	927.789	2781.35	3.48149	52.7455	17770	17770	MS2	21/96	20121024_A1.raw
	High	LLEPVYLVEIQAPENALGGIYGVLNQK	Unambiguous	1	1	LOC_Os02g32030.1 protein		HCD	1	0	1	1	44	3.99832	0	0		49	2	1470.81	2940.62	3.71892	71.6735	23220	23220	MS2	21/52	20121024_A5.raw
	High	STLTDSLVAAAGIIAQEVAGDVR	Unambiguous	1	1	LOC_Os02g32030.1 protein		HCD	1	0	1	1	148	3.9983	0	0	3.17507	60	3	753.077	2257.22	5.34686	87.0049	29292	29292	MS2	22/88	20121024_A2.raw
	High	YRVENLYEGPLDDVYATAIR	Selected	1	1	LOC_Os02g32030.1 protein		HCD	0.0628	0	1	1	273	3.97783	0	1	0	58	3	786.405	2357.2	9.24338	57.4184	19369	19369	MS2	20/76	20121024_A1.raw
	High	SDPMVLcTIEESGEHIIAGAGELHLEIcLK	Unambiguous	1	1	LOC_Os02g32030.1 protein	C7(Carbamidomethyl); C28(Carbamidomethyl)	HCD	1	0	1	1	182	3.95771	0	0		60	3	1107.89	3321.65	9.25085	72.8874	24625	24625	MS2	23/116	20121024_A2.raw
	High	LLEPVYLVEIQAPENALGGIYGVLNQK	Unambiguous	1	1	LOC_Os02g32030.1 protein		HCD	1	0	1	1	74	3.95533	0	0	0	52	4	735.912	2940.62	5.67476	71.686	23237	23237	MS2	22/156	20121024_A4.raw
	High	IRPVLTVNKmDR	Unambiguous	2	1	LOC_Os02g32030.1 protein	M10(Oxidation)	HCD	1	0	1	1	194	3.93926	0	1	5.84815	15	3	486.616	1457.83	5.88402	30.1038	9034	9034	MS2	16/44	20121024_A1.raw
	High	VIENANVImATYEDTLLGDVQVYPEK	Unambiguous	1	1	LOC_Os02g32030.1 protein	M9(Oxidation)	HCD	1	0	1	1	97	3.91996	0	0	0	43	2	1470.74	2940.47	6.83387	63.4557	21363	21363	MS2	21/50	20121024_A1.raw
	High	STLTDSLVAAAGIIAQEVAGDVR	Unambiguous	1	1	LOC_Os02g32030.1 protein		HCD	1	0	1	1	164	3.8867	0	0	0	10	3	753.076	2257.21	4.61679	84.0568	26917	26917	MS2	23/88	20121024_A3.raw
	High	VIENANVImATYEDTLLGDVQVYPEK	Unambiguous	1	1	LOC_Os02g32030.1 protein	M9(Oxidation)	HCD	1	0	1	1	239	3.87007	0	0	29.5584	60	3	980.831	2940.48	8.03318	63.6286	21430	21430	MS2	19/100	20121024_A1.raw
	High	AYLPVIESFGFSSQLR	Unambiguous	1	1	LOC_Os02g32030.1 protein		HCD	1	0	1	1	255	3.86684	0	0	0	35	2	907.482	1813.96	4.45832	58.6746	19581	19581	MS2	17/30	20121024_A4.raw
	High	YRVENLYEGPLDDVYATAIR	Selected	1	1	LOC_Os02g32030.1 protein		HCD	0.0622	0	1	1	274	3.85879	0	1	0	40	3	786.4	2357.19	3.57282	54.165	18870	18870	MS2	18/76	20121024_A2.raw
	High	STLTDSLVAAAGIIAQEVAGDVR	Unambiguous	1	1	LOC_Os02g32030.1 protein		HCD	1	0	1	1	126	3.85063	0	0	0	9	2	1129.11	2257.22	5.46098	83.7635	27020	27020	MS2	25/44	20121024_A5.raw
	High	STLTDSLVAAAGIIAQEVAGDVR	Unambiguous	1	1	LOC_Os02g32030.1 protein		HCD	1	0	1	1	164	3.84882	0	0	2.36839	10	3	753.077	2257.22	5.42798	87.5417	29581	29581	MS2	22/88	20121024_A1.raw
	High	cFLELQVEGEEAYQTFSR	Unambiguous	1	1	LOC_Os02g32030.1 protein	C1(Carbamidomethyl)	HCD	1	0	1	1	163	3.81231	0	0	0	41	2	1103.52	2206.02	4.89638	60.7057	21017	21017	MS2	19/34	20121024_A2.raw
	High	ITDGALVVVDcIEGVcVQTETVLR	Unambiguous	2	1	LOC_Os02g32030.1 protein	C11(Carbamidomethyl); C16(Carbamidomethyl)	HCD	1	0	1	1	236	3.80919	0	0	100	60	2	1323.68	2646.36	4.74231	67.3939	23002	23002	MS2	23/46	20121024_A2.raw
	High	STLTDSLVAAAGIIAQEVAGDVR	Unambiguous	1	1	LOC_Os02g32030.1 protein		HCD	1	0	1	1	159	3.80041	0	0	3.92309	60	3	753.076	2257.21	4.61679	84.7729	27377	27377	MS2	19/88	20121024_A5.raw
	High	STLTDSLVAAAGIIAQEVAGDVR	Unambiguous	1	1	LOC_Os02g32030.1 protein		HCD	1	0	1	1	125	3.79777	0	0	0.453228	4	2	1129.11	2257.22	6.43441	87.0864	29414	29414	MS2	21/44	20121024_A1.raw
	High	LLEPVYLVEIQAPENALGGIYGVLNQK	Unambiguous	1	1	LOC_Os02g32030.1 protein		HCD	1	0	1	1	30	3.77088	0	0	1.60789	12	2	1470.82	2940.63	6.30657	74.6587	25187	25187	MS2	21/52	20121024_A2.raw
	High	STLTDSLVAAAGIIAQEVAGDVR	Unambiguous	1	1	LOC_Os02g32030.1 protein		HCD	1	0	1	1	172	3.76415	0	0	0	5	2	1129.11	2257.22	5.24466	83.2472	26826	26826	MS2	22/44	20121024_A5.raw
	High	LLEPVYLVEIQAPENALGGIYGVLNQK	Unambiguous	1	1	LOC_Os02g32030.1 protein		HCD	1	0	1	1	57	3.75053	0	0	4.78515	60	3	980.88	2940.63	6.17747	74.264	24128	24128	MS2	20/104	20121024_A6.raw
	High	DGNEYLINLIDSPGHVDFSSEVTAALR	Unambiguous	2	1	LOC_Os02g32030.1 protein		HCD	1	0	1	1	82	3.75025	0	0	0	31	2	1466.73	2932.46	9.23762	68.8753	23102	23102	MS2	22/52	20121024_A1.raw
	High	ILSEEFGWDKDLAK	Unambiguous	2	1	LOC_Os02g32030.1 protein		HCD	1	0	1	1	347	3.7428	0	1	23.901	8	3	550.954	1650.85	5.57381	41.9305	13999	13999	MS2	17/52	20121024_A4.raw
	High	DLQEDFMGGAEIIVSPPVVSFR	Unambiguous	1	1	LOC_Os02g32030.1 protein		HCD	1	0	1	1	98	3.741	0	0	7.73429	60	2	1203.62	2406.22	9.27801	68.9439	23123	23123	MS2	25/42	20121024_A1.raw
	High	STLTDSLVAAAGIIAQEVAGDVR	Unambiguous	1	1	LOC_Os02g32030.1 protein		HCD	1	0	1	1	188	3.72223	0	0	34.2097	60	2	1129.11	2257.22	6.09634	83.3743	26592	26592	MS2	24/44	20121024_A4.raw
	High	AYLPVIESFGFSSQLR	Unambiguous	1	1	LOC_Os02g32030.1 protein		HCD	1	0	1	1	211	3.71281	0	0	0	21	3	605.324	1813.96	5.05656	58.9725	19666	19666	MS2	19/60	20121024_A4.raw
	High	ILSEEFGWDKDLAK	Unambiguous	2	1	LOC_Os02g32030.1 protein		HCD	1	0	1	1	332	3.70445	0	1	0	8	3	550.954	1650.85	6.2393	44.8553	15615	15615	MS2	17/52	20121024_A2.raw
	High	LLEPVYLVEIQAPENALGGIYGVLNQK	Unambiguous	1	1	LOC_Os02g32030.1 protein		HCD	1	0	1	1	29	3.70371	0	0	0	7	2	1470.82	2940.62	5.64239	76.1422	25454	25454	MS2	21/52	20121024_A1.raw
	High	STLTDSLVAAAGIIAQEVAGDVR	Unambiguous	1	1	LOC_Os02g32030.1 protein		HCD	1	0	1	1	120	3.70138	0	0	0	7	2	1129.11	2257.22	5.6773	86.4015	29055	29055	MS2	25/44	20121024_A2.raw
	High	VIENANVIMATYEDTLLGDVQVYPEK	Unambiguous	1	1	LOC_Os02g32030.1 protein		HCD	1	0	1	1	124	3.70024	0	0	0	46	2	1462.74	2924.48	5.80033	68.4998	23326	23326	MS2	22/50	20121024_A2.raw
	High	VmQTWLPASNALLEMMIYHLPSPSK	Unambiguous	1	1	LOC_Os02g32030.1 protein	M2(Oxidation)	HCD	0.1703	0	1	1	258	3.69597	0	0	8.79098	55	3	958.49	2873.46	5.81978	71.2578	23119	23119	MS2	22/96	20121024_A4.raw
	High	VIENANVIMATYEDTLLGDVQVYPEK	Unambiguous	1	1	LOC_Os02g32030.1 protein		HCD	1	0	1	1	108	3.6703	0	0	0	60	2	1462.74	2924.47	3.79678	70.0706	23475	23475	MS2	23/50	20121024_A1.raw
	High	VmQTWLPASNALLEmmIYHLPSPSK	Unambiguous	1	1	LOC_Os02g32030.1 protein	M2(Oxidation); M15(Oxidation); M16(Oxidation)	HCD	1	0	1	1	232	3.66984	0	0	78.5466	34	3	969.152	2905.44	4.48741	60.2925	20329	20329	MS2	19/96	20121024_A1.raw
	High	STLTDSLVAAAGIIAQEVAGDVR	Unambiguous	1	1	LOC_Os02g32030.1 protein		HCD	1	0	1	1	147	3.65102	0	0	0	6	2	1129.11	2257.22	5.56914	83.5965	26772	26772	MS2	23/44	20121024_A3.raw
	High	STLTDSLVAAAGIIAQEVAGDVR	Unambiguous	1	1	LOC_Os02g32030.1 protein		HCD	1	0	1	1	183	3.64356	0	0	8.62116	60	3	753.076	2257.21	3.96783	82.5371	26437	26437	MS2	18/88	20121024_A3.raw
	High	AYLPVIESFGFSSQLR	Unambiguous	1	1	LOC_Os02g32030.1 protein		HCD	1	0	1	1	244	3.64036	0	0	0	40	2	907.485	1813.96	7.48657	62.3416	20627	20627	MS2	16/30	20121024_A6.raw
	High	VIENANVIMATYEDTLLGDVQVYPEK	Unambiguous	1	1	LOC_Os02g32030.1 protein		HCD	1	0	1	1	108	3.60231	0	0	0	29	2	1462.74	2924.47	4.88204	70.5739	23651	23651	MS2	22/50	20121024_A1.raw
	High	VMQTWLPASNALLEMMIYHLPSPSK	Unambiguous	1	1	LOC_Os02g32030.1 protein		HCD	0.1167	0	1	1	211	3.60203	0	0	51.2324	41	3	953.155	2857.45	2.04362	73.7912	23860	23860	MS2	17/96	20121024_A4.raw
	High	YRVENLYEGPLDDVYATAIR	Selected	1	1	LOC_Os02g32030.1 protein		HCD	0.0613	0	1	1	143	3.58948	0	1	51.1389	27	2	1179.1	2357.2	8.71729	50.0017	16857	16857	MS2	19/38	20121024_A3.raw
	High	AYLPVIESFGFSSQLR	Unambiguous	1	1	LOC_Os02g32030.1 protein		HCD	1	0	1	1	214	3.58608	0	0	21.9661	29	3	605.324	1813.96	5.25844	62.4011	21537	21537	MS2	15/60	20121024_A2.raw
	High	VMQTWLPASNALLEMmIYHLPSPSK	Unambiguous	1	1	LOC_Os02g32030.1 protein	M16(Oxidation)	HCD	0.0028	0	1	1	274	3.56623	0	0	14.7768	60	3	958.489	2873.45	3.9081	72.0632	24383	24383	MS2	16/96	20121024_A2.raw
	High	VMQTWLPASNALLEmMIYHLPSPSK	Unambiguous	1	1	LOC_Os02g32030.1 protein	M15(Oxidation)	HCD		0.0028	2	2	274	3.56464	0	0	14.7768	60	3	958.489	2873.45	3.9081	72.0632	24383	24383	MS2	16/96	20121024_A2.raw
	High	STLTDSLVAAAGIIAQEVAGDVR	Unambiguous	1	1	LOC_Os02g32030.1 protein		HCD	1	0	1	1	166	3.56016	0	0	0	60	2	1129.11	2257.22	6.00178	86.9182	29256	29256	MS2	24/44	20121024_A2.raw
	High	ILSEEFGWDKDLAK	Unambiguous	2	1	LOC_Os02g32030.1 protein		HCD	1	0	1	1	329	3.55085	0	1	67.2665	17	3	550.954	1650.85	6.2393	48.8635	16388	16388	MS2	16/52	20121024_A1.raw
	High	ILSEEFGWDKDLAK	Unambiguous	2	1	LOC_Os02g32030.1 protein		HCD	1	0	1	1	321	3.54953	0	1	8.2062	14	3	550.954	1650.85	6.01747	41.0708	13658	13658	MS2	15/52	20121024_A3.raw
	High	STLTDSLVAAAGIIAQEVAGDVR	Unambiguous	1	1	LOC_Os02g32030.1 protein		HCD	1	0	1	1	137	3.54145	0	0	4.5967	60	2	1129.11	2257.21	4.5957	88.1225	29782	29782	MS2	22/44	20121024_A1.raw
	High	STLTDSLVAAAGIIAQEVAGDVR	Unambiguous	1	1	LOC_Os02g32030.1 protein		HCD	1	0	1	1	155	3.52287	0	0	0	60	3	753.077	2257.22	6.15806	84.6254	27096	27096	MS2	22/88	20121024_A3.raw
	High	DLQEDFMGGAEIIVSPPVVSFR	Unambiguous	1	1	LOC_Os02g32030.1 protein		HCD	1	0	1	1	106	3.52153	0	0	0	60	2	1203.61	2406.22	7.65463	68.4352	22970	22970	MS2	25/42	20121024_A1.raw
	High	ITDGALVVVDcIEGVcVQTETVLR	Unambiguous	2	1	LOC_Os02g32030.1 protein	C11(Carbamidomethyl); C16(Carbamidomethyl)	HCD	1	0	1	1	228	3.51027	0	0		60	2	1323.69	2646.36	5.63126	66.833	22844	22844	MS2	22/46	20121024_A2.raw
	High	STLTDSLVAAAGIIAQEVAGDVR	Unambiguous	1	1	LOC_Os02g32030.1 protein		HCD	1	0	1	1	158	3.49803	0	0	0	10	2	1129.11	2257.22	6.32626	87.5869	29596	29596	MS2	24/44	20121024_A1.raw
	High	AYLPVIESFGFSSQLR	Unambiguous	1	1	LOC_Os02g32030.1 protein		HCD	1	0	1	1	237	3.49722	0	0	0	33	3	605.324	1813.96	4.45091	59.1212	19602	19602	MS2	16/60	20121024_A5.raw
	High	ITDGALVVVDcIEGVcVQTETVLR	Unambiguous	2	1	LOC_Os02g32030.1 protein	C11(Carbamidomethyl); C16(Carbamidomethyl)	HCD	1	0	1	1	230	3.49279	0	0	0	60	2	1323.68	2646.36	5.11133	68.6466	23032	23032	MS2	22/46	20121024_A1.raw
	High	STLTDSLVAAAGIIAQEVAGDVR	Unambiguous	1	1	LOC_Os02g32030.1 protein		HCD	1	0	1	1	121	3.47537	0	0	0	4	2	1129.11	2257.22	6.00178	85.8924	28889	28889	MS2	24/44	20121024_A2.raw
	High	AYLPVIESFGFSSQLR	Unambiguous	1	1	LOC_Os02g32030.1 protein		HCD	1	0	1	1	232	3.46141	0	0	0	60	2	907.481	1813.95	3.17972	62.8573	20784	20784	MS2	17/30	20121024_A6.raw
	High	GHVFEEmQRPGTPLYNIK	Unambiguous	2	1	LOC_Os02g32030.1 protein	M7(Oxidation)	HCD	1	0	1	1	292	3.45999	0	0	24.9712	8	3	711.362	2132.07	5.809	31.8987	9828	9828	MS2	16/68	20121024_A3.raw
	High	VIYASQLTAKPR	Unambiguous	1	1	LOC_Os02g32030.1 protein		HCD	1	0	1	1	148	3.45508	0	0	20.8548	28	3	449.599	1346.78	3.56209	29.4941	8717	8717	MS2	15/44	20121024_A5.raw
	High	LWGENFFDPATKK	Unambiguous	1	1	LOC_Os02g32030.1 protein		HCD	1	0	1	1	256	3.44694	0	1	10.1227	12	3	518.267	1552.79	4.86299	47.1689	16490	16490	MS2	17/48	20121024_A2.raw
	High	STLTDSLVAAAGIIAQEVAGDVR	Unambiguous	1	1	LOC_Os02g32030.1 protein		HCD	1	0	1	1	163	3.43685	0	0	0	60	3	753.076	2257.21	4.69791	84.1956	27311	27311	MS2	22/88	20121024_A6.raw
	High	VIENANVImATYEDTLLGDVQVYPEK	Unambiguous	1	1	LOC_Os02g32030.1 protein	M9(Oxidation)	HCD	1	0	1	1	86	3.43346	0	0	0	60	2	1470.74	2940.48	7.58111	62.9433	21188	21188	MS2	21/50	20121024_A1.raw
	High	IWcFGPETTGPNMVVDMcK	Unambiguous	1	1	LOC_Os02g32030.1 protein	C3(Carbamidomethyl); C18(Carbamidomethyl)	HCD	1	0	1	1	72	3.42546	0	0	0	30	2	1121.5	2242	8.90201	53.9539	18163	18163	MS2	18/36	20121024_A4.raw
	High	AYLPVIESFGFSSQLR	Unambiguous	1	1	LOC_Os02g32030.1 protein		HCD	1	0	1	1	200	3.41645	0	0	72.6027	30	3	605.324	1813.96	5.25844	57.2137	19115	19115	MS2	17/60	20121024_A3.raw
	High	VMQTWLPASNALLEMMIYHLPSPSK	Unambiguous	1	1	LOC_Os02g32030.1 protein		HCD	0.2287	0	1	1	138	3.41283	0	0	6.42803	60	3	953.16	2857.47	7.4263	78.9001	26512	26512	MS2	16/96	20121024_A2.raw
	High	ILSEEFGWDKDLAK	Unambiguous	2	1	LOC_Os02g32030.1 protein		HCD	1	0	1	1	335	3.3732	0	1	16.1816	16	3	550.954	1650.85	5.90656	48.3587	16216	16216	MS2	17/52	20121024_A1.raw
	High	LWGENFFDPATKK	Unambiguous	1	1	LOC_Os02g32030.1 protein		HCD	1	0	1	1	269	3.37089	0	1	43.8565	47	3	518.268	1552.79	6.98555	51.2948	17254	17254	MS2	16/48	20121024_A1.raw
	High	AYLPVIESFGFSSQLR	Unambiguous	1	1	LOC_Os02g32030.1 protein		HCD	1	0	1	1	238	3.36905	0	0	0	26	3	605.325	1813.96	6.26786	64.9707	21892	21892	MS2	15/60	20121024_A1.raw
	High	VIYASQLTAKPR	Unambiguous	1	1	LOC_Os02g32030.1 protein		HCD	1	0	1	1	126	3.35464	0	0	4.40891	17	3	449.6	1346.78	4.10592	31.6464	10057	10057	MS2	15/44	20121024_A2.raw
	High	STGISLFYEMSDESLK	Unambiguous	1	1	LOC_Os02g32030.1 protein		HCD	1	0	1	1	284	3.35458	0	0	10.987	39	2	903.933	1806.86	6.24092	56.8188	18949	18949	MS2	16/30	20121024_A6.raw
	High	VIYASQLTAKPR	Unambiguous	1	1	LOC_Os02g32030.1 protein		HCD	1	0	1	1	121	3.35395	0	0	36.2045	2	3	449.6	1346.79	4.92166	29.5554	8795	8795	MS2	16/44	20121024_A4.raw
	High	STGISLFYEMSDESLK	Unambiguous	1	1	LOC_Os02g32030.1 protein		HCD	1	0	1	1	200	3.35151	0	0	0	28	2	903.932	1806.86	5.15997	56.6875	19705	19705	MS2	16/30	20121024_A2.raw
	High	STLTDSLVAAAGIIAQEVAGDVR	Unambiguous	1	1	LOC_Os02g32030.1 protein		HCD	1	0	1	1	160	3.34109	0	0	0	60	2	1129.11	2257.22	5.89362	82.7385	26655	26655	MS2	24/44	20121024_A5.raw
	High	GHVFEEmQRPGTPLYNIK	Unambiguous	2	1	LOC_Os02g32030.1 protein	M7(Oxidation)	HCD	1	0	1	1	291	3.34101	0	0	0	31	3	711.359	2132.06	2.1161	39.249	12775	12775	MS2	18/68	20121024_A1.raw
	High	STGISLFYEMSDESLK	Unambiguous	1	1	LOC_Os02g32030.1 protein		HCD	1	0	1	1	274	3.3342	0	0	7.9125	30	2	903.931	1806.85	4.01147	53.4012	17865	17865	MS2	16/30	20121024_A5.raw
	High	VmQTWLPASNALLEmMIYHLPSPSK	Unambiguous	1	1	LOC_Os02g32030.1 protein	M2(Oxidation); M15(Oxidation)	HCD	0.2012	0	1	1	245	3.33225	0	0	13.205	60	3	963.82	2889.45	4.1043	65.7707	22132	22132	MS2	18/96	20121024_A1.raw
	High	VmQTWLPASNALLEMmIYHLPSPSK	Unambiguous	1	1	LOC_Os02g32030.1 protein	M2(Oxidation); M16(Oxidation)	HCD	0.2012	0	1	2	245	3.32796	0	0	13.205	60	3	963.82	2889.45	4.1043	65.7707	22132	22132	MS2	18/96	20121024_A1.raw
	High	STGISLFYEMSDESLK	Unambiguous	1	1	LOC_Os02g32030.1 protein		HCD	1	0	1	1	312	3.32716	0	0	27.3982	53	2	903.934	1806.86	7.32186	57.2164	19884	19884	MS2	16/30	20121024_A2.raw
	High	AYLPVIESFGFSSQLR	Unambiguous	1	1	LOC_Os02g32030.1 protein		HCD	1	0	1	1	257	3.31681	0	0	0	29	2	907.482	1813.96	4.32373	56.926	19034	19034	MS2	17/30	20121024_A3.raw
	High	NATLTNEKESDAcPIR	Unambiguous	1	1	LOC_Os02g32030.1 protein	C13(Carbamidomethyl)	HCD	1	0	1	1	307	3.31677	0	1	27.4479	32	3	606.963	1818.87	5.14029	30.3729	9144	9144	MS2	16/60	20121024_A1.raw
	High	VENLYEGPLDDVYATAIR	Selected	1	1	LOC_Os02g32030.1 protein		HCD	0.0873	0	1	1	319	3.31617	0	0	14.5173	24	2	1019.51	2038.02	4.80334	51.891	17464	17464	MS2	18/34	20121024_A3.raw
	High	STLTDSLVAAAGIIAQEVAGDVR	Unambiguous	1	1	LOC_Os02g32030.1 protein		HCD	1	0	1	1	165	3.30514	0	0	0	60	2	1129.11	2257.22	6.86705	86.5783	29210	29210	MS2	24/44	20121024_A1.raw
	High	ITDGALVVVDcIEGVcVQTETVLR	Unambiguous	2	1	LOC_Os02g32030.1 protein	C11(Carbamidomethyl); C16(Carbamidomethyl)	HCD	1	0	1	1	184	3.29975	0	0	0	60	3	882.792	2646.36	5.1985	68.5106	22603	22603	MS2	21/92	20121024_A7.raw
	High	AYLPVIESFGFSSQLR	Unambiguous	1	1	LOC_Os02g32030.1 protein		HCD	1	0	1	1	259	3.28672	0	0	8.14019	25	2	907.484	1813.96	7.28469	58.8751	19516	19516	MS2	16/30	20121024_A5.raw
	High	GHVFEEMQRPGTPLYNIK	Unambiguous	2	1	LOC_Os02g32030.1 protein		HCD	1	0	1	1	253	3.26914	0	0	5.63881	17	3	706.03	2116.08	5.46892	43.767	14530	14530	MS2	17/68	20121024_A1.raw
	High	STLTDSLVAAAGIIAQEVAGDVR	Unambiguous	1	1	LOC_Os02g32030.1 protein		HCD	1	0	1	1	171	3.25467	0	0	0	60	2	1129.11	2257.22	8.0568	84.6719	27112	27112	MS2	21/44	20121024_A3.raw
	High	GHVFEEMQRPGTPLYNIK	Unambiguous	2	1	LOC_Os02g32030.1 protein		HCD	1	0	1	1	171	3.24859	0	0	59.1105	34	2	1058.54	2116.07	3.11011	35.8023	11477	11477	MS2	20/34	20121024_A3.raw
	High	VENLYEGPLDDVYATAIR	Selected	1	1	LOC_Os02g32030.1 protein		HCD	0.0738	0	1	1	327	3.24789	0	0	10.6684	52	2	1019.52	2038.03	6.60022	55.6281	19369	19369	MS2	19/34	20121024_A2.raw
	High	AYLPVIESFGFSSQLR	Unambiguous	1	1	LOC_Os02g32030.1 protein		HCD	1	0	1	1	236	3.2411	0	0	0	2	2	907.482	1813.96	4.99668	59.1812	19728	19728	MS2	17/30	20121024_A4.raw
	High	NATLTNEKESDAcPIR	Unambiguous	1	1	LOC_Os02g32030.1 protein	C13(Carbamidomethyl)	HCD	1	0	1	1	237	3.23344	0	1	0	27	2	909.94	1818.87	4.71145	28.9455	8844	8844	MS2	16/30	20121024_A2.raw
	High	LWGENFFDPATK	Unambiguous	1	1	LOC_Os02g32030.1 protein		HCD	1	0	1	1	187	3.225	0	0	0	60	1	1424.69	1424.69	7.11792	56.4728	19045	19045	MS2	19/22	20121024_A1.raw
	High	VmQTWLPASNALLEMMIYHLPSPSK	Unambiguous	1	1	LOC_Os02g32030.1 protein	M2(Oxidation)	HCD	0.2547	0	1	1	137	3.22458	0	0	0	60	3	958.491	2873.46	6.52073	77.6392	25959	25959	MS2	21/96	20121024_A1.raw
	High	GHVFEEmQRPGTPLYNIK	Unambiguous	2	1	LOC_Os02g32030.1 protein	M7(Oxidation)	HCD	1	0	1	1	247	3.21075	0	0	4.51932	16	3	711.361	2132.07	3.66197	36.0727	12012	12012	MS2	17/68	20121024_A2.raw
	High	STLTDSLVAAAGIIAQEVAGDVR	Unambiguous	1	1	LOC_Os02g32030.1 protein		HCD	1	0	1	1	173	3.20616	0	0	0	6	2	1129.11	2257.21	4.05491	83.8788	26758	26758	MS2	24/44	20121024_A4.raw
	High	VIYASQLTAKPR	Unambiguous	1	1	LOC_Os02g32030.1 protein		HCD	1	0	1	1	139	3.19852	0	0	20.9715	12	3	449.599	1346.78	3.35815	29.1478	8613	8613	MS2	15/44	20121024_A3.raw
	High	LLEPVYLVEIQAPENALGGIYGVLNQK	Unambiguous	1	1	LOC_Os02g32030.1 protein		HCD	1	0	1	1	34	3.19194	0	0	0	60	2	1470.82	2940.63	8.05005	74.3119	24143	24143	MS2	21/52	20121024_A6.raw
	High	VmQTWLPASNALLEMmIYHLPSPSK	Unambiguous	1	1	LOC_Os02g32030.1 protein	M2(Oxidation); M16(Oxidation)	HCD	0.2736	0	1	1	148	3.18051	0	0	24.1969	60	3	963.822	2889.45	6.19551	71.6226	23999	23999	MS2	20/96	20121024_A1.raw
	High	VmQTWLPASNALLEmMIYHLPSPSK	Unambiguous	1	1	LOC_Os02g32030.1 protein	M2(Oxidation); M15(Oxidation)	HCD	0.2736	0	1	2	148	3.17951	0	0	24.1969	60	3	963.822	2889.45	6.19551	71.6226	23999	23999	MS2	21/96	20121024_A1.raw
	High	LWGENFFDPATKK	Unambiguous	1	1	LOC_Os02g32030.1 protein		HCD	1	0	1	1	209	3.17801	0	1	3.27584	10	3	518.268	1552.79	7.10347	51.7977	17427	17427	MS2	18/48	20121024_A1.raw
	High	DSVVAGFQWASK	Unambiguous	2	1	LOC_Os02g32030.1 protein		HCD	1	0	1	1	305	3.17477	0	0	100	56	1	1294.65	1294.65	5.09845	45.1892	15738	15738	MS2	18/22	20121024_A2.raw
	High	LWGENFFDPATKK	Unambiguous	1	1	LOC_Os02g32030.1 protein		HCD	1	0	1	1	313	3.16222	0	1	20.7285	24	3	518.267	1552.79	3.68379	43.5254	14621	14621	MS2	15/48	20121024_A4.raw
	High	NcDPEGPLMLYVSK	Unambiguous	2	1	LOC_Os02g32030.1 protein	C2(Carbamidomethyl)	HCD	1	0	1	1	262	3.15808	0	0	0	20	2	811.885	1622.76	4.01976	44.4425	14929	14929	MS2	14/26	20121024_A3.raw
	High	ILSEEFGWDKDLAK	Unambiguous	2	1	LOC_Os02g32030.1 protein		HCD	1	0	1	1	352	3.14663	0	1	5.24056	3	2	825.926	1650.84	4.36188	42.0441	14044	14044	MS2	15/26	20121024_A4.raw
	High	STLTDSLVAAAGIIAQEVAGDVR	Unambiguous	1	1	LOC_Os02g32030.1 protein		HCD	1	0	1	1	143	3.14218	0	0	0	38	2	1129.11	2257.22	5.35282	85.1118	27624	27624	MS2	25/44	20121024_A6.raw
	High	STLTDSLVAAAGIIAQEVAGDVR	Unambiguous	1	1	LOC_Os02g32030.1 protein		HCD	1	0	1	1	173	3.14083	0	0	0.830731	7	2	1129.11	2257.22	5.46098	83.0962	26620	26620	MS2	23/44	20121024_A3.raw
	High	VMQTWLPASNALLEMMIYHLPSPSK	Unambiguous	1	1	LOC_Os02g32030.1 protein		HCD	0.1656	0	1	1	160	3.13623	0	0	0	60	3	953.155	2857.45	1.97954	78.3625	26324	26324	MS2	17/96	20121024_A2.raw
	High	STGISLFYEmSDESLK	Unambiguous	1	1	LOC_Os02g32030.1 protein	M10(Oxidation)	HCD	0.2147	0	1	1	247	3.1195	0	0	0	44	2	911.932	1822.86	7.8373	48.6857	16271	16271	MS2	16/30	20121024_A6.raw
	High	NATLTNEKESDAcPIR	Unambiguous	1	1	LOC_Os02g32030.1 protein	C13(Carbamidomethyl)	HCD	1	0	1	1	260	3.10378	0	1	18.1492	50	2	909.941	1818.88	5.78525	30.4114	9159	9159	MS2	18/30	20121024_A1.raw
	High	AYLPVIESFGFSSQLR	Unambiguous	1	1	LOC_Os02g32030.1 protein		HCD	1	0	1	1	233	3.09997	0	0	1.81013	3	2	907.482	1813.96	4.86209	57.4288	19178	19178	MS2	17/30	20121024_A3.raw
	High	AYLPVIESFGFSSQLR	Unambiguous	1	1	LOC_Os02g32030.1 protein		HCD	1	0	1	1	242	3.09884	0	0	0	60	2	907.483	1813.96	5.33315	64.8448	21844	21844	MS2	18/30	20121024_A1.raw
	High	AYLPVIESFGFSSQLR	Unambiguous	1	1	LOC_Os02g32030.1 protein		HCD	1	0	1	1	241	3.09656	0	0	0.388587	2	2	907.483	1813.96	6.14069	65.3479	22001	22001	MS2	17/30	20121024_A1.raw
	High	STLTDSLVAAAGIIAQEVAGDVR	Unambiguous	1	1	LOC_Os02g32030.1 protein		HCD	1	0	1	1	178	3.08244	0	0	3.85066	15	2	1129.11	2257.22	6.43441	84.1014	26931	26931	MS2	22/44	20121024_A3.raw
	High	STGISLFYEmSDESLK	Unambiguous	1	1	LOC_Os02g32030.1 protein	M10(Oxidation)	HCD	0.1753	0	1	1	235	3.08107	0	0	0	27	2	911.93	1822.85	6.29707	48.0607	16798	16798	MS2	16/30	20121024_A2.raw
	High	LLEPVYLVEIQAPENALGGIYGVLNQK	Unambiguous	1	1	LOC_Os02g32030.1 protein		HCD	1	0	1	1	41	3.07676	0	0	0	16	2	1470.82	2940.63	7.71796	71.513	23189	23189	MS2	20/52	20121024_A4.raw
	High	AYLPVIESFGFSSQLR	Unambiguous	1	1	LOC_Os02g32030.1 protein		HCD	1	0	1	1	286	3.06793	0	0	15.174	44	2	907.479	1813.95	1.29546	62.2108	21473	21473	MS2	17/30	20121024_A2.raw
	High	VENLYEGPLDDVYATAIR	Selected	1	1	LOC_Os02g32030.1 protein		HCD	0.0787	0	1	1	285	3.04864	0	0	0	15	2	1019.52	2038.03	6.12105	56.1377	19539	19539	MS2	20/34	20121024_A2.raw
	High	NcDPEGPLMLYVSK	Unambiguous	2	1	LOC_Os02g32030.1 protein	C2(Carbamidomethyl)	HCD	1	0	1	1	267	3.04664	0	0	56.0909	21	2	811.886	1622.77	6.20124	48.2876	16878	16878	MS2	12/26	20121024_A2.raw
	High	ILSEEFGWDKDLAK	Unambiguous	2	1	LOC_Os02g32030.1 protein		HCD	1	0	1	1	371	3.04316	0	1	0	6	2	825.928	1650.85	6.58019	40.6549	13520	13520	MS2	15/26	20121024_A3.raw
	High	LLEPVYLVEIQAPENALGGIYGVLNQK	Unambiguous	1	1	LOC_Os02g32030.1 protein		HCD	1	0	1	1	34	3.03512	0	0	0	60	3	980.881	2940.63	6.6756	75.4751	24965	24965	MS2	19/104	20121024_A7.raw
	High	VENLYEGPLDDVYATAIR	Selected	1	1	LOC_Os02g32030.1 protein		HCD	0.0825	0	1	1	329	3.03327	0	0		40	2	1019.52	2038.02	5.46284	53.207	17922	17922	MS2	18/34	20121024_A4.raw
	High	YRVENLYEGPLDDVYATAIR	Selected	1	1	LOC_Os02g32030.1 protein		HCD		0.0033	2	2	201	3.02386	0	1	0	31	2	1179.1	2357.19	4.97675	54.3599	18932	18932	MS2	23/38	20121024_A2.raw
	High	STLTDSLVAAAGIIAQEVAGDVR	Unambiguous	1	1	LOC_Os02g32030.1 protein		HCD	1	0	1	1	119	3.01654	0	0	0	8	2	1129.11	2257.22	5.6773	84.6107	27445	27445	MS2	23/44	20121024_A6.raw
	High	NATLTNEKESDAcPIR	Unambiguous	1	1	LOC_Os02g32030.1 protein	C13(Carbamidomethyl)	HCD	1	0	1	1	248	2.99869	0	1	0	32	2	909.942	1818.88	6.38926	27.6267	7994	7994	MS2	18/30	20121024_A4.raw
	High	STLTDSLVAAAGIIAQEVAGDVR	Unambiguous	1	1	LOC_Os02g32030.1 protein		HCD	1	0	1	1	174	2.9955	0	0	0	60	2	1129.12	2257.22	8.70575	84.8412	28267	28267	MS2	16/44	20121024_A7.raw
	High	ILSEEFGWDKDLAK	Unambiguous	2	1	LOC_Os02g32030.1 protein		HCD	1	0	1	1	365	2.99094	0	1	0	30	2	825.927	1650.85	5.3971	48.3367	16209	16209	MS2	15/26	20121024_A1.raw
	High	YRVENLYEGPLDDVYATAIR	Selected	1	1	LOC_Os02g32030.1 protein		HCD	0.0201	0	1	1	193	2.98485	0	1	0	37	2	1179.1	2357.19	4.97675	57.5684	19418	19418	MS2	20/38	20121024_A1.raw
	High	STLTDSLVAAAGIIAQEVAGDVR	Unambiguous	1	1	LOC_Os02g32030.1 protein		HCD	1	0	1	1	161	2.97979	0	0	0	60	3	753.076	2257.21	3.80559	85.355	28457	28457	MS2	19/88	20121024_A7.raw
	High	DLQEDFmGGAEIIVSPPVVSFR	Unambiguous	1	1	LOC_Os02g32030.1 protein	M7(Oxidation)	HCD	1	0	1	1	86	2.97369	0	0	0	60	2	1211.61	2422.21	4.46222	63.8152	21497	21497	MS2	22/42	20121024_A1.raw
	High	LWGENFFDPATKK	Unambiguous	1	1	LOC_Os02g32030.1 protein		HCD	1	0	1	1	327	2.96009	0	1	20.3937	60	3	518.268	1552.79	5.80635	44.096	14809	14809	MS2	15/48	20121024_A4.raw
	High	GHVFEEMQRPGTPLYNIK	Unambiguous	2	1	LOC_Os02g32030.1 protein		HCD	1	0	1	1	285	2.953	0	0	52.6668	12	3	706.03	2116.08	5.64198	35.7507	11455	11455	MS2	14/68	20121024_A3.raw
	High	VIYASQLTAKPR	Unambiguous	1	1	LOC_Os02g32030.1 protein		HCD	1	0	1	1	121	2.94805	0	0	34.6168	6	2	673.896	1346.79	4.70505	33.8734	10601	10601	MS2	15/22	20121024_A1.raw
	High	cFLELQVEGEEAYQTFSR	Unambiguous	1	1	LOC_Os02g32030.1 protein	C1(Carbamidomethyl)	HCD	1	0	1	1	144	2.93724	0	0	7.61355	43	2	1103.51	2206.02	4.12169	62.6061	21075	21075	MS2	21/34	20121024_A1.raw
	High	AYLPVIESFGFSSQLR	Unambiguous	1	1	LOC_Os02g32030.1 protein		HCD	1	0	1	1	237	2.93423	0	0	0	2	2	907.483	1813.96	5.80421	62.719	21633	21633	MS2	16/30	20121024_A2.raw
	High	LLEPVYLVEIQAPENALGGIYGVLNQK	Unambiguous	1	1	LOC_Os02g32030.1 protein		HCD	1	0	1	1	32	2.93415	0	0	39.2455	39	2	1470.81	2940.62	4.02781	70.6209	23070	23070	MS2	20/52	20121024_A3.raw
	High	IRPVLTVNK	Unambiguous	2	1	LOC_Os02g32030.1 protein		HCD	1	0	1	1	50	2.91743	0	0	14.226	21	2	520.337	1039.67	4.21508	29.0697	8656	8656	MS2	12/16	20121024_A6.raw
	High	IRPVLTVNK	Unambiguous	2	1	LOC_Os02g32030.1 protein		HCD	1	0	1	1	51	2.88948	0	0	4.40222	4	3	347.227	1039.67	4.75985	29.4616	9093	9093	MS2	13/32	20121024_A2.raw
	High	AYLPVIESFGFSSQLR	Unambiguous	1	1	LOC_Os02g32030.1 protein		HCD	1	0	1	1	332	2.8847	0	0	0	60	2	907.482	1813.96	4.25644	65.8488	22164	22164	MS2	17/30	20121024_A1.raw
	High	STLTDSLVAAAGIIAQEVAGDVR	Unambiguous	1	1	LOC_Os02g32030.1 protein		HCD	1	0	1	1	170	2.85391	0	0	4.54293	60	2	1129.11	2257.22	6.86705	85.3891	28715	28715	MS2	20/44	20121024_A2.raw
	High	EQmTPLSDFEDKL	Unambiguous	1	1	LOC_Os02g32030.1 protein	M3(Oxidation)	HCD	1	0	1	1	183	2.85147	0	1	0	60	2	784.864	1568.72	4.01136	52.7844	17784	17784	MS2	11/24	20121024_A1.raw
	High	VIYASQLTAKPR	Unambiguous	1	1	LOC_Os02g32030.1 protein		HCD	1	0	1	1	129	2.84014	0	0	26.058	6	2	673.896	1346.78	4.07058	31.6837	10073	10073	MS2	15/22	20121024_A2.raw
	High	ILSEEFGWDKDLAK	Unambiguous	2	1	LOC_Os02g32030.1 protein		HCD	1	0	1	1	314	2.83411	0	1	0	15	2	825.927	1650.85	6.06259	44.854	15614	15614	MS2	15/26	20121024_A2.raw
	High	ITDGALVVVDcIEGVcVQTETVLR	Unambiguous	2	1	LOC_Os02g32030.1 protein	C11(Carbamidomethyl); C16(Carbamidomethyl)	HCD	1	0	1	1	235	2.8309	0	0	0	60	2	1323.69	2646.36	6.21838	68.5183	23333	23333	MS2	21/46	20121024_A2.raw
	High	STLTDSLVAAAGIIAQEVAGDVR	Unambiguous	1	1	LOC_Os02g32030.1 protein		HCD	1	0	1	1	124	2.83004	0	0	0	60	2	1129.11	2257.22	7.94864	82.5895	26454	26454	MS2	21/44	20121024_A3.raw
	High	IRPVLTVNK	Unambiguous	2	1	LOC_Os02g32030.1 protein		HCD	1	0	1	1	52	2.82188	0	0	17.2665	2	2	520.337	1039.67	5.03696	29.4476	9085	9085	MS2	12/16	20121024_A2.raw
	High	DSVVAGFQWASK	Unambiguous	2	1	LOC_Os02g32030.1 protein		HCD	1	0	1	1	316	2.81775	0	0	0	58	1	1294.65	1294.65	7.54993	47.6693	15970	15970	MS2	18/22	20121024_A1.raw
	High	GHVFEEMQRPGTPLYNIK	Unambiguous	2	1	LOC_Os02g32030.1 protein		HCD	1	0	1	1	174	2.81162	0	0	0	43	2	1058.54	2116.07	0.918	40.2722	13774	13774	MS2	17/34	20121024_A2.raw
	High	VMQTWLPASNALLEMMIYHLPSPSK	Unambiguous	1	1	LOC_Os02g32030.1 protein		HCD	1	0	1	1	129	2.80911	0	0	0	60	3	953.159	2857.46	6.40104	80.8764	27135	27135	MS2	14/96	20121024_A1.raw
	High	STLTDSLVAAAGIIAQEVAGDVR	Unambiguous	1	1	LOC_Os02g32030.1 protein		HCD	1	0	1	1	141	2.80856	0	0	18.8302	60	3	753.076	2257.21	4.21119	88.0589	29760	29760	MS2	18/88	20121024_A1.raw
	High	STGISLFYEMSDESLK	Unambiguous	1	1	LOC_Os02g32030.1 protein		HCD	1	0	1	1	296	2.79905	0	0	0	46	2	903.932	1806.86	5.70045	59.373	20021	20021	MS2	17/30	20121024_A1.raw
	High	AYLPVIESFGFSSQLR	Unambiguous	1	1	LOC_Os02g32030.1 protein		HCD	1	0	1	1	196	2.79774	0	0	7.81819	22	3	605.324	1813.96	5.25844	65.4833	22041	22041	MS2	15/60	20121024_A1.raw
	High	IRPVLTVNK	Unambiguous	2	1	LOC_Os02g32030.1 protein		HCD	1	0	1	1	51	2.79273	0	0	33.5632	11	3	347.228	1039.67	6.25686	31.0729	9464	9464	MS2	12/32	20121024_A1.raw
	High	STLTDSLVAAAGIIAQEVAGDVR	Unambiguous	1	1	LOC_Os02g32030.1 protein		HCD	1	0	1	1	177	2.79014	0	0	0	60	2	1129.11	2257.22	6.2181	85.3519	28455	28455	MS2	22/44	20121024_A7.raw
	High	NmSVIAHVDHGK	Unambiguous	1	1	LOC_Os02g32030.1 protein	M2(Oxidation)	HCD	1	0	1	1	290	2.77615	0	0	12.503	60	3	441.89	1323.66	6.76152	27.2255	7944	7944	MS2	14/44	20121024_A1.raw
	High	ILSEEFGWDKDLAK	Unambiguous	2	1	LOC_Os02g32030.1 protein		HCD	1	0	1	1	372	2.76988	0	1	0	19	2	825.928	1650.85	7.39357	48.8414	16380	16380	MS2	14/26	20121024_A1.raw
	High	ILSEEFGWDKDLAK	Unambiguous	2	1	LOC_Os02g32030.1 protein		HCD	1	0	1	1	365	2.75805	0	1	0	33	2	825.927	1650.85	5.02738	45.384	15824	15824	MS2	15/26	20121024_A2.raw
	High	IRPVLTVNK	Unambiguous	2	1	LOC_Os02g32030.1 protein		HCD	1	0	1	1	52	2.7529	0	0	36.8153	36	3	347.227	1039.67	2.64643	29.066	8653	8653	MS2	13/32	20121024_A6.raw
	High	STLTDSLVAAAGIIAQEVAGDVR	Unambiguous	1	1	LOC_Os02g32030.1 protein		HCD	1	0	1	1	130	2.73143	0	0	10.7295	60	3	753.077	2257.22	6.3203	86.5214	29186	29186	MS2	20/88	20121024_A1.raw
	High	YRVENLYEGPLDDVYATAIR	Selected	1	1	LOC_Os02g32030.1 protein		HCD	0.0809	0	1	1	175	2.72165	0	1	0	9	2	1179.1	2357.19	6.42676	54.8718	19098	19098	MS2	21/38	20121024_A2.raw
	High	EQMTPLSDFEDKL	Unambiguous	1	1	LOC_Os02g32030.1 protein		HCD	1	0	1	1	295	2.7104	0	1	31.0693	44	2	776.869	1552.73	7.38158	52.8195	18423	18423	MS2	12/24	20121024_A2.raw
	High	LYMEARPLEEGLAEAIDDGR	Unambiguous	1	1	LOC_Os02g32030.1 protein		HCD	1	0	1	1	114	2.68757	0	0	0	35	2	1124.55	2248.1	2.73678	55.5214	19332	19332	MS2	19/38	20121024_A2.raw
	High	LYMEARPLEEGLAEAIDDGR	Unambiguous	1	1	LOC_Os02g32030.1 protein		HCD	1	0	1	1	185	2.68396	0	0		42	2	1124.56	2248.11	6.82201	50.8702	17131	17131	MS2	15/38	20121024_A3.raw
	High	LWGENFFDPATK	Unambiguous	1	1	LOC_Os02g32030.1 protein		HCD	1	0	1	1	342	2.67608	0	0	24.128	34	2	712.85	1424.69	5.52338	53.0613	18505	18505	MS2	12/22	20121024_A2.raw
	High	NMSVIAHVDHGK	Unambiguous	1	1	LOC_Os02g32030.1 protein		HCD	1	0	1	1	295	2.66869	0	0	3.73939	10	3	436.558	1307.66	5.73277	29.9099	8953	8953	MS2	16/44	20121024_A1.raw
	High	LWGENFFDPATK	Unambiguous	1	1	LOC_Os02g32030.1 protein		HCD	1	0	1	1	238	2.66806	0	0	9.1876	15	2	712.849	1424.69	4.75224	56.2887	18984	18984	MS2	13/22	20121024_A1.raw
	High	GLKEQmTPLSDFEDKL	Unambiguous	1	1	LOC_Os02g32030.1 protein	M6(Oxidation)	HCD	1	0	1	1	369	2.65443	0	2	50.407	60	2	933.968	1866.93	7.32135	51.0478	17166	17166	MS2	11/30	20121024_A1.raw
	High	STLTDSLVAAAGIIAQEVAGDVR	Unambiguous	1	1	LOC_Os02g32030.1 protein		HCD	1	0	1	1	106	2.64182	0	0	0	60	2	1129.11	2257.22	5.92342	84.1008	27279	27279	MS2	13/44	20121024_A6.raw
	High	LWGENFFDPATK	Unambiguous	1	1	LOC_Os02g32030.1 protein		HCD	1	0	1	1	176	2.63413	0	0	24.6578	4	2	712.849	1424.69	4.92361	53.5762	18680	18680	MS2	12/22	20121024_A2.raw
	High	NMSVIAHVDHGK	Unambiguous	1	1	LOC_Os02g32030.1 protein		HCD	1	0	1	1	361	2.63356	0	0	8.28745	17	3	436.558	1307.66	5.94281	28.5356	8651	8651	MS2	15/44	20121024_A2.raw
	High	IRPVLTVNK	Unambiguous	2	1	LOC_Os02g32030.1 protein		HCD	1	0	1	1	51	2.61758	0	0	59.1023	19	2	520.337	1039.67	5.15438	31.0257	9442	9442	MS2	11/16	20121024_A1.raw
	High	ILSEEFGWDKDLAKK	Selected	2	1	LOC_Os02g32030.1 protein		HCD	0.0305	0	1	1	312	2.61687	0	2	31.2673	22	3	593.651	1778.94	4.21218	36.7584	11878	11878	MS2	15/56	20121024_A3.raw
	High	VENLYEGPLDDVYATAIR	Selected	1	1	LOC_Os02g32030.1 protein		HCD		0.0038	2	2	407	2.60685	0	0	0	60	2	1019.52	2038.03	6.72001	58.0538	19581	19581	MS2	18/34	20121024_A1.raw
	High	LWGENFFDPATK	Unambiguous	1	1	LOC_Os02g32030.1 protein		HCD	1	0	1	1	348	2.60339	0	0	88.0591	14	2	712.852	1424.7	8.52222	50.4001	17015	17015	MS2	10/22	20121024_A4.raw
	High	VmQTWLPASNALLEMMIYHLPSPSK	Unambiguous	1	1	LOC_Os02g32030.1 protein	M2(Oxidation)	HCD	1	0	1	1	156	2.59407	0	0	10.3885	60	3	958.492	2873.46	7.96473	78.2186	26148	26148	MS2	16/96	20121024_A1.raw
	High	VENLYEGPLDDVYATAIR	Selected	1	1	LOC_Os02g32030.1 protein		HCD	0.0927	0	1	1	253	2.58742	0	0	0	7	2	1019.52	2038.03	7.01949	58.5614	19743	19743	MS2	19/34	20121024_A1.raw
	High	FGVDEFK	Unambiguous	1	1	LOC_Os02g32030.1 protein		HCD	1	0	1	1	120	2.58717	0	0	13.7403	22	1	841.411	841.411	2.28123	36.4903	12183	12183	MS2	11/12	20121024_A2.raw
	High	STLTDSLVAAAGIIAQEVAGDVR	Unambiguous	1	1	LOC_Os02g32030.1 protein		HCD	1	0	1	1	176	2.57234	0	0	12.8225	60	2	1129.11	2257.22	7.08337	84.9285	27085	27085	MS2	17/44	20121024_A4.raw
	High	VIYASQLTAKPR	Unambiguous	1	1	LOC_Os02g32030.1 protein		HCD	1	0	1	1	168	2.56933	0	0	32.4623	21	2	673.896	1346.78	4.3425	29.1261	8602	8602	MS2	13/22	20121024_A3.raw
	High	ITDGALVVVDcIEGVcVQTETVLR	Unambiguous	2	1	LOC_Os02g32030.1 protein	C11(Carbamidomethyl); C16(Carbamidomethyl)	HCD	1	0	1	1	247	2.55676	0	0		60	2	1323.68	2646.36	2.99454	67.2106	22001	22001	MS2	19/46	20121024_A6.raw
	High	FGVDEFKmmER	Unambiguous	1	1	LOC_Os02g32030.1 protein	M8(Oxidation); M9(Oxidation)	HCD	1	0	1	1	112	2.55316	0	1	0	42	2	710.819	1420.63	5.02847	37.4395	12035	12035	MS2	12/20	20121024_A1.raw
	High	EQMTPLSDFEDKL	Unambiguous	1	1	LOC_Os02g32030.1 protein		HCD	1	0	1	1	282	2.55281	0	1	0	47	2	776.868	1552.73	5.88788	55.6593	18750	18750	MS2	12/24	20121024_A1.raw
	High	LWGENFFDPATK	Unambiguous	1	1	LOC_Os02g32030.1 protein		HCD	1	0	1	1	252	2.53361	0	0	68.0596	3	2	712.849	1424.69	3.72406	48.8824	16479	16479	MS2	9/22	20121024_A3.raw
	High	VmQTWLPASNALLEmMIYHLPSPSK	Unambiguous	1	1	LOC_Os02g32030.1 protein	M2(Oxidation); M15(Oxidation)	HCD	0.0237	0	1	1	224	2.53064	0	0	52.5652	60	3	963.82	2889.44	3.34386	72.1564	24170	24170	MS2	18/96	20121024_A1.raw
	High	GHVFEEmQRPGTPLYNIK	Unambiguous	2	1	LOC_Os02g32030.1 protein	M7(Oxidation)	HCD	1	0	1	1	103	2.52589	0	0	20.2033	46	2	1066.54	2132.08	8.56349	39.5172	12871	12871	MS2	14/34	20121024_A1.raw
	High	NcDPEGPLmLYVSK	Unambiguous	2	1	LOC_Os02g32030.1 protein	C2(Carbamidomethyl); M9(Oxidation)	HCD	1	0	1	1	185	2.50114	0	0	0	25	2	819.881	1638.76	3.13555	43.2908	14996	14996	MS2	14/26	20121024_A2.raw
	High	LWGENFFDPATK	Unambiguous	1	1	LOC_Os02g32030.1 protein		HCD	1	0	1	1	236	2.48134	0	0	0	4	2	712.85	1424.69	5.26633	56.7938	19154	19154	MS2	14/22	20121024_A1.raw
	High	STGISLFYEMSDESLK	Unambiguous	1	1	LOC_Os02g32030.1 protein		HCD	1	0	1	1	270	2.47669	0	0	0	60	2	903.931	1806.85	4.2817	60.5185	19899	19899	MS2	15/30	20121024_A7.raw
	High	EQmTPLSDFEDKL	Unambiguous	1	1	LOC_Os02g32030.1 protein	M3(Oxidation)	HCD	1	0	1	1	130	2.47669	0	1	2.8896	6	2	784.865	1568.72	5.17858	53.2917	17954	17954	MS2	12/24	20121024_A1.raw
	High	VmQTWLPASNALLEMmIYHLPSPSK	Unambiguous	1	1	LOC_Os02g32030.1 protein	M2(Oxidation); M16(Oxidation)	HCD		0.0237	2	2	224	2.47255	0	0	52.5652	60	3	963.82	2889.44	3.34386	72.1564	24170	24170	MS2	17/96	20121024_A1.raw
	High	ITDGALVVVDcIEGVcVQTETVLR	Unambiguous	2	1	LOC_Os02g32030.1 protein	C11(Carbamidomethyl); C16(Carbamidomethyl)	HCD	1	0	1	1	338	2.46371	0	0		60	2	1323.68	2646.36	5.06223	67.5103	22149	22149	MS2	16/46	20121024_A3.raw
	High	GFVQFcYEPIK	Unambiguous	1	1	LOC_Os02g32030.1 protein	C6(Carbamidomethyl)	HCD	1	0	1	1	242	2.46346	0	0		47	1	1387.67	1387.67	-0.370968	44.3548	14907	14907	MS2	13/20	20121024_A4.raw
	High	GFVQFcYEPIK	Unambiguous	1	1	LOC_Os02g32030.1 protein	C6(Carbamidomethyl)	HCD	1	0	1	1	263	2.46232	0	0	0	38	1	1387.68	1387.68	3.05976	43.0445	14416	14416	MS2	16/20	20121024_A3.raw
	High	IRPVLTVNK	Unambiguous	2	1	LOC_Os02g32030.1 protein		HCD	1	0	1	1	52	2.45754	0	0	58.7848	9	2	520.338	1039.67	5.62402	31.5365	9639	9639	MS2	10/16	20121024_A1.raw
	High	NmSVIAHVDHGK	Unambiguous	1	1	LOC_Os02g32030.1 protein	M2(Oxidation)	HCD	1	0	1	1	223	2.45534	0	0	3.66069	25	3	441.889	1323.65	4.1332	26.3393	7719	7719	MS2	14/44	20121024_A2.raw
	High	EQMTPLSDFEDKL	Unambiguous	1	1	LOC_Os02g32030.1 protein		HCD	1	0	1	1	267	2.44046	0	1	0	31	2	776.866	1552.72	2.50737	50.0885	16902	16902	MS2	11/24	20121024_A4.raw
	High	STLTDSLVAAAGIIAQEVAGDVR	Unambiguous	1	1	LOC_Os02g32030.1 protein		HCD	1	0	1	1	88	2.43979	0	0	0	60	2	1129.11	2257.22	6.86705	88.6449	29989	29989	MS2	17/44	20121024_A1.raw
	High	STLTDSLVAAAGIIAQEVAGDVR	Unambiguous	1	1	LOC_Os02g32030.1 protein		HCD	1	0	1	1	123	2.43618	0	0	9.97401	60	3	753.074	2257.21	1.29087	85.5594	27287	27287	MS2	12/88	20121024_A4.raw
	High	EQmTPLSDFEDKL	Unambiguous	1	1	LOC_Os02g32030.1 protein	M3(Oxidation)	HCD	1	0	1	1	204	2.43245	0	1	15.3191	39	2	784.865	1568.72	5.33421	49.9924	17460	17460	MS2	9/24	20121024_A2.raw
	High	LYMEARPLEEGLAEAIDDGR	Unambiguous	1	1	LOC_Os02g32030.1 protein		HCD	1	0	1	1	160	2.43136	0	0	0	49	2	1124.56	2248.11	6.10332	58.5805	19750	19750	MS2	15/38	20121024_A1.raw
	High	STLTDSLVAAAGIIAQEVAGDVR	Unambiguous	1	1	LOC_Os02g32030.1 protein		HCD	1	0	1	1	69	2.42643	0	0	84.8327	60	3	753.077	2257.22	6.23918	88.7326	30028	30028	MS2	16/88	20121024_A1.raw
	High	GGGQVIPTAR	Unambiguous	1	1	LOC_Os02g32030.1 protein		HCD	1	0	1	1	149	2.42052	0	0	7.1726	52	2	478.272	955.538	5.76836	29.013	8590	8590	MS2	11/18	20121024_A1.raw
	High	AYLPVIESFGFSSQLR	Unambiguous	1	1	LOC_Os02g32030.1 protein		HCD	1	0	1	1	227	2.41315	0	0	11.5414	60	2	907.482	1813.96	4.86209	65.6679	21658	21658	MS2	16/30	20121024_A7.raw
	High	GFVQFcYEPIK	Unambiguous	1	1	LOC_Os02g32030.1 protein	C6(Carbamidomethyl)	HCD	1	0	1	1	185	2.41148	0	0	6.45365	3	2	694.342	1387.68	4.0617	47.5871	16644	16644	MS2	11/20	20121024_A2.raw
	High	NMSVIAHVDHGK	Unambiguous	1	1	LOC_Os02g32030.1 protein		HCD	1	0	1	1	346	2.40846	0	0	17.0179	44	2	654.332	1307.66	2.59249	28.5319	8648	8648	MS2	14/22	20121024_A2.raw
	High	DSVVAGFQWASK	Unambiguous	2	1	LOC_Os02g32030.1 protein		HCD	1	0	1	1	306	2.39595	0	0	18.4791	25	2	647.828	1294.65	5.22949	47.5952	15944	15944	MS2	12/22	20121024_A1.raw
	High	YRVENLYEGPLDDVYATAIR	Selected	1	1	LOC_Os02g32030.1 protein		HCD		0.0042	2	2	140	2.38982	0	1	0	55	2	1179.1	2357.2	7.98034	58.1026	19599	19599	MS2	19/38	20121024_A1.raw
	High	FGVDEFK	Unambiguous	1	1	LOC_Os02g32030.1 protein		HCD	1	0	1	1	132	2.38865	0	0	0	20	2	421.211	841.414	5.7471	39.2879	12789	12789	MS2	10/12	20121024_A1.raw
	High	VIYASQLTAKPR	Unambiguous	1	1	LOC_Os02g32030.1 protein		HCD	1	0	1	1	136	2.33688	0	0	59.12	20	2	673.895	1346.78	2.62037	29.4056	8731	8731	MS2	12/22	20121024_A4.raw
	High	GGGQVIPTAR	Unambiguous	1	1	LOC_Os02g32030.1 protein		HCD	1	0	1	1	149	2.33002	0	0	10.9563	38	2	478.272	955.537	5.57674	27.9213	8384	8384	MS2	11/18	20121024_A2.raw
	High	LWGENFFDPATKK	Unambiguous	1	1	LOC_Os02g32030.1 protein		HCD	1	0	1	1	253	2.32813	0	1	0	12	2	776.898	1552.79	5.30403	51.3762	17283	17283	MS2	12/24	20121024_A1.raw
	High	GFVQFcYEPIK	Unambiguous	1	1	LOC_Os02g32030.1 protein	C6(Carbamidomethyl)	HCD	1	0	1	1	290	2.32673	0	0	36.959	6	2	694.342	1387.68	3.44593	43.0301	14411	14411	MS2	11/20	20121024_A3.raw
	High	DSVVAGFQWASK	Unambiguous	2	1	LOC_Os02g32030.1 protein		HCD	1	0	1	1	295	2.32573	0	0	55.1798	21	2	647.826	1294.65	2.30656	45.2541	15767	15767	MS2	12/22	20121024_A2.raw
	High	IRPVLTVNK	Unambiguous	2	1	LOC_Os02g32030.1 protein		HCD	1	0	1	1	51	2.30946	0	0	32.3715	60	2	520.337	1039.67	4.80214	33.0233	10020	10020	MS2	12/16	20121024_A7.raw
LOC_Os11g10480.1 protein	dehydrogenase, putative, expressed	997.664	77.84	1	16	19	260	379	40.9576	6.65381
	Confidence Level	Sequence	PSM Ambiguity	# Proteins	# Protein Groups	Protein Group Accessions	Modifications	Activation Type	ΔScore	ΔCn	Rank	Search Engine Rank	Peptides Matched	XCorr	Probability	# Missed Cleavages	Isolation Interference [%]	Ion Inject Time [ms]	Charge	m/z [Da]	MH+ [Da]	ΔM [ppm]	RT [min]	First Scan	Last Scan	MS Order	Ions Matched	Spectrum File
	High	FSINGKPIYHFVGTSTFSEYTVMHVGcVAK	Unambiguous	1	1	LOC_Os11g10480.1 protein	C27(Carbamidomethyl)	HCD	1	0	1	1	207	7.96435	0	0	0	20	4	844.922	3376.67	4.80794	49.6566	16753	16753	MS2	26/174	20121024_A4.raw
	High	IFGHEAGGIVESVGEGVTDLAPGDHVLPVFTGEcK	Unambiguous	1	1	LOC_Os11g10480.1 protein	C34(Carbamidomethyl)	HCD	1	0	1	1	173	7.89928	0	0	0	23	4	899.198	3593.77	3.10665	55.3448	18490	18490	MS2	28/204	20121024_A5.raw
	High	IFGHEAGGIVESVGEGVTDLAPGDHVLPVFTGEcK	Unambiguous	1	1	LOC_Os11g10480.1 protein	C34(Carbamidomethyl)	HCD	1	0	1	1	167	7.85645	0	0	9.39477	37	3	1198.59	3593.77	3.05944	54.7596	18372	18372	MS2	32/136	20121024_A3.raw
	High	IFGHEAGGIVESVGEGVTDLAPGDHVLPVFTGEcK	Unambiguous	1	1	LOC_Os11g10480.1 protein	C34(Carbamidomethyl)	HCD	1	0	1	1	121	7.26148	0	0	0	12	3	1198.6	3593.77	4.28226	54.2157	18201	18201	MS2	30/136	20121024_A3.raw
	High	IFGHEAGGIVESVGEGVTDLAPGDHVLPVFTGEcK	Unambiguous	1	1	LOC_Os11g10480.1 protein	C34(Carbamidomethyl)	HCD	1	0	1	1	163	7.07315	0	0	1.03305	1	4	899.199	3593.77	4.6012	54.2807	18224	18224	MS2	30/204	20121024_A3.raw
	High	FSINGKPIYHFVGTSTFSEYTVMHVGcVAK	Unambiguous	1	1	LOC_Os11g10480.1 protein	C27(Carbamidomethyl)	HCD	1	0	1	1	197	7.04305	0	0	0	13	4	844.922	3376.67	5.02485	47.8774	16143	16143	MS2	28/174	20121024_A3.raw
	High	IFGHEAGGIVESVGEGVTDLAPGDHVLPVFTGEcK	Unambiguous	1	1	LOC_Os11g10480.1 protein	C34(Carbamidomethyl)	HCD	1	0	1	1	154	7.02185	0	0	0	26	4	899.203	3593.79	9.08482	59.0659	20496	20496	MS2	29/204	20121024_A2.raw
	High	IFGHEAGGIVESVGEGVTDLAPGDHVLPVFTGEcK	Unambiguous	1	1	LOC_Os11g10480.1 protein	C34(Carbamidomethyl)	HCD	1	0	1	1	122	6.67797	0	0	0	21	3	1198.59	3593.77	2.44803	55.6869	18696	18696	MS2	30/136	20121024_A4.raw
	High	IFGHEAGGIVESVGEGVTDLAPGDHVLPVFTGEcK	Unambiguous	1	1	LOC_Os11g10480.1 protein	C34(Carbamidomethyl)	HCD	1	0	1	1	161	6.38989	0	0	14.885	17	4	899.199	3593.77	4.32946	59.3667	19720	19720	MS2	30/204	20121024_A6.raw
	High	SVEcTGNINAMIQAFEcVHDGWGVAVLVGVPHK	Unambiguous	1	1	LOC_Os11g10480.1 protein	C4(Carbamidomethyl); C17(Carbamidomethyl)	HCD	1	0	1	1	95	6.08185	0	0	0	31	4	899.44	3594.74	2.15312	68.2257	22271	22271	MS2	27/192	20121024_A4.raw
	High	SVEcTGNINAMIQAFEcVHDGWGVAVLVGVPHK	Unambiguous	1	1	LOC_Os11g10480.1 protein	C4(Carbamidomethyl); C17(Carbamidomethyl)	HCD	1	0	1	1	81	5.91582	0	0	1.74706	60	4	899.442	3594.75	4.80183	72.7325	23671	23671	MS2	28/192	20121024_A6.raw
	High	SVEcTGNINAMIQAFEcVHDGWGVAVLVGVPHK	Unambiguous	1	1	LOC_Os11g10480.1 protein	C4(Carbamidomethyl); C17(Carbamidomethyl)	HCD	1	0	1	1	83	5.79174	0	0	5.07652	12	4	899.444	3594.75	7.04304	67.2674	22068	22068	MS2	30/192	20121024_A3.raw
	High	INPAAPLDKVcVLScGISTGLGATINVAKPPK	Unambiguous	1	1	LOC_Os11g10480.1 protein	C11(Carbamidomethyl); C15(Carbamidomethyl)	HCD	1	0	1	1	55	5.66161	0	1	3.3074	16	4	816.199	3261.78	1.7899	52.3036	17631	17631	MS2	29/186	20121024_A4.raw
	High	SVEcTGNINAMIQAFEcVHDGWGVAVLVGVPHK	Unambiguous	1	1	LOC_Os11g10480.1 protein	C4(Carbamidomethyl); C17(Carbamidomethyl)	HCD	1	0	1	1	120	5.57613	0	0	20.366	19	4	899.441	3594.74	4.05476	66.7457	21901	21901	MS2	26/192	20121024_A3.raw
	High	IFGHEAGGIVESVGEGVTDLAPGDHVLPVFTGEcK	Unambiguous	1	1	LOC_Os11g10480.1 protein	C34(Carbamidomethyl)	HCD	1	0	1	1	175	5.55807	0	0	47.1315	5	4	899.199	3593.77	4.10417	55.6089	18668	18668	MS2	30/204	20121024_A4.raw
	High	VcVLScGISTGLGATINVAKPPK	Unambiguous	1	1	LOC_Os11g10480.1 protein	C2(Carbamidomethyl); C6(Carbamidomethyl)	HCD	1	0	1	1	101	5.49592	0	0	2.03334	9	3	781.428	2342.27	5.44869	43.9081	14740	14740	MS2	25/88	20121024_A3.raw
	High	SVEcTGNINAMIQAFEcVHDGWGVAVLVGVPHK	Unambiguous	1	1	LOC_Os11g10480.1 protein	C4(Carbamidomethyl); C17(Carbamidomethyl)	HCD	1	0	1	1	150	5.48323	0	0	19.0361	56	4	899.442	3594.74	4.32576	68.6893	22365	22365	MS2	22/192	20121024_A5.raw
	High	FITHSVPFSEINTAFDLmHK	Unambiguous	1	1	LOC_Os11g10480.1 protein	M18(Oxidation)	HCD	1	0	1	1	267	5.47784	0	0	3.62348	50	3	784.06	2350.16	4.43858	55.7218	18253	18253	MS2	24/76	20121024_A7.raw
	High	FITHSVPFSEINTAFDLMHK	Unambiguous	1	1	LOC_Os11g10480.1 protein		HCD	1	0	1	1	295	5.43391	0	0	19.7824	15	3	778.727	2334.17	3.25799	53.3531	17970	17970	MS2	19/76	20121024_A4.raw
	High	FITHSVPFSEINTAFDLmHK	Unambiguous	1	1	LOC_Os11g10480.1 protein	M18(Oxidation)	HCD	1	0	1	1	338	5.38795	0	0	10.3466	23	4	588.297	2350.16	4.45883	50.3273	16846	16846	MS2	24/114	20121024_A6.raw
	High	FITHSVPFSEINTAFDLMHK	Unambiguous	1	1	LOC_Os11g10480.1 protein		HCD	1	0	1	1	315	5.37644	0	0	6.83867	21	4	584.297	2334.17	3.35682	53.2682	17944	17944	MS2	20/114	20121024_A4.raw
	High	SVEcTGNINAMIQAFEcVHDGWGVAVLVGVPHK	Unambiguous	1	1	LOC_Os11g10480.1 protein	C4(Carbamidomethyl); C17(Carbamidomethyl)	HCD	1	0	1	1	103	5.31401	0	0	3.39474	25	4	899.442	3594.75	4.73392	67.8116	22248	22248	MS2	21/192	20121024_A3.raw
	High	INPAAPLDKVcVLScGISTGLGATINVAKPPK	Unambiguous	1	1	LOC_Os11g10480.1 protein	C11(Carbamidomethyl); C15(Carbamidomethyl)	HCD	1	0	1	1	51	5.24704	0	1	30.9035	14	4	816.203	3261.79	6.7299	50.513	17020	17020	MS2	24/186	20121024_A3.raw
	High	FITHSVPFSEINTAFDLmHK	Unambiguous	1	1	LOC_Os11g10480.1 protein	M18(Oxidation)	HCD	1	0	1	1	279	5.19805	0	0	6.99664	6	4	588.296	2350.16	4.25106	45.4155	15294	15294	MS2	22/114	20121024_A3.raw
	High	FITHSVPFSEINTAFDLmHK	Unambiguous	1	1	LOC_Os11g10480.1 protein	M18(Oxidation)	HCD	1	0	1	1	304	5.17176	0	0	27.9558	20	3	784.059	2350.16	4.20484	47.432	15980	15980	MS2	16/76	20121024_A4.raw
	High	FITHSVPFSEINTAFDLmHK	Unambiguous	1	1	LOC_Os11g10480.1 protein	M18(Oxidation)	HCD	1	0	1	1	289	5.13278	0	0		35	4	588.297	2350.17	5.54624	50.7015	17712	17712	MS2	21/114	20121024_A2.raw
	High	FITHSVPFSEINTAFDLmHK	Unambiguous	1	1	LOC_Os11g10480.1 protein	M18(Oxidation)	HCD	1	0	1	1	195	5.10689	0	0	0	5	3	784.059	2350.16	4.20484	45.6962	15393	15393	MS2	23/76	20121024_A3.raw
	High	VcVLScGISTGLGATINVAKPPK	Unambiguous	1	1	LOC_Os11g10480.1 protein	C2(Carbamidomethyl); C6(Carbamidomethyl)	HCD	1	0	1	1	149	5.042	0	0	0	27	3	781.427	2342.27	3.49434	45.3761	15251	15251	MS2	17/88	20121024_A4.raw
	High	VcVLScGISTGLGATINVAKPPK	Unambiguous	1	1	LOC_Os11g10480.1 protein	C2(Carbamidomethyl); C6(Carbamidomethyl)	HCD	1	0	1	1	82	4.97412	0	0	0	3	3	781.427	2342.27	4.43243	45.8845	15425	15425	MS2	25/88	20121024_A4.raw
	High	FITHSVPFSEINTAFDLMHK	Unambiguous	1	1	LOC_Os11g10480.1 protein		HCD	1	0	1	1	317	4.9575	0	0	5.65831	40	4	584.298	2334.17	4.29817	57.3527	19109	19109	MS2	20/114	20121024_A6.raw
	High	ILFTSLcHTDVYFWEAK	Unambiguous	1	1	LOC_Os11g10480.1 protein	C7(Carbamidomethyl)	HCD	0.1478	0	1	1	277	4.93697	0	0	0	24	2	1065.53	2130.05	4.06954	54.1818	18187	18187	MS2	20/32	20121024_A3.raw
	High	INPAAPLDKVcVLScGISTGLGATINVAKPPK	Unambiguous	1	1	LOC_Os11g10480.1 protein	C11(Carbamidomethyl); C15(Carbamidomethyl)	HCD	1	0	1	1	44	4.9021	0	1	92.9863	18	3	1087.93	3261.79	5.10607	50.8013	17108	17108	MS2	19/124	20121024_A3.raw
	High	SVEcTGNINAMIQAFEcVHDGWGVAVLVGVPHK	Unambiguous	1	1	LOC_Os11g10480.1 protein	C4(Carbamidomethyl); C17(Carbamidomethyl)	HCD	1	0	1	1	114	4.82586	0	0		30	3	1198.92	3594.74	3.97252	66.8222	21928	21928	MS2	29/128	20121024_A3.raw
	High	FITHSVPFSEINTAFDLMHK	Unambiguous	1	1	LOC_Os11g10480.1 protein		HCD	1	0	1	1	325	4.815	0	0	19.9629	49	3	778.73	2334.18	7.1018	57.332	19922	19922	MS2	19/76	20121024_A2.raw
	High	AAVAWEAAKPLVIEEVEVAPPQAMEVR	Unambiguous	1	1	LOC_Os11g10480.1 protein		HCD	1	0	1	1	113	4.80223	0	0	77.2022	12	4	726.642	2903.55	4.83164	53.1415	17859	17859	MS2	23/156	20121024_A3.raw
	High	ILFTSLcHTDVYFWEAK	Unambiguous	1	1	LOC_Os11g10480.1 protein	C7(Carbamidomethyl)	HCD	0.1795	0	1	1	341	4.79406	0	0	14.786	27	2	1065.53	2130.05	4.98648	54.9677	18473	18473	MS2	23/32	20121024_A4.raw
	High	FITHSVPFSEINTAFDLMHK	Unambiguous	1	1	LOC_Os11g10480.1 protein		HCD	1	0	1	1	316	4.73486	0	0	0	1	4	584.298	2334.17	5.23951	51.4151	17311	17311	MS2	20/114	20121024_A3.raw
	High	SVEcTGNINAMIQAFEcVHDGWGVAVLVGVPHK	Unambiguous	1	1	LOC_Os11g10480.1 protein	C4(Carbamidomethyl); C17(Carbamidomethyl)	HCD	1	0	1	1	216	4.71285	0	0	0	45	3	1198.92	3594.75	4.85651	67.7797	22239	22239	MS2	19/128	20121024_A3.raw
	High	VcVLScGISTGLGATINVAKPPK	Unambiguous	1	1	LOC_Os11g10480.1 protein	C2(Carbamidomethyl); C6(Carbamidomethyl)	HCD	1	0	1	1	182	4.6737	0	0	57.2356	21	3	781.423	2342.25	-1.58701	46.0814	15522	15522	MS2	22/88	20121024_A3.raw
	High	VcVLScGISTGLGATINVAKPPK	Unambiguous	1	1	LOC_Os11g10480.1 protein	C2(Carbamidomethyl); C6(Carbamidomethyl)	HCD	1	0	1	1	151	4.62704	0	0	0	19	3	781.427	2342.27	3.57252	48.3686	16903	16903	MS2	21/88	20121024_A2.raw
	High	VcVLScGISTGLGATINVAKPPK	Unambiguous	1	1	LOC_Os11g10480.1 protein	C2(Carbamidomethyl); C6(Carbamidomethyl)	HCD	1	0	1	1	82	4.62702	0	0	0	23	2	1171.64	2342.27	6.44464	45.8261	15405	15405	MS2	23/44	20121024_A4.raw
	High	ILFTSLcHTDVYFWEAK	Selected	1	1	LOC_Os11g10480.1 protein	C7(Carbamidomethyl)	HCD	0.0693	0	1	1	284	4.61832	0	0	0	29	2	1065.53	2130.05	5.7888	54.7409	18364	18364	MS2	18/32	20121024_A3.raw
	High	VcVLScGISTGLGATINVAKPPK	Unambiguous	1	1	LOC_Os11g10480.1 protein	C2(Carbamidomethyl); C6(Carbamidomethyl)	HCD	1	0	1	1	91	4.59075	0	0	0	1	3	781.428	2342.27	5.05782	44.4099	14917	14917	MS2	25/88	20121024_A3.raw
	High	AAVAWEAAKPLVIEEVEVAPPQAMEVR	Unambiguous	1	1	LOC_Os11g10480.1 protein		HCD	1	0	1	1	75	4.57811	0	0	9.34118	34	3	968.523	2903.56	7.65305	57.8033	19241	19241	MS2	28/104	20121024_A6.raw
	High	AAVAWEAAKPLVIEEVEVAPPQAmEVR	Unambiguous	1	1	LOC_Os11g10480.1 protein	M24(Oxidation)	HCD	1	0	1	1	123	4.52128	0	0	3.23584	18	3	973.853	2919.55	5.63163	51.565	17396	17396	MS2	24/104	20121024_A4.raw
	High	VcVLScGISTGLGATINVAKPPK	Unambiguous	1	1	LOC_Os11g10480.1 protein	C2(Carbamidomethyl); C6(Carbamidomethyl)	HCD	1	0	1	1	148	4.51936	0	0	18.3109	17	3	781.428	2342.27	5.83956	44.9153	15102	15102	MS2	22/88	20121024_A3.raw
	High	VcVLScGISTGLGATINVAKPPK	Unambiguous	1	1	LOC_Os11g10480.1 protein	C2(Carbamidomethyl); C6(Carbamidomethyl)	HCD	1	0	1	1	131	4.46761	0	0	8.49747	19	3	781.429	2342.27	6.15226	45.4629	15312	15312	MS2	24/88	20121024_A3.raw
	High	FITHSVPFSEINTAFDLMHK	Unambiguous	1	1	LOC_Os11g10480.1 protein		HCD	1	0	1	1	282	4.44748	0	0	0	48	3	778.728	2334.17	4.12089	57.3719	19115	19115	MS2	19/76	20121024_A6.raw
	High	VcVLScGISTGLGATINVAKPPK	Unambiguous	1	1	LOC_Os11g10480.1 protein	C2(Carbamidomethyl); C6(Carbamidomethyl)	HCD	1	0	1	1	103	4.44254	0	0	5.10325	15	3	781.427	2342.27	4.58878	45.6448	15268	15268	MS2	23/88	20121024_A5.raw
	High	FITHSVPFSEINTAFDLMHK	Unambiguous	1	1	LOC_Os11g10480.1 protein		HCD	1	0	1	1	205	4.42845	0	0	19.7948	8	3	778.727	2334.17	3.17954	51.2421	17255	17255	MS2	18/76	20121024_A3.raw
	High	FITHSVPFSEINTAFDLMHK	Unambiguous	1	1	LOC_Os11g10480.1 protein		HCD	1	0	1	1	270	4.41413	0	0	14.5221	8	3	778.728	2334.17	5.14068	51.7454	17419	17419	MS2	20/76	20121024_A3.raw
	High	AAVAWEAAKPLVIEEVEVAPPQAMEVR	Unambiguous	1	1	LOC_Os11g10480.1 protein		HCD	1	0	1	1	75	4.37512	0	0	27.8877	17	3	968.521	2903.55	4.99813	54.5351	18340	18340	MS2	29/104	20121024_A4.raw
	High	VcVLScGISTGLGATINVAKPPK	Unambiguous	1	1	LOC_Os11g10480.1 protein	C2(Carbamidomethyl); C6(Carbamidomethyl)	HCD	1	0	1	1	162	4.37153	0	0	36.9985	28	3	781.425	2342.26	1.93085	46.8756	15795	15795	MS2	21/88	20121024_A3.raw
	High	AAVAWEAAKPLVIEEVEVAPPQAMEVR	Unambiguous	1	1	LOC_Os11g10480.1 protein		HCD	1	0	1	1	81	4.35037	0	0	4.01211	20	3	968.518	2903.54	2.29275	54.0447	18083	18083	MS2	26/104	20121024_A5.raw
	High	DHDKPVQQVLAEMTNGGVDR	Unambiguous	1	1	LOC_Os11g10480.1 protein		HCD	1	0	1	1	230	4.34931	0	0	0	13	2	1105.04	2209.08	4.29961	42.1421	14083	14083	MS2	22/38	20121024_A3.raw
	High	ILFTSLcHTDVYFWEAK	Unambiguous	1	1	LOC_Os11g10480.1 protein	C7(Carbamidomethyl)	HCD	0.1659	0	1	1	236	4.344	0	0	0	24	3	710.688	2130.05	5.35267	53.0317	17827	17827	MS2	17/64	20121024_A3.raw
	High	ILFTSLcHTDVYFWEAK	Selected	1	1	LOC_Os11g10480.1 protein	C7(Carbamidomethyl)	HCD	0.0993	0	1	1	243	4.33017	0	0	0	6	2	1065.53	2130.04	3.72569	53.624	18007	18007	MS2	20/32	20121024_A3.raw
	High	GSTVAIFGLGAVGLAAAEGAR	Unambiguous	1	1	LOC_Os11g10480.1 protein		HCD	1	0	1	1	147	4.31169	0	0	0	5	2	944.523	1888.04	5.58407	58.2558	19420	19420	MS2	20/40	20121024_A3.raw
	High	GSTVAIFGLGAVGLAAAEGAR	Unambiguous	1	1	LOC_Os11g10480.1 protein		HCD	1	0	1	1	141	4.28249	0	0	0	23	2	944.525	1888.04	7.39438	67.9581	22290	22290	MS2	21/40	20121024_A3.raw
	High	GSTVAIFGLGAVGLAAAEGAR	Unambiguous	1	1	LOC_Os11g10480.1 protein		HCD	1	0	1	1	176	4.25513	0	0	3.21869	40	2	944.526	1888.04	7.97627	74.2203	24027	24027	MS2	20/40	20121024_A3.raw
	High	GSTVAIFGLGAVGLAAAEGAR	Unambiguous	1	1	LOC_Os11g10480.1 protein		HCD	1	0	1	1	158	4.24861	0	0	50.5717	40	3	630.018	1888.04	5.35066	58.6721	19542	19542	MS2	17/80	20121024_A3.raw
	High	FITHSVPFSEINTAFDLMHK	Unambiguous	1	1	LOC_Os11g10480.1 protein		HCD	1	0	1	1	313	4.24272	0	0	5.77691	20	4	584.298	2334.17	5.13492	57.4019	19948	19948	MS2	14/114	20121024_A2.raw
	High	GSTVAIFGLGAVGLAAAEGAR	Unambiguous	1	1	LOC_Os11g10480.1 protein		HCD	1	0	1	1	127	4.22273	0	0	0	19	2	944.526	1888.05	8.75211	62.8967	20751	20751	MS2	20/40	20121024_A3.raw
	High	GSTVAIFGLGAVGLAAAEGAR	Unambiguous	1	1	LOC_Os11g10480.1 protein		HCD	1	0	1	1	137	4.22124	0	0	0	3	2	944.523	1888.04	5.00218	59.5702	19848	19848	MS2	20/40	20121024_A4.raw
	High	GSTVAIFGLGAVGLAAAEGAR	Unambiguous	1	1	LOC_Os11g10480.1 protein		HCD	1	0	1	1	138	4.21965	0	0	4.79376	60	2	944.524	1888.04	6.23061	65.9794	21759	21759	MS2	21/40	20121024_A7.raw
	High	GSTVAIFGLGAVGLAAAEGAR	Unambiguous	1	1	LOC_Os11g10480.1 protein		HCD	1	0	1	1	205	4.1871	0	0	3.64346	36	3	630.017	1888.04	3.89593	64.0986	21128	21128	MS2	19/80	20121024_A3.raw
	High	VcVLScGISTGLGATINVAKPPK	Unambiguous	1	1	LOC_Os11g10480.1 protein	C2(Carbamidomethyl); C6(Carbamidomethyl)	HCD	1	0	1	1	61	4.18622	0	0	0	15	2	1171.64	2342.27	6.44464	44.5551	14969	14969	MS2	22/44	20121024_A3.raw
	High	GSTVAIFGLGAVGLAAAEGAR	Unambiguous	1	1	LOC_Os11g10480.1 protein		HCD	1	0	1	1	149	4.16178	0	0	0	28	2	944.527	1888.05	9.59261	57.2438	19123	19123	MS2	20/40	20121024_A3.raw
	High	FITHSVPFSEINTAFDLmHK	Unambiguous	1	1	LOC_Os11g10480.1 protein	M18(Oxidation)	HCD	1	0	1	1	254	4.13887	0	0	11.8898	23	3	784.058	2350.16	2.49079	50.371	16864	16864	MS2	20/76	20121024_A6.raw
	High	GSTVAIFGLGAVGLAAAEGAR	Unambiguous	1	1	LOC_Os11g10480.1 protein		HCD	1	0	1	1	160	4.13521	0	0	0	24	2	944.523	1888.04	5.2608	65.4394	21541	21541	MS2	20/40	20121024_A3.raw
	High	GSTVAIFGLGAVGLAAAEGAR	Unambiguous	1	1	LOC_Os11g10480.1 protein		HCD	1	0	1	1	149	4.12671	0	0	0	12	2	944.522	1888.04	4.61425	66.4525	21813	21813	MS2	19/40	20121024_A3.raw
	High	VcVLScGISTGLGATINVAKPPK	Unambiguous	1	1	LOC_Os11g10480.1 protein	C2(Carbamidomethyl); C6(Carbamidomethyl)	HCD	1	0	1	1	154	4.12008	0	0	0	20	3	781.426	2342.26	3.25982	43.3795	14548	14548	MS2	17/88	20121024_A3.raw
	High	GSTVAIFGLGAVGLAAAEGAR	Unambiguous	1	1	LOC_Os11g10480.1 protein		HCD	1	0	1	1	163	4.11882	0	0	10.6604	22	2	944.525	1888.04	6.87715	61.1103	20280	20280	MS2	19/40	20121024_A4.raw
	High	GSTVAIFGLGAVGLAAAEGAR	Unambiguous	1	1	LOC_Os11g10480.1 protein		HCD	1	0	1	1	205	4.10741	0	0		38	2	944.518	1888.03	-0.0817009	61.7047	20457	20457	MS2	20/40	20121024_A4.raw
	High	GSTVAIFGLGAVGLAAAEGAR	Unambiguous	1	1	LOC_Os11g10480.1 protein		HCD	1	0	1	1	194	4.10269	0	0	62.2612	60	2	944.527	1888.05	9.65726	67.749	22140	22140	MS2	18/40	20121024_A4.raw
	High	GSTVAIFGLGAVGLAAAEGAR	Unambiguous	1	1	LOC_Os11g10480.1 protein		HCD	1	0	1	1	109	4.09369	0	0	13.4436	12	2	944.523	1888.04	5.77803	61.7824	20440	20440	MS2	20/40	20121024_A3.raw
	High	FITHSVPFSEINTAFDLMHK	Unambiguous	1	1	LOC_Os11g10480.1 protein		HCD	1	0	1	1	285	4.09368	0	0	31.7208	8	4	584.299	2334.17	5.97167	52.6203	17615	17615	MS2	16/114	20121024_A5.raw
	High	GSTVAIFGLGAVGLAAAEGAR	Unambiguous	1	1	LOC_Os11g10480.1 protein		HCD	1	0	1	1	166	4.08644	0	0	0	21	3	630.017	1888.04	3.50801	59.7255	19858	19858	MS2	20/80	20121024_A3.raw
	High	GSTVAIFGLGAVGLAAAEGAR	Unambiguous	1	1	LOC_Os11g10480.1 protein		HCD	1	0	1	1	170	4.08373	0	0	0	60	2	944.525	1888.04	7.13577	64.9257	21874	21874	MS2	19/40	20121024_A1.raw
	High	GSTVAIFGLGAVGLAAAEGAR	Unambiguous	1	1	LOC_Os11g10480.1 protein		HCD	1	0	1	1	162	4.07968	0	0	4.3331	15	2	944.523	1888.04	5.71338	66.9561	21975	21975	MS2	19/40	20121024_A3.raw
	High	GSTVAIFGLGAVGLAAAEGAR	Unambiguous	1	1	LOC_Os11g10480.1 protein		HCD	1	0	1	1	145	4.07961	0	0	0	24	2	944.525	1888.04	7.52369	59.0687	19694	19694	MS2	21/40	20121024_A4.raw
	High	GSTVAIFGLGAVGLAAAEGAR	Unambiguous	1	1	LOC_Os11g10480.1 protein		HCD	1	0	1	1	166	4.07919	0	0	9.78079	12	2	944.522	1888.04	4.22633	59.7688	19873	19873	MS2	21/40	20121024_A3.raw
	High	GSTVAIFGLGAVGLAAAEGAR	Unambiguous	1	1	LOC_Os11g10480.1 protein		HCD	1	0	1	1	161	4.07443	0	0	0	36	2	944.521	1888.03	2.67462	71.6398	23333	23333	MS2	19/40	20121024_A3.raw
	High	FITHSVPFSEINTAFDLmHK	Unambiguous	1	1	LOC_Os11g10480.1 protein	M18(Oxidation)	HCD	1	0	1	1	300	4.06162	0	0	10.4666	58	4	588.297	2350.17	5.186	55.6713	18231	18231	MS2	21/114	20121024_A7.raw
	High	GSTVAIFGLGAVGLAAAEGAR	Unambiguous	1	1	LOC_Os11g10480.1 protein		HCD	1	0	1	1	216	4.05061	0	0	85.436	52	2	944.525	1888.04	6.9418	59.1088	19596	19596	MS2	16/40	20121024_A5.raw
	High	GSTVAIFGLGAVGLAAAEGAR	Unambiguous	1	1	LOC_Os11g10480.1 protein		HCD	1	0	1	1	161	4.04691	0	0	51.9522	54	3	630.018	1888.04	5.15669	64.6086	21295	21295	MS2	17/80	20121024_A3.raw
	High	GSTVAIFGLGAVGLAAAEGAR	Unambiguous	1	1	LOC_Os11g10480.1 protein		HCD	1	0	1	1	145	4.04335	0	0	0	40	2	944.523	1888.04	5.77803	72.6986	23607	23607	MS2	19/40	20121024_A3.raw
	High	GSTVAIFGLGAVGLAAAEGAR	Unambiguous	1	1	LOC_Os11g10480.1 protein		HCD	1	0	1	1	184	4.04112	0	0	23.3127	13	2	944.522	1888.04	4.42029	64.4281	21236	21236	MS2	20/40	20121024_A3.raw
	High	GSTVAIFGLGAVGLAAAEGAR	Unambiguous	1	1	LOC_Os11g10480.1 protein		HCD	1	0	1	1	159	4.0396	0	0	4.64131	21	2	944.525	1888.04	7.26507	63.4069	20905	20905	MS2	20/40	20121024_A3.raw
	High	GSTVAIFGLGAVGLAAAEGAR	Unambiguous	1	1	LOC_Os11g10480.1 protein		HCD	1	0	1	1	166	4.02744	0	0	6.13168	18	2	944.522	1888.04	4.61425	60.778	20176	20176	MS2	20/40	20121024_A3.raw
	High	AAVAWEAAKPLVIEEVEVAPPQAmEVR	Unambiguous	1	1	LOC_Os11g10480.1 protein	M24(Oxidation)	HCD	1	0	1	1	144	4.01901	0	0	0	44	3	973.851	2919.54	3.75012	54.8044	18290	18290	MS2	26/104	20121024_A6.raw
	High	GSTVAIFGLGAVGLAAAEGAR	Unambiguous	1	1	LOC_Os11g10480.1 protein		HCD	1	0	1	1	185	4.01396	0	0	0	50	2	944.523	1888.04	5.51941	62.2517	20620	20620	MS2	19/40	20121024_A4.raw
	High	AAVAWEAAKPLVIEEVEVAPPQAMEVR	Unambiguous	1	1	LOC_Os11g10480.1 protein		HCD	1	0	1	1	75	4.01014	0	0	0	2	3	968.522	2903.55	5.88731	53.4038	17941	17941	MS2	25/104	20121024_A3.raw
	High	GSTVAIFGLGAVGLAAAEGAR	Unambiguous	1	1	LOC_Os11g10480.1 protein		HCD	1	0	1	1	184	4.0044	0	0	7.43815	58	2	944.522	1888.04	4.16167	75.294	24317	24317	MS2	21/40	20121024_A3.raw
	High	ILFTSLcHTDVYFWEAK	Selected	1	1	LOC_Os11g10480.1 protein	C7(Carbamidomethyl)	HCD	0.095	0	1	1	252	4.0034	0	0	0	28	3	710.685	2130.04	2.34397	60.8464	20197	20197	MS2	17/64	20121024_A3.raw
	High	GSTVAIFGLGAVGLAAAEGAR	Unambiguous	1	1	LOC_Os11g10480.1 protein		HCD	1	0	1	1	150	4.00276	0	0	0	60	2	944.524	1888.04	6.35992	77.9027	25050	25050	MS2	20/40	20121024_A3.raw
	High	GSTVAIFGLGAVGLAAAEGAR	Unambiguous	1	1	LOC_Os11g10480.1 protein		HCD	1	0	1	1	165	3.98601	0	0	0	14	3	630.017	1888.04	3.89593	57.4519	19186	19186	MS2	17/80	20121024_A3.raw
	High	FITHSVPFSEINTAFDLMHK	Unambiguous	1	1	LOC_Os11g10480.1 protein		HCD	1	0	1	1	190	3.98171	0	0	0	22	2	1167.59	2334.17	6.34926	51.3993	17307	17307	MS2	17/38	20121024_A3.raw
	High	GSTVAIFGLGAVGLAAAEGAR	Unambiguous	1	1	LOC_Os11g10480.1 protein		HCD	1	0	1	1	136	3.97815	0	0	10.8272	26	2	944.523	1888.04	4.93753	69.9915	22888	22888	MS2	21/40	20121024_A3.raw
	High	AAVAWEAAKPLVIEEVEVAPPQAmEVR	Unambiguous	1	1	LOC_Os11g10480.1 protein	M24(Oxidation)	HCD	1	0	1	1	129	3.97105	0	0	0	6	3	973.854	2919.55	6.19608	50.3372	16963	16963	MS2	25/104	20121024_A3.raw
	High	GSTVAIFGLGAVGLAAAEGAR	Unambiguous	1	1	LOC_Os11g10480.1 protein		HCD	1	0	1	1	182	3.96732	0	0	37.398	20	2	944.523	1888.04	5.39938	65.9509	21680	21680	MS2	20/40	20121024_A3.raw
	High	GSTVAIFGLGAVGLAAAEGAR	Unambiguous	1	1	LOC_Os11g10480.1 protein		HCD	1	0	1	1	172	3.94603	0	0	7.47937	45	3	630.017	1888.04	4.67179	60.3312	20054	20054	MS2	17/80	20121024_A3.raw
	High	ILFTSLcHTDVYFWEAK	Selected	1	1	LOC_Os11g10480.1 protein	C7(Carbamidomethyl)	HCD	0.0381	0	1	1	197	3.94246	0	0	51.6423	17	3	710.686	2130.04	2.85975	59.2842	19715	19715	MS2	17/64	20121024_A3.raw
	High	GSTVAIFGLGAVGLAAAEGAR	Unambiguous	1	1	LOC_Os11g10480.1 protein		HCD	1	0	1	1	177	3.94101	0	0	10.2428	40	2	944.524	1888.04	6.03665	60.6045	20142	20142	MS2	19/40	20121024_A4.raw
	High	GSTVAIFGLGAVGLAAAEGAR	Unambiguous	1	1	LOC_Os11g10480.1 protein		HCD	1	0	1	1	148	3.93851	0	0	0	44	2	944.524	1888.04	6.8125	62.7757	20775	20775	MS2	20/40	20121024_A4.raw
	High	ILFTSLcHTDVYFWEAK	Unambiguous	1	1	LOC_Os11g10480.1 protein	C7(Carbamidomethyl)	HCD	0.1349	0	1	1	236	3.9338	0	0	13.5866	19	3	710.686	2130.04	2.85975	55.5599	18601	18601	MS2	18/64	20121024_A3.raw
	High	GSTVAIFGLGAVGLAAAEGAR	Unambiguous	1	1	LOC_Os11g10480.1 protein		HCD	1	0	1	1	164	3.89975	0	0	51.8373	60	2	944.52	1888.03	2.48066	83.639	26786	26786	MS2	19/40	20121024_A3.raw
	High	GSTVAIFGLGAVGLAAAEGAR	Unambiguous	1	1	LOC_Os11g10480.1 protein		HCD	1	0	1	1	173	3.89226	0	0	75.7644	55	2	944.52	1888.03	1.83411	62.6339	20716	20716	MS2	19/40	20121024_A6.raw
	High	ILFTSLcHTDVYFWEAK	Selected	1	1	LOC_Os11g10480.1 protein	C7(Carbamidomethyl)	HCD	0.049	0	1	1	263	3.88487	0	0	10.9469	24	3	710.685	2130.04	2.00012	57.8127	19293	19293	MS2	17/64	20121024_A3.raw
	High	GSTVAIFGLGAVGLAAAEGAR	Unambiguous	1	1	LOC_Os11g10480.1 protein		HCD	1	0	1	1	176	3.88133	0	0	0	48	2	944.526	1888.04	8.17023	62.3998	21536	21536	MS2	20/40	20121024_A2.raw
	High	GSTVAIFGLGAVGLAAAEGAR	Unambiguous	1	1	LOC_Os11g10480.1 protein		HCD	1	0	1	1	141	3.87884	0	0	0	13	2	944.524	1888.04	6.23061	62.9079	21691	21691	MS2	19/40	20121024_A2.raw
	High	ILFTSLcHTDVYFWEAK	Unambiguous	1	1	LOC_Os11g10480.1 protein	C7(Carbamidomethyl)	HCD	0.1005	0	1	1	258	3.87683	0	0	89.6159	26	3	710.683	2130.04	-0.578783	54.2551	18148	18148	MS2	17/64	20121024_A5.raw
	High	GSTVAIFGLGAVGLAAAEGAR	Unambiguous	1	1	LOC_Os11g10480.1 protein		HCD	1	0	1	1	131	3.86735	0	0	43.6547	12	2	944.525	1888.04	7.00397	64.9343	21395	21395	MS2	19/40	20121024_A3.raw
	High	GSTVAIFGLGAVGLAAAEGAR	Unambiguous	1	1	LOC_Os11g10480.1 protein		HCD	1	0	1	1	172	3.86231	0	0	45.287	35	2	944.521	1888.04	3.38582	71.0703	23189	23189	MS2	19/40	20121024_A3.raw
	High	GSTVAIFGLGAVGLAAAEGAR	Unambiguous	1	1	LOC_Os11g10480.1 protein		HCD	1	0	1	1	174	3.85851	0	0	0	44	2	944.523	1888.04	5.45476	77.3972	24902	24902	MS2	20/40	20121024_A3.raw
	High	GSTVAIFGLGAVGLAAAEGAR	Unambiguous	1	1	LOC_Os11g10480.1 protein		HCD	1	0	1	1	181	3.8449	0	0	0	25	2	944.524	1888.04	6.1013	59.6416	19766	19766	MS2	20/40	20121024_A5.raw
	High	GSTVAIFGLGAVGLAAAEGAR	Unambiguous	1	1	LOC_Os11g10480.1 protein		HCD	1	0	1	1	153	3.83864	0	0	3.11878	18	2	944.523	1888.04	4.74356	60.2717	20034	20034	MS2	20/40	20121024_A3.raw
	High	GSTVAIFGLGAVGLAAAEGAR	Unambiguous	1	1	LOC_Os11g10480.1 protein		HCD	1	0	1	1	183	3.82393	0	0	0	58	2	944.524	1888.04	6.42457	64.172	21163	21163	MS2	19/40	20121024_A4.raw
	High	TDLPNVVELYMK	Unambiguous	2	2	LOC_Os11g10480.1 protein;LOC_Os11g10510.1 protein		HCD	1	0	1	1	369	3.81883	0	0	0	50	1	1421.74	1421.74	4.8629	53.2743	17948	17948	MS2	16/22	20121024_A4.raw
	High	AAVAWEAAKPLVIEEVEVAPPQAMEVR	Unambiguous	1	1	LOC_Os11g10480.1 protein		HCD	1	0	1	1	83	3.81405	0	0	2.31401	13	3	968.517	2903.54	0.779243	52.8968	17788	17788	MS2	25/104	20121024_A3.raw
	High	GSTVAIFGLGAVGLAAAEGAR	Unambiguous	1	1	LOC_Os11g10480.1 protein		HCD	1	0	1	1	169	3.80637	0	0	0	60	2	944.523	1888.04	5.71338	76.8893	24762	24762	MS2	20/40	20121024_A3.raw
	High	VcVLScGISTGLGATINVAKPPK	Unambiguous	1	1	LOC_Os11g10480.1 protein	C2(Carbamidomethyl); C6(Carbamidomethyl)	HCD	1	0	1	1	86	3.80134	0	0	0	24	2	1171.64	2342.27	4.56846	44.0293	14784	14784	MS2	19/44	20121024_A3.raw
	High	GSTVAIFGLGAVGLAAAEGAR	Unambiguous	1	1	LOC_Os11g10480.1 protein		HCD	1	0	1	1	174	3.79957	0	0	8.22667	37	2	944.521	1888.03	3.25651	68.4763	22431	22431	MS2	20/40	20121024_A3.raw
	High	ILFTSLcHTDVYFWEAK	Selected	1	1	LOC_Os11g10480.1 protein	C7(Carbamidomethyl)	HCD	0.0895	0	1	1	267	3.79812	0	0	20.5397	60	3	710.686	2130.04	3.71938	66.6982	21884	21884	MS2	18/64	20121024_A3.raw
	High	ILFTSLcHTDVYFWEAK	Unambiguous	1	1	LOC_Os11g10480.1 protein	C7(Carbamidomethyl)	HCD	0.1263	0	1	1	268	3.7976	0	0	13.1977	49	3	710.686	2130.04	3.63342	64.0408	21108	21108	MS2	18/64	20121024_A3.raw
	High	GSTVAIFGLGAVGLAAAEGAR	Unambiguous	1	1	LOC_Os11g10480.1 protein		HCD	1	0	1	1	154	3.78864	0	0	6.63234	23	2	944.523	1888.04	5.2608	73.2035	23744	23744	MS2	20/40	20121024_A3.raw
	High	AAVAWEAAKPLVIEEVEVAPPQAmEVR	Unambiguous	1	1	LOC_Os11g10480.1 protein	M24(Oxidation)	HCD	1	0	1	1	156	3.7862	0	0	0	27	3	973.852	2919.54	4.81631	49.8331	16802	16802	MS2	22/104	20121024_A3.raw
	High	GSTVAIFGLGAVGLAAAEGAR	Unambiguous	1	1	LOC_Os11g10480.1 protein		HCD	1	0	1	1	141	3.78481	0	0	0	5	2	944.524	1888.04	6.35992	59.267	19709	19709	MS2	20/40	20121024_A3.raw
	High	GSTVAIFGLGAVGLAAAEGAR	Unambiguous	1	1	LOC_Os11g10480.1 protein		HCD	1	0	1	1	126	3.78069	0	0	0	60	2	944.526	1888.04	8.04092	81.6141	26166	26166	MS2	21/40	20121024_A3.raw
	High	GSTVAIFGLGAVGLAAAEGAR	Unambiguous	1	1	LOC_Os11g10480.1 protein		HCD	1	0	1	1	142	3.77885	0	0	0	13	2	944.521	1888.04	3.51513	60.0788	19991	19991	MS2	21/40	20121024_A4.raw
	High	GSTVAIFGLGAVGLAAAEGAR	Unambiguous	1	1	LOC_Os11g10480.1 protein		HCD	1	0	1	1	193	3.76614	0	0	0	33	2	944.522	1888.04	4.03236	68.9865	22582	22582	MS2	19/40	20121024_A3.raw
	High	GSTVAIFGLGAVGLAAAEGAR	Unambiguous	1	1	LOC_Os11g10480.1 protein		HCD	1	0	1	1	166	3.74457	0	0	7.12377	28	2	944.522	1888.04	3.90306	69.4906	22748	22748	MS2	21/40	20121024_A3.raw
	High	GSTVAIFGLGAVGLAAAEGAR	Unambiguous	1	1	LOC_Os11g10480.1 protein		HCD	1	0	1	1	222	3.73603	0	0	8.0284	60	3	630.016	1888.03	1.85932	69.9797	22885	22885	MS2	18/80	20121024_A3.raw
	High	ILFTSLcHTDVYFWEAK	Unambiguous	1	1	LOC_Os11g10480.1 protein	C7(Carbamidomethyl)	HCD	0.1019	0	1	1	235	3.732	0	0	10.4926	25	3	710.686	2130.04	3.2036	56.6315	18951	18951	MS2	18/64	20121024_A3.raw
	High	GSTVAIFGLGAVGLAAAEGAR	Unambiguous	1	1	LOC_Os11g10480.1 protein		HCD	1	0	1	1	149	3.7274	0	0	0	21	2	944.522	1888.04	4.61425	61.2806	20311	20311	MS2	20/40	20121024_A3.raw
	High	GSTVAIFGLGAVGLAAAEGAR	Unambiguous	1	1	LOC_Os11g10480.1 protein		HCD	1	0	1	1	142	3.70098	0	0	6.06172	60	2	944.521	1888.03	3.19186	80.5862	25852	25852	MS2	20/40	20121024_A3.raw
	High	ILFTSLcHTDVYFWEAK	Selected	1	1	LOC_Os11g10480.1 protein	C7(Carbamidomethyl)	HCD	0.0571	0	1	1	240	3.68411	0	0	0	41	3	710.688	2130.05	5.86845	65.2632	21497	21497	MS2	17/64	20121024_A3.raw
	High	ILFTSLcHTDVYFWEAK	Unambiguous	1	1	LOC_Os11g10480.1 protein	C7(Carbamidomethyl)	HCD	0.1117	0	1	1	302	3.67329	0	0	17.7347	26	2	1065.52	2130.04	2.57952	53.1141	17850	17850	MS2	18/32	20121024_A3.raw
	High	GSTVAIFGLGAVGLAAAEGAR	Unambiguous	1	1	LOC_Os11g10480.1 protein		HCD	1	0	1	1	117	3.66843	0	0	0	33	2	944.524	1888.04	6.74784	65.4297	22023	22023	MS2	21/40	20121024_A1.raw
	High	GSTVAIFGLGAVGLAAAEGAR	Unambiguous	1	1	LOC_Os11g10480.1 protein		HCD	1	0	1	1	140	3.65871	0	0	31.003	45	2	944.522	1888.04	4.67891	75.8019	24463	24463	MS2	20/40	20121024_A3.raw
	High	ILFTSLcHTDVYFWEAK	Selected	1	1	LOC_Os11g10480.1 protein	C7(Carbamidomethyl)	HCD	0.0412	0	1	1	177	3.63983	0	0	4.81119	7	3	710.688	2130.05	6.64211	55.0533	18456	18456	MS2	19/64	20121024_A3.raw
	High	ILFTSLcHTDVYFWEAK	Selected	1	1	LOC_Os11g10480.1 protein	C7(Carbamidomethyl)	HCD	0.0744	0	1	1	260	3.63115	0	0	0	15	3	710.687	2130.05	4.23516	54.896	18450	18450	MS2	19/64	20121024_A4.raw
	High	GSTVAIFGLGAVGLAAAEGAR	Unambiguous	1	1	LOC_Os11g10480.1 protein		HCD	1	0	1	1	162	3.61875	0	0	57.7331	16	3	630.017	1888.04	4.67179	59.1733	19725	19725	MS2	15/80	20121024_A4.raw
	High	GSTVAIFGLGAVGLAAAEGAR	Unambiguous	1	1	LOC_Os11g10480.1 protein		HCD	1	0	1	1	167	3.60953	0	0	70.2965	60	3	630.017	1888.04	3.50801	66.8027	21922	21922	MS2	16/80	20121024_A3.raw
	High	GSTVAIFGLGAVGLAAAEGAR	Unambiguous	1	1	LOC_Os11g10480.1 protein		HCD	1	0	1	1	157	3.60842	0	0	82.6133	60	3	630.017	1888.04	4.67179	69.2352	22659	22659	MS2	18/80	20121024_A3.raw
	High	GSTVAIFGLGAVGLAAAEGAR	Unambiguous	1	1	LOC_Os11g10480.1 protein		HCD	1	0	1	1	169	3.60686	0	0	12.4751	31	2	944.523	1888.04	5.51941	73.708	23877	23877	MS2	20/40	20121024_A3.raw
	High	GSTVAIFGLGAVGLAAAEGAR	Unambiguous	1	1	LOC_Os11g10480.1 protein		HCD	1	0	1	1	183	3.59838	0	0	9.3367	13	2	944.522	1888.04	4.35564	63.9099	21066	21066	MS2	19/40	20121024_A3.raw
	High	ILFTSLcHTDVYFWEAK	Selected	1	1	LOC_Os11g10480.1 protein	C7(Carbamidomethyl)	HCD	0.0646	0	1	1	229	3.55785	0	0	24.3426	30	3	710.687	2130.05	4.57901	58.6421	19511	19511	MS2	17/64	20121024_A6.raw
	High	GSTVAIFGLGAVGLAAAEGAR	Unambiguous	1	1	LOC_Os11g10480.1 protein		HCD	1	0	1	1	143	3.55126	0	0	0	7	2	944.524	1888.04	6.48923	58.7634	19567	19567	MS2	20/40	20121024_A3.raw
	High	GSTVAIFGLGAVGLAAAEGAR	Unambiguous	1	1	LOC_Os11g10480.1 protein		HCD	1	0	1	1	177	3.55106	0	0	11.433	60	2	944.523	1888.04	4.74356	80.0803	25690	25690	MS2	20/40	20121024_A3.raw
	High	ILFTSLcHTDVYFWEAK	Unambiguous	1	1	LOC_Os11g10480.1 protein	C7(Carbamidomethyl)	HCD	0.1155	0	1	1	245	3.54702	0	0	62.9516	19	3	710.687	2130.05	4.40708	57.2767	19135	19135	MS2	17/64	20121024_A3.raw
	High	TDLPNVVELYmKK	Unambiguous	2	2	LOC_Os11g10480.1 protein;LOC_Os11g10510.1 protein	M11(Oxidation)	HCD	1	0	1	1	274	3.54217	0	1	8.21493	11	3	522.615	1565.83	4.76168	40.0824	13293	13293	MS2	18/48	20121024_A3.raw
	High	ILFTSLcHTDVYFWEAK	Selected	1	1	LOC_Os11g10480.1 protein	C7(Carbamidomethyl)	HCD	0.0763	0	1	1	253	3.53802	0	0	0	34	3	710.685	2130.04	1.74223	59.2813	19697	19697	MS2	17/64	20121024_A6.raw
	High	GSTVAIFGLGAVGLAAAEGAR	Unambiguous	1	1	LOC_Os11g10480.1 protein		HCD	1	0	1	1	146	3.53692	0	0	66.8038	60	3	630.02	1888.05	8.84197	67.412	22117	22117	MS2	17/80	20121024_A3.raw
	High	GSTVAIFGLGAVGLAAAEGAR	Unambiguous	1	1	LOC_Os11g10480.1 protein		HCD	1	0	1	1	151	3.53652	0	0	6.56418	60	2	944.524	1888.04	6.16595	79.5716	25543	25543	MS2	19/40	20121024_A3.raw
	High	ILFTSLcHTDVYFWEAK	Unambiguous	1	1	LOC_Os11g10480.1 protein	C7(Carbamidomethyl)	HCD	0.1054	0	1	1	260	3.51389	0	0	66.5957	40	3	710.688	2130.05	6.04037	62.0865	20519	20519	MS2	18/64	20121024_A3.raw
	High	GSTVAIFGLGAVGLAAAEGAR	Unambiguous	1	1	LOC_Os11g10480.1 protein		HCD	1	0	1	1	163	3.50728	0	0	0	13	3	630.016	1888.03	2.92612	59.1781	19682	19682	MS2	18/80	20121024_A3.raw
	High	AAVAWEAAKPLVIEEVEVAPPQAMEVR	Unambiguous	1	1	LOC_Os11g10480.1 protein		HCD	1	0	1	1	61	3.50513	0	0	0	22	2	1452.28	2903.55	5.11621	53.0684	17836	17836	MS2	23/52	20121024_A3.raw
	High	GSTVAIFGLGAVGLAAAEGAR	Unambiguous	1	1	LOC_Os11g10480.1 protein		HCD	1	0	1	1	156	3.50397	0	0	0	34	2	944.523	1888.04	5.45476	72.1485	23464	23464	MS2	21/40	20121024_A3.raw
	High	GSTVAIFGLGAVGLAAAEGAR	Unambiguous	1	1	LOC_Os11g10480.1 protein		HCD	1	0	1	1	95	3.49638	0	0	0.887029	2	2	944.523	1888.04	5.45476	57.752	19274	19274	MS2	19/40	20121024_A3.raw
	High	GSTVAIFGLGAVGLAAAEGAR	Unambiguous	1	1	LOC_Os11g10480.1 protein		HCD	1	0	1	1	158	3.493	0	0	61.6859	60	2	944.523	1888.04	5.51941	86.5027	27690	27690	MS2	19/40	20121024_A3.raw
	High	ILFTSLcHTDVYFWEAK	Unambiguous	1	1	LOC_Os11g10480.1 protein	C7(Carbamidomethyl)	HCD	0.1347	0	1	1	200	3.49121	0	0	15.368	13	3	710.687	2130.05	4.06323	56.0754	18763	18763	MS2	18/64	20121024_A3.raw
	High	GSTVAIFGLGAVGLAAAEGAR	Unambiguous	1	1	LOC_Os11g10480.1 protein		HCD	1	0	1	1	179	3.45813	0	0	55.5638	60	2	944.523	1888.04	4.80822	85.9954	27524	27524	MS2	18/40	20121024_A3.raw
	High	GSTVAIFGLGAVGLAAAEGAR	Unambiguous	1	1	LOC_Os11g10480.1 protein		HCD	1	0	1	1	163	3.44227	0	0	41.1495	35	2	944.522	1888.04	4.48495	70.5592	23050	23050	MS2	19/40	20121024_A3.raw
	High	GSTVAIFGLGAVGLAAAEGAR	Unambiguous	1	1	LOC_Os11g10480.1 protein		HCD	1	0	1	1	144	3.43801	0	0	0	60	2	944.526	1888.04	8.23488	82.124	26312	26312	MS2	18/40	20121024_A3.raw
	High	DHDKPVQQVLAEmTNGGVDR	Unambiguous	1	1	LOC_Os11g10480.1 protein	M13(Oxidation)	HCD	1	0	1	1	208	3.43737	0	0	0	31	2	1113.04	2225.07	5.56652	31.5551	9676	9676	MS2	17/38	20121024_A3.raw
	High	GSTVAIFGLGAVGLAAAEGAR	Unambiguous	1	1	LOC_Os11g10480.1 protein		HCD	1	0	1	1	168	3.43023	0	0	73.3106	21	3	630.018	1888.04	5.54462	62.9168	20758	20758	MS2	18/80	20121024_A3.raw
	High	GSTVAIFGLGAVGLAAAEGAR	Unambiguous	1	1	LOC_Os11g10480.1 protein		HCD	1	0	1	1	119	3.42335	0	0	7.09839	25	2	944.524	1888.04	6.68319	67.4577	22131	22131	MS2	20/40	20121024_A3.raw
	High	GSTVAIFGLGAVGLAAAEGAR	Unambiguous	1	1	LOC_Os11g10480.1 protein		HCD	1	0	1	1	145	3.42191	0	0	0	60	2	944.525	1888.04	7.653	84.6919	27120	27120	MS2	21/40	20121024_A3.raw
	High	GSTVAIFGLGAVGLAAAEGAR	Unambiguous	1	1	LOC_Os11g10480.1 protein		HCD	1	0	1	1	170	3.40532	0	0	65.9476	27	3	630.017	1888.04	4.67179	62.69	21624	21624	MS2	18/80	20121024_A2.raw
	High	ILFTSLcHTDVYFWEAK	Unambiguous	1	1	LOC_Os11g10480.1 protein	C7(Carbamidomethyl)	HCD	0.1003	0	1	1	266	3.39327	0	0	0	30	3	710.687	2130.05	3.97727	58.4098	19466	19466	MS2	17/64	20121024_A3.raw
	High	ILFTSLcHTDVYFWEAK	Selected	1	1	LOC_Os11g10480.1 protein	C7(Carbamidomethyl)	HCD	0.0737	0	1	1	182	3.39236	0	0	4.1434	5	3	710.687	2130.05	4.40708	54.0455	18136	18136	MS2	19/64	20121024_A3.raw
	High	GSTVAIFGLGAVGLAAAEGAR	Unambiguous	1	1	LOC_Os11g10480.1 protein		HCD	1	0	1	1	141	3.37689	0	0		60	3	630.018	1888.04	5.63323	65.1314	21942	21942	MS2	16/80	20121024_A1.raw
	High	GSTVAIFGLGAVGLAAAEGAR	Unambiguous	1	1	LOC_Os11g10480.1 protein		HCD	1	0	1	1	243	3.37264	0	0	0	58	2	944.522	1888.04	3.70909	63.4156	21840	21840	MS2	19/40	20121024_A2.raw
	High	GSTVAIFGLGAVGLAAAEGAR	Unambiguous	1	1	LOC_Os11g10480.1 protein		HCD	1	0	1	1	182	3.36795	0	0		46	2	944.521	1888.03	2.86362	74.725	24165	24165	MS2	19/40	20121024_A3.raw
	High	GSTVAIFGLGAVGLAAAEGAR	Unambiguous	1	1	LOC_Os11g10480.1 protein		HCD	1	0	1	1	81	3.34485	0	0	67.6998	60	2	944.524	1888.04	6.61853	88.9833	28528	28528	MS2	18/40	20121024_A3.raw
	High	TDLPNVVELYMK	Unambiguous	2	2	LOC_Os11g10480.1 protein;LOC_Os11g10510.1 protein		HCD	1	0	1	1	376	3.34125	0	0	11.2446	35	2	711.376	1421.75	7.72972	53.0984	17891	17891	MS2	13/22	20121024_A4.raw
	High	ILFTSLcHTDVYFWEAK	Selected	1	1	LOC_Os11g10480.1 protein	C7(Carbamidomethyl)	HCD	0.006	0	1	1	192	3.33198	0	0	0	6	3	710.687	2130.05	5.26671	54.5485	18308	18308	MS2	18/64	20121024_A3.raw
	High	TDLPNVVELYMK	Unambiguous	2	2	LOC_Os11g10480.1 protein;LOC_Os11g10510.1 protein		HCD	1	0	1	1	262	3.32726	0	0	1.38403	1	2	711.374	1421.74	4.72465	51.836	17448	17448	MS2	13/22	20121024_A3.raw
	High	TDLPNVVELYMK	Unambiguous	2	2	LOC_Os11g10480.1 protein;LOC_Os11g10510.1 protein		HCD	1	0	1	1	400	3.30641	0	0	16.8703	42	2	711.372	1421.74	1.97715	56.1714	19549	19549	MS2	11/22	20121024_A2.raw
	High	GSTVAIFGLGAVGLAAAEGAR	Unambiguous	1	1	LOC_Os11g10480.1 protein		HCD	1	0	1	1	163	3.29628	0	0	0	60	2	944.522	1888.04	4.42029	81.094	26011	26011	MS2	19/40	20121024_A3.raw
	High	GSTVAIFGLGAVGLAAAEGAR	Unambiguous	1	1	LOC_Os11g10480.1 protein		HCD	1	0	1	1	163	3.29158	0	0	17.8921	60	2	944.523	1888.04	5.58407	82.6288	26467	26467	MS2	18/40	20121024_A3.raw
	High	ILFTSLcHTDVYFWEAK	Unambiguous	1	1	LOC_Os11g10480.1 protein	C7(Carbamidomethyl)	HCD	0.1155	0	1	1	252	3.28686	0	0	60.6417	29	3	710.687	2130.05	4.14919	66.1008	21721	21721	MS2	17/64	20121024_A3.raw
	High	GSTVAIFGLGAVGLAAAEGAR	Unambiguous	1	1	LOC_Os11g10480.1 protein		HCD	1	0	1	1	156	3.27896	0	0	4.00962	10	3	630.018	1888.04	5.25367	57.9571	19335	19335	MS2	15/80	20121024_A3.raw
	High	GSTVAIFGLGAVGLAAAEGAR	Unambiguous	1	1	LOC_Os11g10480.1 protein		HCD	1	0	1	1	225	3.27705	0	0	26.4675	60	2	944.522	1888.04	4.41925	63.1411	20868	20868	MS2	17/40	20121024_A6.raw
	High	AAVAWEAAKPLVIEEVEVAPPQAmEVR	Unambiguous	1	1	LOC_Os11g10480.1 protein	M24(Oxidation)	HCD	1	0	1	1	144	3.26385	0	0	22.7714	60	3	973.85	2919.54	2.5585	58.2561	19139	19139	MS2	23/104	20121024_A7.raw
	High	TDLPNVVELYMK	Unambiguous	2	2	LOC_Os11g10480.1 protein;LOC_Os11g10510.1 protein		HCD	1	0	1	1	379	3.25597	0	0	8.33984	22	2	711.376	1421.74	6.5277	52.6881	17640	17640	MS2	13/22	20121024_A5.raw
	High	ILFTSLcHTDVYFWEAK	Selected	1	1	LOC_Os11g10480.1 protein	C7(Carbamidomethyl)	HCD	0.0585	0	1	1	283	3.25105	0	0	22.3935	36	3	710.689	2130.05	7.32981	62.5928	20667	20667	MS2	17/64	20121024_A3.raw
	High	GSTVAIFGLGAVGLAAAEGAR	Unambiguous	1	1	LOC_Os11g10480.1 protein		HCD	1	0	1	1	128	3.24371	0	0	0	60	2	944.525	1888.04	7.52369	84.1784	26954	26954	MS2	20/40	20121024_A3.raw
	High	ILFTSLcHTDVYFWEAK	Unambiguous	1	1	LOC_Os11g10480.1 protein	C7(Carbamidomethyl)	HCD	0.1296	0	1	1	242	3.23615	0	0	0	29	3	710.686	2130.04	3.03168	61.5739	20386	20386	MS2	18/64	20121024_A3.raw
	High	ILFTSLcHTDVYFWEAK	Selected	1	1	LOC_Os11g10480.1 protein	C7(Carbamidomethyl)	HCD	0.0402	0	1	1	242	3.23311	0	0	3.86047	60	3	710.688	2130.05	5.43864	69.3551	22700	22700	MS2	17/64	20121024_A3.raw
	High	GSTVAIFGLGAVGLAAAEGAR	Unambiguous	1	1	LOC_Os11g10480.1 protein		HCD	1	0	1	1	143	3.22686	0	0	0	60	2	944.525	1888.04	7.653	83.1324	26632	26632	MS2	19/40	20121024_A3.raw
	High	KFGcTEFVNPK	Unambiguous	1	1	LOC_Os11g10480.1 protein	C4(Carbamidomethyl)	HCD	1	0	1	1	282	3.2099	0	1	9.03816	15	2	663.832	1326.66	4.43575	29.1836	8637	8637	MS2	16/20	20121024_A4.raw
	High	KFGcTEFVNPK	Unambiguous	1	1	LOC_Os11g10480.1 protein	C4(Carbamidomethyl)	HCD	1	0	1	1	254	3.20702	0	1	0	8	2	663.834	1326.66	7.10412	31.6308	10051	10051	MS2	15/20	20121024_A2.raw
	High	ILFTSLcHTDVYFWEAK	Selected	1	1	LOC_Os11g10480.1 protein	C7(Carbamidomethyl)	HCD	0.0975	0	1	1	251	3.17898	0	0	32.3632	60	3	710.685	2130.04	1.14049	67.404	22114	22114	MS2	18/64	20121024_A3.raw
	High	GSTVAIFGLGAVGLAAAEGAR	Unambiguous	1	1	LOC_Os11g10480.1 protein		HCD	1	0	1	1	152	3.17855	0	0	32.2323	57	2	944.524	1888.04	6.16595	78.9907	25368	25368	MS2	19/40	20121024_A3.raw
	High	GSTVAIFGLGAVGLAAAEGAR	Unambiguous	1	1	LOC_Os11g10480.1 protein		HCD	1	0	1	1	92	3.16215	0	0	0	60	2	944.524	1888.04	6.03665	107.818	36077	36077	MS2	18/40	20121024_A3.raw
	High	ILFTSLcHTDVYFWEAK	Selected	1	1	LOC_Os11g10480.1 protein	C7(Carbamidomethyl)	HCD	0.0854	0	1	1	383	3.15975	0	0	10.2753	60	2	1065.53	2130.05	7.27881	59.1491	20522	20522	MS2	19/32	20121024_A2.raw
	High	GSTVAIFGLGAVGLAAAEGAR	Unambiguous	1	1	LOC_Os11g10480.1 protein		HCD	1	0	1	1	137	3.14354	0	0	0	60	2	944.525	1888.04	7.20042	88.475	28340	28340	MS2	17/40	20121024_A3.raw
	High	KFGcTEFVNPK	Unambiguous	1	1	LOC_Os11g10480.1 protein	C4(Carbamidomethyl)	HCD	1	0	1	1	262	3.12583	0	1	23.2486	15	2	663.83	1326.65	0.755215	29.2475	8623	8623	MS2	15/20	20121024_A5.raw
	High	KFGcTEFVNPK	Unambiguous	1	1	LOC_Os11g10480.1 protein	C4(Carbamidomethyl)	HCD	1	0	1	1	250	3.08528	0	1	21.8871	7	3	442.891	1326.66	4.86268	29.229	8660	8660	MS2	16/40	20121024_A4.raw
	High	GSTVAIFGLGAVGLAAAEGAR	Unambiguous	1	1	LOC_Os11g10480.1 protein		HCD	1	0	1	1	143	3.08436	0	0	41.4601	60	3	630.017	1888.04	3.99292	65.715	21672	21672	MS2	15/80	20121024_A7.raw
	High	TDLPNVVELYMK	Unambiguous	2	2	LOC_Os11g10480.1 protein;LOC_Os11g10510.1 protein		HCD	1	0	1	1	229	3.07329	0	0	0	13	1	1421.74	1421.74	5.12048	51.9603	17489	17489	MS2	17/22	20121024_A3.raw
	High	TDLPNVVELYMK	Unambiguous	2	2	LOC_Os11g10480.1 protein;LOC_Os11g10510.1 protein		HCD	1	0	1	1	382	3.05106	0	0	0	41	1	1421.74	1421.74	2.63055	51.4475	17323	17323	MS2	16/22	20121024_A3.raw
	High	ILFTSLcHTDVYFWEAK	Selected	1	1	LOC_Os11g10480.1 protein	C7(Carbamidomethyl)	HCD	0.0921	0	1	1	291	3.04186	0	0	5.08219	60	3	710.686	2130.04	3.54745	64.5621	21278	21278	MS2	18/64	20121024_A3.raw
	High	ILFTSLcHTDVYFWEAK	Selected	1	1	LOC_Os11g10480.1 protein	C7(Carbamidomethyl)	HCD	0.0592	0	1	1	166	3.03972	0	0	1.54261	1	3	710.687	2130.05	4.40708	53.5365	17982	17982	MS2	18/64	20121024_A3.raw
	High	TDLPNVVELYMK	Unambiguous	2	2	LOC_Os11g10480.1 protein;LOC_Os11g10510.1 protein		HCD	1	0	1	1	380	3.01734	0	0	21.8558	5	2	711.373	1421.74	2.66403	53.6085	18050	18050	MS2	12/22	20121024_A4.raw
	High	TDLPNVVELYmKK	Unambiguous	2	2	LOC_Os11g10480.1 protein;LOC_Os11g10510.1 protein	M11(Oxidation)	HCD	1	0	1	1	227	3.00933	0	1	0	7	3	522.616	1565.83	5.46331	40.5923	13494	13494	MS2	18/48	20121024_A3.raw
	High	TDLPNVVELYmK	Unambiguous	2	2	LOC_Os11g10480.1 protein;LOC_Os11g10510.1 protein	M11(Oxidation)	HCD	1	0	1	1	369	2.96454	0	0	0	22	2	719.372	1437.74	4.3882	44.3279	14888	14888	MS2	11/22	20121024_A3.raw
	High	SAESNmcDLLR	Unambiguous	1	1	LOC_Os11g10480.1 protein	M6(Oxidation); C7(Carbamidomethyl)	HCD	1	0	1	1	120	2.95763	0	0	30.2883	17	2	656.293	1311.58	8.64783	28.6459	8427	8427	MS2	11/20	20121024_A4.raw
	High	ILFTSLcHTDVYFWEAK	Unambiguous	1	1	LOC_Os11g10480.1 protein	C7(Carbamidomethyl)	HCD	0.1525	0	1	1	186	2.95057	0	0	34.7316	15	3	710.687	2130.05	4.49305	55.401	18602	18602	MS2	15/64	20121024_A4.raw
	High	ILFTSLcHTDVYFWEAK	Unambiguous	1	1	LOC_Os11g10480.1 protein	C7(Carbamidomethyl)	HCD	0.1164	0	1	1	260	2.92016	0	0	23.8139	60	3	710.688	2130.05	6.12634	58.8036	20414	20414	MS2	16/64	20121024_A2.raw
	High	TDLPNVVELYMK	Unambiguous	2	2	LOC_Os11g10480.1 protein;LOC_Os11g10510.1 protein		HCD	1	0	1	1	395	2.90961	0	0	32.5404	26	2	711.374	1421.74	4.55294	51.3324	17286	17286	MS2	11/22	20121024_A3.raw
	High	TDLPNVVELYMK	Unambiguous	2	2	LOC_Os11g10480.1 protein;LOC_Os11g10510.1 protein		HCD	1	0	1	1	371	2.89957	0	0	68.2559	60	2	711.375	1421.74	5.15395	59.3701	20019	20019	MS2	12/22	20121024_A1.raw
	High	GSTVAIFGLGAVGLAAAEGAR	Unambiguous	1	1	LOC_Os11g10480.1 protein		HCD	1	0	1	1	159	2.89699	0	0	6.26374	60	2	944.522	1888.04	4.35564	90.5401	29062	29062	MS2	18/40	20121024_A3.raw
	High	GTFFGNYKPR	Unambiguous	2	2	LOC_Os11g10480.1 protein;LOC_Os11g10510.1 protein		HCD	1	0	1	1	200	2.88647	0	0	16.0281	9	3	396.207	1186.61	4.93385	31.0481	9463	9463	MS2	13/36	20121024_A4.raw
	High	GSTVAIFGLGAVGLAAAEGAR	Unambiguous	1	1	LOC_Os11g10480.1 protein		HCD	1	0	1	1	87	2.86598	0	0	0	60	2	944.524	1888.04	6.16595	92.5804	29782	29782	MS2	18/40	20121024_A3.raw
	High	GSTVAIFGLGAVGLAAAEGAR	Unambiguous	1	1	LOC_Os11g10480.1 protein		HCD	1	0	1	1	76	2.84246	0	0	6.85839	60	2	944.526	1888.04	7.97627	87.9593	28148	28148	MS2	18/40	20121024_A3.raw
	High	ILFTSLcHTDVYFWEAK	Selected	1	1	LOC_Os11g10480.1 protein	C7(Carbamidomethyl)	HCD	0.0704	0	1	1	261	2.8364	0	0	89.0754	14	3	710.687	2130.05	4.92286	59.8583	19903	19903	MS2	14/64	20121024_A3.raw
	High	ILFTSLcHTDVYFWEAK	Selected	1	1	LOC_Os11g10480.1 protein	C7(Carbamidomethyl)	HCD	0.0671	0	1	1	333	2.8294	0	0	48.2828	34	3	710.688	2130.05	6.47019	63.4082	20906	20906	MS2	15/64	20121024_A3.raw
	High	GSTVAIFGLGAVGLAAAEGAR	Unambiguous	1	1	LOC_Os11g10480.1 protein		HCD	1	0	1	1	179	2.82416	0	0	17.0738	60	2	944.522	1888.04	3.8384	78.4663	25212	25212	MS2	18/40	20121024_A3.raw
	High	FGcTEFVNPK	Unambiguous	1	1	LOC_Os11g10480.1 protein	C3(Carbamidomethyl)	HCD	1	0	1	1	185	2.82245	0	0	0	19	1	1198.56	1198.56	4.76768	31.2283	9545	9545	MS2	11/18	20121024_A3.raw
	High	GSTVAIFGLGAVGLAAAEGAR	Unambiguous	1	1	LOC_Os11g10480.1 protein		HCD	1	0	1	1	154	2.81328	0	0	0	60	2	944.522	1888.04	4.61425	90.0033	28883	28883	MS2	17/40	20121024_A3.raw
	High	TDLPNVVELYmK	Unambiguous	2	2	LOC_Os11g10480.1 protein;LOC_Os11g10510.1 protein	M11(Oxidation)	HCD	1	0	1	1	369	2.8115	0	0	0	22	2	719.37	1437.73	2.94483	45.6675	15383	15383	MS2	11/22	20121024_A3.raw
	High	GSTVAIFGLGAVGLAAAEGAR	Unambiguous	1	1	LOC_Os11g10480.1 protein		HCD	1	0	1	1	152	2.79925	0	0	6.33406	60	2	944.523	1888.04	5.64872	91.0575	29257	29257	MS2	17/40	20121024_A3.raw
	High	TDLPNVVELYMK	Unambiguous	2	2	LOC_Os11g10480.1 protein;LOC_Os11g10510.1 protein		HCD	1	0	1	1	372	2.77678	0	0	50.4176	40	2	711.373	1421.74	3.3509	56.3761	18814	18814	MS2	11/22	20121024_A6.raw
	High	GTFFGNYKPR	Unambiguous	2	2	LOC_Os11g10480.1 protein;LOC_Os11g10510.1 protein		HCD	1	0	1	1	259	2.76782	0	0	27.9594	5	3	396.207	1186.61	4.39377	34.2646	11212	11212	MS2	13/36	20121024_A2.raw
	High	IIGIDLNANR	Unambiguous	1	1	LOC_Os11g10480.1 protein		HCD	1	0	1	1	187	2.76437	0	0	100	60	1	1098.63	1098.63	3.28385	40.1153	13708	13708	MS2	12/18	20121024_A2.raw
	High	GSTVAIFGLGAVGLAAAEGAR	Unambiguous	1	1	LOC_Os11g10480.1 protein		HCD	1	0	1	1	221	2.764	0	0	88.4505	60	3	630.017	1888.04	4.47782	73.7922	23902	23902	MS2	13/80	20121024_A3.raw
	High	KFGcTEFVNPK	Unambiguous	1	1	LOC_Os11g10480.1 protein	C4(Carbamidomethyl)	HCD	1	0	1	1	247	2.75502	0	1	27.7862	30	3	442.891	1326.66	5.0007	29.2862	8641	8641	MS2	14/40	20121024_A5.raw
	High	KFGcTEFVNPK	Unambiguous	1	1	LOC_Os11g10480.1 protein	C4(Carbamidomethyl)	HCD	1	0	1	1	251	2.73194	0	1	54.3817	10	3	442.891	1326.66	4.86268	31.627	10048	10048	MS2	16/40	20121024_A2.raw
	High	GTFFGNYKPR	Unambiguous	2	2	LOC_Os11g10480.1 protein;LOC_Os11g10510.1 protein		HCD	1	0	1	1	209	2.71389	0	0	57.6393	35	3	396.207	1186.61	5.55109	37.4137	12024	12024	MS2	12/36	20121024_A1.raw
	High	GTFFGNYKPR	Unambiguous	2	2	LOC_Os11g10480.1 protein;LOC_Os11g10510.1 protein		HCD	1	0	1	1	168	2.7009	0	0	0	12	3	396.207	1186.61	4.70239	34.5541	10918	10918	MS2	13/36	20121024_A6.raw
	High	GSTVAIFGLGAVGLAAAEGAR	Unambiguous	1	1	LOC_Os11g10480.1 protein		HCD	1	0	1	1	79	2.69977	0	0	9.24006	60	2	944.523	1888.04	5.51941	92.074	29611	29611	MS2	18/40	20121024_A3.raw
	High	TDLPNVVELYMK	Unambiguous	2	2	LOC_Os11g10480.1 protein;LOC_Os11g10510.1 protein		HCD	1	0	1	1	393	2.6875	0	0	12.0095	60	2	711.374	1421.74	3.7802	59.9797	19723	19723	MS2	12/22	20121024_A7.raw
	High	FGcTEFVNPK	Unambiguous	1	1	LOC_Os11g10480.1 protein	C3(Carbamidomethyl)	HCD	1	0	1	1	199	2.67046	0	0	0	39	1	1198.56	1198.56	6.49907	32.3322	10040	10040	MS2	10/18	20121024_A4.raw
	High	GTFFGNYKPR	Unambiguous	2	2	LOC_Os11g10480.1 protein;LOC_Os11g10510.1 protein		HCD	1	0	1	1	148	2.62899	0	0	15.6209	9	3	396.207	1186.61	4.70239	39.1572	12465	12465	MS2	13/36	20121024_A7.raw
	High	SAESNMcDLLR	Unambiguous	1	1	LOC_Os11g10480.1 protein	C7(Carbamidomethyl)	HCD	1	0	1	1	130	2.62741	0	0	40.2736	35	2	648.293	1295.58	5.30084	40.2735	13775	13775	MS2	11/20	20121024_A2.raw
	High	SAESNMcDLLR	Unambiguous	1	1	LOC_Os11g10480.1 protein	C7(Carbamidomethyl)	HCD	1	0	1	1	115	2.60869	0	0	11.0609	8	2	648.29	1295.57	1.24935	37.5406	12225	12225	MS2	12/20	20121024_A4.raw
	High	IIGIDLNANR	Unambiguous	1	1	LOC_Os11g10480.1 protein		HCD	1	0	1	1	177	2.56687	0	0	3.36778	1	2	549.82	1098.63	4.66049	37.4584	12189	12189	MS2	12/18	20121024_A4.raw
	High	SAESNMcDLLR	Unambiguous	1	1	LOC_Os11g10480.1 protein	C7(Carbamidomethyl)	HCD	1	0	1	1	130	2.56326	0	0	42.9109	5	2	648.294	1295.58	6.14882	36.4077	11743	11743	MS2	11/20	20121024_A3.raw
	High	GTFFGNYKPR	Unambiguous	2	2	LOC_Os11g10480.1 protein;LOC_Os11g10510.1 protein		HCD	1	0	1	1	179	2.55641	0	0	0	26	3	396.207	1186.61	4.62523	30.2722	9112	9112	MS2	13/36	20121024_A3.raw
	High	GSTVAIFGLGAVGLAAAEGAR	Unambiguous	1	1	LOC_Os11g10480.1 protein		HCD	1	0	1	1	85	2.55059	0	0	0	60	2	944.519	1888.03	0.605671	95.3893	30786	30786	MS2	15/40	20121024_A3.raw
	High	KFGcTEFVNPK	Unambiguous	1	1	LOC_Os11g10480.1 protein	C4(Carbamidomethyl)	HCD	1	0	1	1	275	2.53234	0	1	0	23	2	663.834	1326.66	7.74821	31.1713	9564	9564	MS2	14/20	20121024_A6.raw
	High	GSTVAIFGLGAVGLAAAEGAR	Unambiguous	1	1	LOC_Os11g10480.1 protein		HCD	1	0	1	1	158	2.51469	0	0	59.5812	60	2	944.521	1888.04	3.64444	91.5639	29433	29433	MS2	16/40	20121024_A3.raw
	High	IIGIDLNANR	Unambiguous	1	1	LOC_Os11g10480.1 protein		HCD	1	0	1	1	180	2.50345	0	0	0	27	1	1098.63	1098.63	5.17273	37.4596	12190	12190	MS2	12/18	20121024_A4.raw
	High	IIGIDLNANR	Unambiguous	1	1	LOC_Os11g10480.1 protein		HCD	1	0	1	1	183	2.49762	0	0	9.32777	58	2	549.82	1098.63	5.7716	43.4183	14006	14006	MS2	11/18	20121024_A7.raw
	High	GTFFGNYKPR	Unambiguous	2	2	LOC_Os11g10480.1 protein;LOC_Os11g10510.1 protein		HCD	1	0	1	1	156	2.49679	0	0	10.8311	14	3	396.207	1186.61	4.23946	30.9248	9358	9358	MS2	13/36	20121024_A5.raw
	High	IIGIDLNANR	Unambiguous	1	1	LOC_Os11g10480.1 protein		HCD	1	0	1	1	168	2.47152	0	0	11.2118	17	1	1098.63	1098.63	3.8394	36.1195	11621	11621	MS2	14/18	20121024_A3.raw
	High	GSTVAIFGLGAVGLAAAEGAR	Unambiguous	1	1	LOC_Os11g10480.1 protein		HCD	1	0	1	1	74	2.45146	0	0	0	60	2	944.521	1888.03	3.25651	95.9338	30995	30995	MS2	13/40	20121024_A3.raw
	High	GSTVAIFGLGAVGLAAAEGAR	Unambiguous	1	1	LOC_Os11g10480.1 protein		HCD	1	0	1	1	91	2.43687	0	0	14.3655	60	2	944.522	1888.04	3.70909	94.8352	30578	30578	MS2	14/40	20121024_A3.raw
	High	GTFFGNYKPR	Unambiguous	2	2	LOC_Os11g10480.1 protein;LOC_Os11g10510.1 protein		HCD	1	0	1	1	225	2.42612	0	0	6.92759	2	2	593.807	1186.61	5.12521	31.1144	9439	9439	MS2	10/18	20121024_A5.raw
	High	GSTVAIFGLGAVGLAAAEGAR	Unambiguous	1	1	LOC_Os11g10480.1 protein		HCD	1	0	1	1	80	2.42157	0	0	13.5373	60	2	944.525	1888.04	7.653	94.2765	30363	30363	MS2	16/40	20121024_A3.raw
	High	INPAAPLDK	Unambiguous	1	1	LOC_Os11g10480.1 protein		HCD	1	0	1	1	168	2.39862	0	0	80.3691	16	2	469.772	938.537	6.58415	29.9591	9303	9303	MS2	9/16	20121024_A2.raw
	High	IIGIDLNANR	Unambiguous	1	1	LOC_Os11g10480.1 protein		HCD	1	0	1	1	179	2.39793	0	0	9.50626	1	2	549.82	1098.63	4.66049	36.5941	11812	11812	MS2	11/18	20121024_A3.raw
	High	IIGIDLNANR	Unambiguous	1	1	LOC_Os11g10480.1 protein		HCD	1	0	1	1	216	2.39621	0	0	40.1102	31	2	549.82	1098.63	4.88271	37.1203	12041	12041	MS2	9/18	20121024_A3.raw
	High	GSTVAIFGLGAVGLAAAEGAR	Unambiguous	1	1	LOC_Os11g10480.1 protein		HCD	1	0	1	1	68	2.36273	0	0	0	60	2	944.525	1888.04	7.13577	96.4508	31188	31188	MS2	12/40	20121024_A3.raw
	High	IIGIDLNANRFEEARK	Unambiguous	1	1	LOC_Os11g10480.1 protein		HCD	1	0	1	1	213	2.36033	0	2	30.668	15	3	620.345	1859.02	3.31096	36.6449	11833	11833	MS2	10/60	20121024_A3.raw
	High	TDLPNVVELYmK	Unambiguous	2	2	LOC_Os11g10480.1 protein;LOC_Os11g10510.1 protein	M11(Oxidation)	HCD	1	0	1	1	366	2.35538	0	0	12.622	7	2	719.373	1437.74	5.83157	44.8368	15066	15066	MS2	11/22	20121024_A3.raw
	High	GSTVAIFGLGAVGLAAAEGAR	Unambiguous	1	1	LOC_Os11g10480.1 protein		HCD	1	0	1	1	82	2.33128	0	0	0	60	2	944.524	1888.04	5.97199	107.309	35878	35878	MS2	16/40	20121024_A3.raw
LOC_Os01g67860.1 protein	fructose-bisphospate aldolase isozyme, putative, expressed	980.464	73.74	1	16	24	241	358	38.7992	8.1626
	Confidence Level	Sequence	PSM Ambiguity	# Proteins	# Protein Groups	Protein Group Accessions	Modifications	Activation Type	ΔScore	ΔCn	Rank	Search Engine Rank	Peptides Matched	XCorr	Probability	# Missed Cleavages	Isolation Interference [%]	Ion Inject Time [ms]	Charge	m/z [Da]	MH+ [Da]	ΔM [ppm]	RT [min]	First Scan	Last Scan	MS Order	Ions Matched	Spectrum File
	High	VDKGTVEVAGTNKETTTQGHDDLGK	Unambiguous	1	1	LOC_Os01g67860.1 protein		HCD	1	0	1	1	248	7.30953	0	2	31.0745	38	4	650.828	2600.29	4.12216	27.1798	7796	7796	MS2	27/144	20121024_A4.raw
	High	cKANSEATLGTYQGDAVLGEGASESLHVK	Selected	1	1	LOC_Os01g67860.1 protein	C1(Carbamidomethyl)	HCD	0.0526	0	1	1	218	7.22887	0	1	10.3682	11	4	748.866	2992.44	3.09962	37.3348	12138	12138	MS2	25/168	20121024_A3.raw
	High	ALNEHHVLLEGSLLKPNMVTPGSESK	Unambiguous	1	1	LOC_Os01g67860.1 protein		HCD	0.3825	0	1	1	158	6.98473	0	0	8.57191	8	4	700.875	2800.48	3.62075	38.506	12631	12631	MS2	30/150	20121024_A4.raw
	High	VDKGTVEVAGTNKETTTQGHDDLGK	Unambiguous	1	1	LOC_Os01g67860.1 protein		HCD	1	0	1	1	221	6.88928	0	2	0	5	4	650.829	2600.29	4.96717	27.3068	7885	7885	MS2	28/144	20121024_A3.raw
	High	GTVEVAGTNKETTTQGHDDLGKR	Unambiguous	1	1	LOC_Os01g67860.1 protein		HCD	1	0	1	1	341	6.84904	0	2	18.8791	33	4	604.306	2414.2	4.88942	26.8459	7679	7679	MS2	25/132	20121024_A4.raw
	High	ALNEHHVLLEGSLLKPNMVTPGSESK	Unambiguous	1	1	LOC_Os01g67860.1 protein		HCD	0.4337	0	1	1	152	6.70919	0	0	5.48717	3	4	700.875	2800.48	4.66689	37.5528	12225	12225	MS2	30/150	20121024_A3.raw
	High	GTVEVAGTNKETTTQGHDDLGKR	Unambiguous	1	1	LOC_Os01g67860.1 protein		HCD	1	0	1	1	303	6.66607	0	2	6.25562	13	4	604.307	2414.21	6.70969	26.7375	7731	7731	MS2	25/132	20121024_A3.raw
	High	ALNEHHVLLEGSLLKPNmVTPGSESKK	Unambiguous	1	1	LOC_Os01g67860.1 protein	M18(Oxidation)	HCD	1	0	1	1	145	6.54505	0	1	11.1612	12	4	736.898	2944.57	5.25363	32.084	9908	9908	MS2	27/156	20121024_A3.raw
	High	GTVEVAGTNKETTTQGHDDLGKR	Unambiguous	1	1	LOC_Os01g67860.1 protein		HCD	1	0	1	1	320	6.53576	0	2	2.40305	7	4	604.306	2414.2	5.29393	26.6437	7596	7596	MS2	25/132	20121024_A5.raw
	High	ALNEHHVLLEGSLLKPNmVTPGSESK	Unambiguous	1	1	LOC_Os01g67860.1 protein	M18(Oxidation)	HCD	1	0	1	1	107	6.52724	0	0	5.89399	18	3	939.501	2816.49	9.89621	35.8036	11519	11519	MS2	28/100	20121024_A4.raw
	High	GTVEVAGTNKETTTQGHDDLGKR	Unambiguous	1	1	LOC_Os01g67860.1 protein		HCD	1	0	1	1	364	6.5007	0	2	63.5957	29	4	604.307	2414.21	6.20406	26.6486	7675	7675	MS2	21/132	20121024_A6.raw
	High	ALNEHHVLLEGSLLKPNmVTPGSESK	Unambiguous	1	1	LOC_Os01g67860.1 protein	M18(Oxidation)	HCD	1	0	1	1	173	6.36862	0	0	0	9	4	704.874	2816.48	5.23227	34.3277	10857	10857	MS2	26/150	20121024_A3.raw
	High	ANSEATLGTYQGDAVLGEGASESLHVK	Selected	1	1	LOC_Os01g67860.1 protein		HCD	0.0728	0	1	1	228	6.31963	0	0	0	26	3	902.11	2704.32	3.68815	53.4194	17947	17947	MS2	22/104	20121024_A3.raw
	High	GTVEVAGTNKETTTQGHDDLGK	Unambiguous	1	1	LOC_Os01g67860.1 protein		HCD	1	0	1	1	226	6.19745	0	1	3.98295	21	3	753.371	2258.1	4.19951	27.139	7780	7780	MS2	25/84	20121024_A4.raw
	High	GTVEVAGTNKETTTQGHDDLGKR	Unambiguous	1	1	LOC_Os01g67860.1 protein		HCD	1	0	1	1	389	6.01445	0	2	28.8104	30	4	604.305	2414.2	3.77703	27.3214	8116	8116	MS2	19/132	20121024_A2.raw
	High	ANSEATLGTYQGDAVLGEGASESLHVK	Unambiguous	1	1	LOC_Os01g67860.1 protein		HCD	0.1219	0	1	1	183	5.98772	0	0	0	7	3	902.113	2704.32	6.80273	41.2812	13739	13739	MS2	26/104	20121024_A3.raw
	High	VDKGTVEVAGTNKETTTQGHDDLGK	Unambiguous	1	1	LOC_Os01g67860.1 protein		HCD	1	0	1	1	195	5.97373	0	2	1.80671	6	3	867.436	2600.29	5.58262	27.3399	7898	7898	MS2	28/96	20121024_A3.raw
	High	ALNEHHVLLEGSLLKPNMVTPGSESK	Unambiguous	1	1	LOC_Os01g67860.1 protein		HCD	0.3834	0	1	1	161	5.92495	0	0	73.9475	15	4	700.876	2800.48	5.53866	37.0496	12004	12004	MS2	24/150	20121024_A3.raw
	High	ALNEHHVLLEGSLLKPNmVTPGSESK	Unambiguous	1	1	LOC_Os01g67860.1 protein	M18(Oxidation)	HCD	1	0	1	1	128	5.78647	0	0	0	9	3	939.499	2816.48	7.29575	34.3598	10872	10872	MS2	30/100	20121024_A3.raw
	High	ALNEHHVLLEGSLLKPNMVTPGSESK	Unambiguous	1	1	LOC_Os01g67860.1 protein		HCD	0.5202	0	1	1	117	5.69333	0	0	0	15	3	934.166	2800.48	5.805	37.652	12267	12267	MS2	31/100	20121024_A3.raw
	High	ALNEHHVLLEGSLLKPNMVTPGSESK	Unambiguous	1	1	LOC_Os01g67860.1 protein		HCD	0.5018	0	1	1	110	5.63571	0	0	1.79212	9	3	934.165	2800.48	5.28193	37.114	12036	12036	MS2	33/100	20121024_A3.raw
	High	ANSEATLGTYQGDAVLGEGASESLHVK	Unambiguous	1	1	LOC_Os01g67860.1 protein		HCD	0.1068	0	1	1	173	5.61752	0	0	3.81608	13	3	902.114	2704.33	7.61522	41.8444	13962	13962	MS2	22/104	20121024_A3.raw
	High	GTVEVAGTNKETTTQGHDDLGKR	Unambiguous	1	1	LOC_Os01g67860.1 protein		HCD	1	0	1	1	246	5.61358	0	2	62.104	31	3	805.406	2414.2	5.80513	26.6676	7605	7605	MS2	24/88	20121024_A5.raw
	High	ANSEATLGTYQGDAVLGEGASESLHVK	Selected	1	1	LOC_Os01g67860.1 protein		HCD	0.0468	0	1	1	153	5.56259	0	0	0	18	3	902.111	2704.32	4.97461	43.978	14764	14764	MS2	23/104	20121024_A3.raw
	High	cKANSEATLGTYQGDAVLGEGASESLHVK	Selected	1	1	LOC_Os01g67860.1 protein	C1(Carbamidomethyl)	HCD	0.0881	0	1	1	192	5.55817	0	1	3.32242	15	3	998.152	2992.44	3.14491	37.383	12157	12157	MS2	29/112	20121024_A3.raw
	High	ANSEATLGTYQGDAVLGEGASESLHVK	Selected	1	1	LOC_Os01g67860.1 protein		HCD	0.0236	0	1	1	232	5.52414	0	0	24.434	12	3	902.11	2704.32	3.56387	42.873	14346	14346	MS2	25/104	20121024_A3.raw
	High	ANSEATLGTYQGDAVLGEGASESLHVK	Selected	1	1	LOC_Os01g67860.1 protein		HCD	0.0859	0	1	1	180	5.47414	0	0	0	23	3	902.113	2704.33	7.27668	41.4968	13841	13841	MS2	25/104	20121024_A4.raw
	High	ANSEATLGTYQGDAVLGEGASESLHVK	Selected	1	1	LOC_Os01g67860.1 protein		HCD	0.0934	0	1	1	168	5.46071	0	0	1.28948	9	3	902.111	2704.32	4.83919	44.0817	14660	14660	MS2	25/104	20121024_A6.raw
	High	GTVEVAGTNKETTTQGHDDLGK	Unambiguous	1	1	LOC_Os01g67860.1 protein		HCD	1	0	1	1	225	5.45932	0	1	0	19	3	753.372	2258.1	5.09148	27.2219	7858	7858	MS2	25/84	20121024_A3.raw
	High	GTVEVAGTNKETTTQGHDDLGKR	Unambiguous	1	1	LOC_Os01g67860.1 protein		HCD	1	0	1	1	253	5.44756	0	2	10.0693	60	3	805.406	2414.2	5.12253	26.8639	7686	7686	MS2	23/88	20121024_A4.raw
	High	ANSEATLGTYQGDAVLGEGASESLHVK	Unambiguous	1	1	LOC_Os01g67860.1 protein		HCD	1	0	1	1	242	5.43849	0	0	23.5537	52	3	902.11	2704.32	3.41732	64.2673	21184	21184	MS2	21/104	20121024_A3.raw
	High	ANSEATLGTYQGDAVLGEGASESLHVK	Unambiguous	1	1	LOC_Os01g67860.1 protein		HCD	0.1123	0	1	1	237	5.42941	0	0	0	18	3	902.113	2704.33	7.14127	43.418	14565	14565	MS2	17/104	20121024_A3.raw
	High	ANSEATLGTYQGDAVLGEGASESLHVK	Selected	1	1	LOC_Os01g67860.1 protein		HCD	0.0129	0	1	1	188	5.41882	0	0	0	19	3	902.112	2704.32	5.51627	44.4928	14946	14946	MS2	22/104	20121024_A3.raw
	High	ANSEATLGTYQGDAVLGEGASESLHVK	Unambiguous	1	1	LOC_Os01g67860.1 protein		HCD	0.1192	0	1	1	238	5.37205	0	0	0	32	3	902.111	2704.32	4.0944	43.9839	15269	15269	MS2	21/104	20121024_A2.raw
	High	ALNEHHVLLEGSLLKPNmVTPGSESK	Unambiguous	1	1	LOC_Os01g67860.1 protein	M18(Oxidation)	HCD	1	0	1	1	196	5.36838	0	0	32.2276	12	4	704.874	2816.48	5.0589	35.7259	11481	11481	MS2	22/150	20121024_A4.raw
	High	ANSEATLGTYQGDAVLGEGASESLHVK	Unambiguous	1	1	LOC_Os01g67860.1 protein		HCD	0.1121	0	1	1	174	5.34686	0	0	6.02217	18	3	902.112	2704.32	5.7194	39.3794	13003	13003	MS2	26/104	20121024_A3.raw
	High	ANSEATLGTYQGDAVLGEGASESLHVK	Selected	1	1	LOC_Os01g67860.1 protein		HCD	0.0904	0	1	1	236	5.31307	0	0	0	50	3	902.113	2704.32	6.73502	47.5013	15438	15438	MS2	24/104	20121024_A7.raw
	High	ANSEATLGTYQGDAVLGEGASESLHVK	Unambiguous	1	1	LOC_Os01g67860.1 protein		HCD	0.1183	0	1	1	165	5.2422	0	0	0	10	3	902.111	2704.32	4.29753	40.251	13358	13358	MS2	23/104	20121024_A3.raw
	High	ANSEATLGTYQGDAVLGEGASESLHVK	Unambiguous	1	1	LOC_Os01g67860.1 protein		HCD	1	0	1	1	232	5.20294	0	0	0	27	3	902.108	2704.31	1.45377	48.8172	16459	16459	MS2	21/104	20121024_A3.raw
	High	GTVEVAGTNKETTTQGHDDLGKR	Unambiguous	1	1	LOC_Os01g67860.1 protein		HCD	1	0	1	1	251	5.19124	0	2	0	6	3	805.406	2414.2	5.57759	26.7878	7745	7745	MS2	26/88	20121024_A3.raw
	High	YAIIcQENGLVPIVEPEILVDGSHDIER	Unambiguous	1	1	LOC_Os01g67860.1 protein	C5(Carbamidomethyl)	HCD	1	0	1	1	183	5.18411	0	0	8.36991	9	4	795.411	3178.62	4.76021	56.8104	18998	18998	MS2	26/162	20121024_A3.raw
	High	ANSEATLGTYQGDAVLGEGASESLHVK	Selected	1	1	LOC_Os01g67860.1 protein		HCD	0.0564	0	1	1	255	5.14147	0	0	0	13	3	902.113	2704.32	6.53189	46.0029	15496	15496	MS2	20/104	20121024_A3.raw
	High	TVPAAVPAIVFLSGGQSEEEATVNLNAMNK	Unambiguous	1	1	LOC_Os01g67860.1 protein		HCD	1	0	1	1	212	5.13754	0	0	39.1558	38	3	1019.86	3057.57	3.39919	61.1221	20283	20283	MS2	17/116	20121024_A4.raw
	High	ANSEATLGTYQGDAVLGEGASESLHVK	Unambiguous	1	1	LOC_Os01g67860.1 protein		HCD	1	0	1	1	232	5.07894	0	0	13.5037	60	3	902.109	2704.31	2.87565	63.2316	20855	20855	MS2	19/104	20121024_A3.raw
	High	GTVEVAGTNKETTTQGHDDLGK	Unambiguous	1	1	LOC_Os01g67860.1 protein		HCD	1	0	1	1	57	5.06789	0	1	0	60	2	1129.55	2258.1	4.66496	27.2949	7882	7882	MS2	22/42	20121024_A3.raw
	High	ANSEATLGTYQGDAVLGEGASESLHVK	Unambiguous	1	1	LOC_Os01g67860.1 protein		HCD	1	0	1	1	208	5.04627	0	0	26.815	18	3	902.108	2704.31	1.6569	46.8964	15801	15801	MS2	20/104	20121024_A3.raw
	High	YAIIcQENGLVPIVEPEILVDGSHDIER	Unambiguous	1	1	LOC_Os01g67860.1 protein	C5(Carbamidomethyl)	HCD	1	0	1	1	176	5.02633	0	0		20	3	1060.21	3178.62	2.18406	56.3955	18877	18877	MS2	24/108	20121024_A3.raw
	High	IGPNEPSQLSIDLNAQGLAR	Unambiguous	1	1	LOC_Os01g67860.1 protein		HCD	1	0	1	1	188	5.01268	0	0	36.5103	12	3	698.375	2093.11	5.63059	46.3504	15607	15607	MS2	17/76	20121024_A3.raw
	High	ANSEATLGTYQGDAVLGEGASESLHVK	Selected	1	1	LOC_Os01g67860.1 protein		HCD		0.006	2	2	213	5.00569	0	0	86.6267	9	3	902.114	2704.33	8.15688	42.3659	14164	14164	MS2	20/104	20121024_A3.raw
	High	RFASINVENVEENRR	Unambiguous	2	2	LOC_Os01g67860.1 protein;LOC_Os05g33380.1 protein		HCD	1	0	1	1	331	4.96922	0	2	15.0885	3	3	611.653	1832.94	4.38516	30.1584	9062	9062	MS2	21/56	20121024_A3.raw
	High	ELLFTTPGALQHLSGVILFEETLYQK	Unambiguous	1	1	LOC_Os01g67860.1 protein		HCD	1	0	1	1	79	4.92715	0	0	0	1	3	983.204	2947.6	5.02728	72.1549	23466	23466	MS2	23/100	20121024_A3.raw
	High	ANSEATLGTYQGDAVLGEGASESLHVK	Unambiguous	1	1	LOC_Os01g67860.1 protein		HCD	0.1138	0	1	1	143	4.915	0	0	0	1	3	902.111	2704.32	4.43294	40.7584	13556	13556	MS2	25/104	20121024_A3.raw
	High	ANSEATLGTYQGDAVLGEGASESLHVK	Unambiguous	1	1	LOC_Os01g67860.1 protein		HCD	0.1161	0	1	1	258	4.91166	0	0	74.3062	27	3	902.113	2704.32	6.26106	51.164	17229	17229	MS2	16/104	20121024_A3.raw
	High	ELLFTTPGALQHLSGVILFEETLYQK	Unambiguous	1	1	LOC_Os01g67860.1 protein		HCD	1	0	1	1	79	4.87008	0	0	0.540136	8	3	983.204	2947.6	5.52424	71.852	23391	23391	MS2	15/100	20121024_A3.raw
	High	ELLFTTPGALQHLSGVILFEETLYQK	Unambiguous	1	1	LOC_Os01g67860.1 protein		HCD	1	0	1	1	73	4.81475	0	0	0	1	3	983.204	2947.6	5.64848	71.6462	23335	23335	MS2	23/100	20121024_A3.raw
	High	ANSEATLGTYQGDAVLGEGASESLHVK	Selected	1	1	LOC_Os01g67860.1 protein		HCD	0.0271	0	1	1	160	4.80345	0	0	0	20	3	902.111	2704.32	4.22982	48.1109	16215	16215	MS2	19/104	20121024_A3.raw
	High	ANSEATLGTYQGDAVLGEGASESLHVK	Unambiguous	1	1	LOC_Os01g67860.1 protein		HCD	0.1104	0	1	1	85	4.79937	0	0	0	8	2	1352.66	2704.32	4.70875	40.4388	13438	13438	MS2	25/52	20121024_A3.raw
	High	VDKGTVEVAGTNKETTTQGHDDLGK	Unambiguous	1	1	LOC_Os01g67860.1 protein		HCD	1	0	1	1	44	4.79894	0	2	0	60	2	1300.65	2600.3	6.52668	27.3602	7906	7906	MS2	20/48	20121024_A3.raw
	High	ANSEATLGTYQGDAVLGEGASESLHVK	Unambiguous	1	1	LOC_Os01g67860.1 protein		HCD	1	0	1	1	255	4.78207	0	0		60	3	902.11	2704.31	2.9399	56.1602	18798	18798	MS2	16/104	20121024_A3.raw
	High	ELLFTTPGALQHLSGVILFEETLYQK	Unambiguous	1	1	LOC_Os01g67860.1 protein		HCD	1	0	1	1	46	4.73143	0	0	57.5359	34	2	1474.31	2947.61	8.90757	71.2293	23232	23232	MS2	23/50	20121024_A3.raw
	High	ELLFTTPGALQHLSGVILFEETLYQK	Unambiguous	1	1	LOC_Os01g67860.1 protein		HCD	1	0	1	1	75	4.72529	0	0	3.79442	40	3	983.204	2947.6	5.4	74.7803	24238	24238	MS2	25/100	20121024_A5.raw
	High	TVPAAVPAIVFLSGGQSEEEATVNLNAMNK	Unambiguous	1	1	LOC_Os01g67860.1 protein		HCD	1	0	1	1	219	4.70087	0	0	9.95942	20	3	1019.86	3057.56	2.02181	59.5571	19798	19798	MS2	17/116	20121024_A3.raw
	High	KVSPQLIAEYTVR	Unambiguous	1	1	LOC_Os01g67860.1 protein		HCD	1	0	1	1	161	4.6839	0	1	35.8036	9	3	501.958	1503.86	3.44258	37.5008	12207	12207	MS2	19/48	20121024_A5.raw
	High	ELLFTTPGALQHLSGVILFEETLYQK	Unambiguous	1	1	LOC_Os01g67860.1 protein		HCD	1	0	1	1	77	4.65173	0	0	2.76833	60	3	983.203	2947.6	4.71668	78.1313	25306	25306	MS2	25/100	20121024_A6.raw
	High	KVSPQLIAEYTVR	Unambiguous	1	1	LOC_Os01g67860.1 protein		HCD	1	0	1	1	182	4.61762	0	1	0	26	3	501.958	1503.86	5.02541	41.3178	14212	14212	MS2	18/48	20121024_A2.raw
	High	ANSEATLGTYQGDAVLGEGASESLHVK	Unambiguous	1	1	LOC_Os01g67860.1 protein		HCD	1	0	1	1	216	4.6124	0	0	13.1229	40	3	902.109	2704.31	2.67252	58.0656	19368	19368	MS2	18/104	20121024_A3.raw
	High	YAIIcQENGLVPIVEPEILVDGSHDIER	Unambiguous	1	1	LOC_Os01g67860.1 protein	C5(Carbamidomethyl)	HCD	1	0	1	1	154	4.60322	0	0	0.280211	1	3	1060.21	3178.63	5.55171	56.9049	19027	19027	MS2	25/108	20121024_A3.raw
	High	ELLFTTPGALQHLSGVILFEETLYQK	Unambiguous	1	1	LOC_Os01g67860.1 protein		HCD	1	0	1	1	73	4.60228	0	0	0	1	3	983.204	2947.6	5.33788	72.6577	23597	23597	MS2	26/100	20121024_A3.raw
	High	KVSPQLIAEYTVR	Unambiguous	1	1	LOC_Os01g67860.1 protein		HCD	1	0	1	1	145	4.59667	0	1	9.4846	19	3	501.959	1503.86	6.30385	45.0187	14997	14997	MS2	17/48	20121024_A1.raw
	High	YAIIcQENGLVPIVEPEILVDGSHDIER	Unambiguous	1	1	LOC_Os01g67860.1 protein	C5(Carbamidomethyl)	HCD	1	0	1	1	166	4.59638	0	0	10.2235	3	3	1060.21	3178.62	3.59314	58.8828	19643	19643	MS2	27/108	20121024_A4.raw
	High	IGPNEPSQLSIDLNAQGLAR	Unambiguous	1	1	LOC_Os01g67860.1 protein		HCD	1	0	1	1	260	4.59193	0	0	6.93967	22	3	698.373	2093.1	2.65628	46.9113	15809	15809	MS2	18/76	20121024_A3.raw
	High	ELLFTTPGALQHLSGVILFEETLYQK	Unambiguous	1	1	LOC_Os01g67860.1 protein		HCD	1	0	1	1	89	4.57407	0	0	2.83401	57	3	983.203	2947.59	4.07574	73.7577	23928	23928	MS2	25/100	20121024_A5.raw
	High	KVSPQLIAEYTVR	Unambiguous	1	1	LOC_Os01g67860.1 protein		HCD	1	0	1	1	142	4.57337	0	1	66.5894	22	3	501.958	1503.86	4.234	41.0693	13564	13564	MS2	20/48	20121024_A6.raw
	High	KVSPQLIAEYTVR	Unambiguous	1	1	LOC_Os01g67860.1 protein		HCD	1	0	1	1	145	4.55908	0	1	25.2251	7	3	501.958	1503.86	4.59927	36.1207	11622	11622	MS2	16/48	20121024_A3.raw
	High	ANSEATLGTYQGDAVLGEGASESLHVK	Selected	1	1	LOC_Os01g67860.1 protein		HCD		0.0044	2	2	238	4.55179	0	0	8.66586	22	3	902.113	2704.32	6.87043	49.3598	16642	16642	MS2	20/104	20121024_A3.raw
	High	ELLFTTPGALQHLSGVILFEETLYQK	Unambiguous	1	1	LOC_Os01g67860.1 protein		HCD	1	0	1	1	82	4.5277	0	0	13.0028	42	3	983.202	2947.59	3.78488	73.2715	23701	23701	MS2	22/100	20121024_A4.raw
	High	YAIIcQENGLVPIVEPEILVDGSHDIER	Unambiguous	1	1	LOC_Os01g67860.1 protein	C5(Carbamidomethyl)	HCD	1	0	1	1	153	4.50151	0	0	7.45343	9	3	1060.21	3178.63	5.09087	58.3738	19505	19505	MS2	27/108	20121024_A4.raw
	High	KVSPQLIAEYTVR	Unambiguous	1	1	LOC_Os01g67860.1 protein		HCD	1	0	1	1	109	4.4903	0	1	0.46006	0	3	501.958	1503.86	4.72102	36.6281	11826	11826	MS2	20/48	20121024_A3.raw
	High	ELLFTTPGALQHLSGVILFEETLYQK	Unambiguous	1	1	LOC_Os01g67860.1 protein		HCD	1	0	1	1	80	4.48138	0	0	3.15246	39	3	983.203	2947.59	4.21972	77.6119	25123	25123	MS2	24/100	20121024_A6.raw
	High	ELLFTTPGALQHLSGVILFEETLYQK	Unambiguous	1	1	LOC_Os01g67860.1 protein		HCD	1	0	1	1	80	4.47827	0	0	0	3	3	983.204	2947.6	5.0894	73.1642	23732	23732	MS2	27/100	20121024_A3.raw
	High	IGPNEPSQLSIDLNAQGLAR	Unambiguous	1	1	LOC_Os01g67860.1 protein		HCD	1	0	1	1	176	4.47684	0	0	72.6484	16	2	1047.06	2093.11	5.25794	50.4679	17004	17004	MS2	20/38	20121024_A3.raw
	High	ELLFTTPGALQHLSGVILFEETLYQK	Unambiguous	1	1	LOC_Os01g67860.1 protein		HCD	1	0	1	1	78	4.47161	0	0	0	5	3	983.204	2947.6	5.27576	74.2628	24085	24085	MS2	23/100	20121024_A5.raw
	High	ELLFTTPGALQHLSGVILFEETLYQK	Unambiguous	1	1	LOC_Os01g67860.1 protein		HCD	1	0	1	1	72	4.43935	0	0	0.583205	4	3	983.205	2947.6	6.14544	73.6684	23867	23867	MS2	27/100	20121024_A3.raw
	High	IGPNEPSQLSIDLNAQGLAR	Unambiguous	1	1	LOC_Os01g67860.1 protein		HCD	1	0	1	1	225	4.43888	0	0	0	35	3	698.377	2093.12	9.04228	47.7884	16117	16117	MS2	19/76	20121024_A3.raw
	High	ELLFTTPGALQHLSGVILFEETLYQK	Unambiguous	1	1	LOC_Os01g67860.1 protein		HCD	1	0	1	1	84	4.43242	0	0	0	2	3	983.203	2947.6	4.84092	73.7737	23855	23855	MS2	24/100	20121024_A4.raw
	High	IGPNEPSQLSIDLNAQGLAR	Unambiguous	1	1	LOC_Os01g67860.1 protein		HCD	1	0	1	1	166	4.42317	0	0	0.486973	1	2	1047.06	2093.11	5.49122	46.4005	15624	15624	MS2	18/38	20121024_A3.raw
	High	ELLFTTPGALQHLSGVILFEETLYQKTK	Unambiguous	1	1	LOC_Os01g67860.1 protein		HCD	1	0	1	1	98	4.41882	0	1	19.5839	60	4	794.939	3176.73	3.13918	69.4001	22716	22716	MS2	18/162	20121024_A3.raw
	High	TVPAAVPAIVFLSGGQSEEEATVNLNAMNK	Unambiguous	1	1	LOC_Os01g67860.1 protein		HCD	1	0	1	1	201	4.41649	0	0	0	42	3	1019.86	3057.57	5.55507	61.3517	20329	20329	MS2	16/116	20121024_A3.raw
	High	IGPNEPSQLSIDLNAQGLAR	Unambiguous	1	1	LOC_Os01g67860.1 protein		HCD	1	0	1	1	181	4.39952	0	0	0	0	2	1047.06	2093.11	5.1413	45.8939	15455	15455	MS2	19/38	20121024_A3.raw
	High	IGPNEPSQLSIDLNAQGLAR	Unambiguous	1	1	LOC_Os01g67860.1 protein		HCD	1	0	1	1	179	4.39254	0	0	0	28	2	1047.06	2093.11	6.07441	54.8505	18398	18398	MS2	20/38	20121024_A3.raw
	High	ELLFTTPGALQHLSGVILFEETLYQK	Unambiguous	1	1	LOC_Os01g67860.1 protein		HCD	1	0	1	1	115	4.37555	0	0		43	4	737.654	2947.6	4.82881	72.5362	23566	23566	MS2	19/150	20121024_A3.raw
	High	TVPAAVPAIVFLSGGQSEEEATVNLNAMNK	Unambiguous	1	1	LOC_Os01g67860.1 protein		HCD	1	0	1	1	122	4.36826	0	0	0	12	3	1019.86	3057.58	6.6929	60.071	19974	19974	MS2	18/116	20121024_A3.raw
	High	ELLFTTPGALQHLSGVILFEETLYQK	Unambiguous	1	1	LOC_Os01g67860.1 protein		HCD	1	0	1	1	77	4.32772	0	0	4.99505	24	3	983.206	2947.6	7.69843	71.1436	23209	23209	MS2	23/100	20121024_A3.raw
	High	ELLFTTPGALQHLSGVILFEETLYQK	Unambiguous	1	1	LOC_Os01g67860.1 protein		HCD	1	0	1	1	84	4.32165	0	0	25.8236	45	3	983.205	2947.6	6.3318	75.5359	24384	24384	MS2	21/100	20121024_A3.raw
	High	ELLFTTPGALQHLSGVILFEETLYQK	Unambiguous	1	1	LOC_Os01g67860.1 protein		HCD	1	0	1	1	73	4.30802	0	0	0	60	3	983.205	2947.6	6.39392	78.3001	26302	26302	MS2	22/100	20121024_A2.raw
	High	ELLFTTPGALQHLSGVILFEETLYQK	Unambiguous	1	1	LOC_Os01g67860.1 protein		HCD	1	0	1	1	85	4.28522	0	0	2.94377	11	3	983.204	2947.6	4.96516	74.1781	24016	24016	MS2	25/100	20121024_A3.raw
	High	YAIIcQENGLVPIVEPEILVDGSHDIER	Unambiguous	1	1	LOC_Os01g67860.1 protein	C5(Carbamidomethyl)	HCD	1	0	1	1	143	4.28399	0	0	6.84097	24	3	1060.21	3178.63	6.7038	65.0395	21462	21462	MS2	28/108	20121024_A7.raw
	High	IGPNEPSQLSIDLNAQGLAR	Unambiguous	1	1	LOC_Os01g67860.1 protein		HCD	1	0	1	1	170	4.23743	0	0	33.9585	16	2	1047.06	2093.11	6.95191	50.9786	17164	17164	MS2	17/38	20121024_A3.raw
	High	IGPNEPSQLSIDLNAQGLAR	Unambiguous	1	1	LOC_Os01g67860.1 protein		HCD	1	0	1	1	255	4.2334	0	0	33.309	16	3	698.375	2093.11	5.54311	45.5445	15339	15339	MS2	18/76	20121024_A3.raw
	High	IGPNEPSQLSIDLNAQGLAR	Unambiguous	1	1	LOC_Os01g67860.1 protein		HCD	1	0	1	1	185	4.2304	0	0	0	3	2	1047.06	2093.11	4.79138	47.4153	15989	15989	MS2	20/38	20121024_A3.raw
	High	ELLFTTPGALQHLSGVILFEETLYQK	Unambiguous	1	1	LOC_Os01g67860.1 protein		HCD	1	0	1	1	93	4.22689	0	0	6.23574	59	3	983.205	2947.6	5.95908	74.9078	24153	24153	MS2	21/100	20121024_A4.raw
	High	IGPNEPSQLSIDLNAQGLAR	Unambiguous	1	1	LOC_Os01g67860.1 protein		HCD	1	0	1	1	212	4.21497	0	0	0	30	2	1047.06	2093.11	7.59072	51.4835	17335	17335	MS2	19/38	20121024_A3.raw
	High	ELLFTTPGALQHLSGVILFEETLYQK	Unambiguous	1	1	LOC_Os01g67860.1 protein		HCD	1	0	1	1	95	4.21083	0	0	0	31	4	737.654	2947.59	4.40152	71.9097	23405	23405	MS2	16/150	20121024_A3.raw
	High	IGPNEPSQLSIDLNAQGLAR	Unambiguous	1	1	LOC_Os01g67860.1 protein		HCD	1	0	1	1	168	4.18808	0	0	0	25	2	1047.06	2093.11	5.95777	45.3837	15282	15282	MS2	20/38	20121024_A3.raw
	High	IGPNEPSQLSIDLNAQGLAR	Unambiguous	1	1	LOC_Os01g67860.1 protein		HCD	1	0	1	1	229	4.18038	0	0	0	34	2	1047.06	2093.11	3.9749	49.0467	17135	17135	MS2	17/38	20121024_A2.raw
	High	TVPAAVPAIVFLSGGQSEEEATVNLNAmNK	Unambiguous	1	1	LOC_Os01g67860.1 protein	M28(Oxidation)	HCD	1	0	1	1	194	4.1693	0	0	0	16	3	1025.19	3073.56	4.30118	57.0451	19068	19068	MS2	17/116	20121024_A3.raw
	High	IGPNEPSQLSIDLNAQGLAR	Unambiguous	1	1	LOC_Os01g67860.1 protein		HCD	1	0	1	1	167	4.16109	0	0	26.2045	13	2	1047.06	2093.11	4.32482	47.2288	15812	15812	MS2	17/38	20121024_A5.raw
	High	IGPNEPSQLSIDLNAQGLAR	Unambiguous	1	1	LOC_Os01g67860.1 protein		HCD	1	0	1	1	249	4.15491	0	0	23.5286	32	3	698.373	2093.11	3.18116	46.8216	15768	15768	MS2	14/76	20121024_A4.raw
	High	GILAADESTGTIGKR	Unambiguous	4	3	LOC_Os01g67860.1 protein;LOC_Os06g40640.3 protein;LOC_Os05g33380.1 protein		HCD	1	0	1	1	208	4.14289	0	1	26.4462	2	3	496.941	1488.81	4.89877	29.726	8823	8823	MS2	19/56	20121024_A5.raw
	High	GILAADESTGTIGKR	Unambiguous	4	3	LOC_Os01g67860.1 protein;LOC_Os06g40640.3 protein;LOC_Os05g33380.1 protein		HCD	1	0	1	1	206	4.11434	0	1	20.0414	1	3	496.942	1488.81	5.5752	29.1503	8615	8615	MS2	19/56	20121024_A3.raw
	High	IGPNEPSQLSIDLNAQGLAR	Unambiguous	1	1	LOC_Os01g67860.1 protein		HCD	1	0	1	1	104	4.10902	0	0	0	8	2	1047.06	2093.11	5.25794	48.9333	16493	16493	MS2	20/38	20121024_A3.raw
	High	TVPAAVPAIVFLSGGQSEEEATVNLNAmNK	Unambiguous	1	1	LOC_Os01g67860.1 protein	M28(Oxidation)	HCD	1	0	1	1	250	4.10693	0	0	0	35	3	1025.19	3073.57	6.08839	58.0845	19415	19415	MS2	16/116	20121024_A4.raw
	High	IGPNEPSQLSIDLNAQGLAR	Unambiguous	1	1	LOC_Os01g67860.1 protein		HCD	1	0	1	1	162	4.0867	0	0	0	4	2	1047.06	2093.11	4.44146	47.2763	15930	15930	MS2	18/38	20121024_A4.raw
	High	IGPNEPSQLSIDLNAQGLAR	Unambiguous	1	1	LOC_Os01g67860.1 protein		HCD	1	0	1	1	153	4.06228	0	0	0	6	2	1047.06	2093.11	5.1413	47.9183	16155	16155	MS2	17/38	20121024_A3.raw
	High	ELLFTTPGALQHLSGVILFEETLYQK	Unambiguous	1	1	LOC_Os01g67860.1 protein		HCD	1	0	1	1	58	4.05811	0	0	1.30428	5	2	1474.3	2947.59	4.20358	72.2321	23487	23487	MS2	25/50	20121024_A3.raw
	High	IGPNEPSQLSIDLNAQGLAR	Unambiguous	1	1	LOC_Os01g67860.1 protein		HCD	1	0	1	1	193	4.05738	0	0	32.8523	26	2	1047.06	2093.11	3.80179	48.2809	16287	16287	MS2	15/38	20121024_A4.raw
	High	IGPNEPSQLSIDLNAQGLAR	Unambiguous	1	1	LOC_Os01g67860.1 protein		HCD	1	0	1	1	168	4.03869	0	0	0	16	2	1047.06	2093.11	3.15842	46.7662	15748	15748	MS2	18/38	20121024_A4.raw
	High	ANSEATLGTYQGDAVLGEGASESLHVK	Selected	1	1	LOC_Os01g67860.1 protein		HCD		0.082	2	2	264	4.03117	0	0	22.9566	31	3	902.112	2704.32	5.85481	58.8724	19598	19598	MS2	14/104	20121024_A3.raw
	High	IGPNEPSQLSIDLNAQGLAR	Unambiguous	1	1	LOC_Os01g67860.1 protein		HCD	1	0	1	1	191	4.02252	0	0	0	2	2	1047.06	2093.11	5.1413	46.908	15807	15807	MS2	18/38	20121024_A3.raw
	High	IGPNEPSQLSIDLNAQGLAR	Unambiguous	1	1	LOC_Os01g67860.1 protein		HCD	1	0	1	1	205	3.9777	0	0	0	27	2	1047.06	2093.11	5.25794	52.5797	17686	17686	MS2	17/38	20121024_A3.raw
	High	IGPNEPSQLSIDLNAQGLAR	Unambiguous	1	1	LOC_Os01g67860.1 protein		HCD	1	0	1	1	207	3.97502	0	0	0	17	2	1047.06	2093.11	3.15842	52.0071	17505	17505	MS2	17/38	20121024_A3.raw
	High	TVPAAVPAIVFLSGGQSEEEATVNLNAMNK	Unambiguous	1	1	LOC_Os01g67860.1 protein		HCD	1	0	1	1	75	3.97054	0	0	6.53923	22	2	1529.29	3057.57	4.04237	59.6329	19823	19823	MS2	22/58	20121024_A3.raw
	High	KVSPQLIAEYTVR	Unambiguous	1	1	LOC_Os01g67860.1 protein		HCD	1	0	1	1	169	3.95873	0	1	19.1739	54	3	501.959	1503.86	5.45156	46.3532	15034	15034	MS2	19/48	20121024_A7.raw
	High	ELLFTTPGALQHLSGVILFEETLYQK	Unambiguous	1	1	LOC_Os01g67860.1 protein		HCD	1	0	1	1	51	3.93415	0	0	0	25	2	1474.31	2947.6	7.76511	73.2588	23759	23759	MS2	22/50	20121024_A3.raw
	High	KVSPQLIAEYTVR	Unambiguous	1	1	LOC_Os01g67860.1 protein		HCD	1	0	1	1	126	3.9165	0	1	24.7088	8	3	501.959	1503.86	6.12122	37.8051	12329	12329	MS2	19/48	20121024_A4.raw
	High	IGPNEPSQLSIDLNAQGLAR	Unambiguous	1	1	LOC_Os01g67860.1 protein		HCD	1	0	1	1	205	3.90309	0	0	9.37759	26	2	1047.06	2093.11	6.42433	53.1115	17848	17848	MS2	18/38	20121024_A3.raw
	High	IGPNEPSQLSIDLNAQGLAR	Unambiguous	1	1	LOC_Os01g67860.1 protein		HCD	1	0	1	1	192	3.88736	0	0		38	2	1047.06	2093.11	6.46769	46.719	15639	15639	MS2	17/38	20121024_A5.raw
	High	IGPNEPSQLSIDLNAQGLAR	Unambiguous	1	1	LOC_Os01g67860.1 protein		HCD	1	0	1	1	208	3.87197	0	0		36	2	1047.06	2093.11	7.58194	44.8676	15081	15081	MS2	19/38	20121024_A3.raw
	High	GILAADESTGTIGKR	Unambiguous	4	3	LOC_Os01g67860.1 protein;LOC_Os06g40640.3 protein;LOC_Os05g33380.1 protein		HCD	1	0	1	1	233	3.82795	0	1	10.623	2	3	496.941	1488.81	5.20624	29.651	8839	8839	MS2	20/56	20121024_A4.raw
	High	KPWALSFSFGR	Unambiguous	1	1	LOC_Os01g67860.1 protein		HCD	1	0	1	1	148	3.8241	0	0	0	13	1	1295.7	1295.7	5.08275	44.1846	14838	14838	MS2	19/20	20121024_A3.raw
	High	YAIIcQENGLVPIVEPEILVDGSHDIER	Unambiguous	1	1	LOC_Os01g67860.1 protein	C5(Carbamidomethyl)	HCD	1	0	1	1	84	3.79825	0	0	45.0958	15	2	1589.82	3178.62	4.3149	56.7083	18970	18970	MS2	23/54	20121024_A3.raw
	High	ELLFTTPGALQHLSGVILFEETLYQK	Unambiguous	1	1	LOC_Os01g67860.1 protein		HCD	1	0	1	1	63	3.79661	0	0	0	60	2	1474.31	2947.6	7.51664	73.9841	24003	24003	MS2	24/50	20121024_A5.raw
	High	IGPNEPSQLSIDLNAQGLAR	Unambiguous	1	1	LOC_Os01g67860.1 protein		HCD	1	0	1	1	204	3.79405	0	0	24.7524	40	2	1047.06	2093.11	5.35521	58.9717	19627	19627	MS2	17/38	20121024_A3.raw
	High	IGPNEPSQLSIDLNAQGLAR	Unambiguous	1	1	LOC_Os01g67860.1 protein		HCD	1	0	1	1	176	3.78285	0	0	0	16	2	1047.06	2093.11	7.47408	49.4397	16667	16667	MS2	17/38	20121024_A3.raw
	High	IGPNEPSQLSIDLNAQGLAR	Unambiguous	1	1	LOC_Os01g67860.1 protein		HCD	1	0	1	1	205	3.77114	0	0	0	48	2	1047.06	2093.11	6.77425	55.97	18732	18732	MS2	16/38	20121024_A3.raw
	High	IGPNEPSQLSIDLNAQGLAR	Unambiguous	1	1	LOC_Os01g67860.1 protein		HCD	1	0	1	1	188	3.74757	0	0	0	45	2	1047.06	2093.11	5.60786	49.1696	16442	16442	MS2	16/38	20121024_A6.raw
	High	IGPNEPSQLSIDLNAQGLAR	Unambiguous	1	1	LOC_Os01g67860.1 protein		HCD	1	0	1	1	183	3.74177	0	0	0	43	2	1047.06	2093.11	6.42433	51.3925	17287	17287	MS2	17/38	20121024_A1.raw
	High	IGPNEPSQLSIDLNAQGLAR	Unambiguous	1	1	LOC_Os01g67860.1 protein		HCD	1	0	1	1	206	3.7294	0	0	53.072	48	2	1047.06	2093.11	5.49122	57.2018	19112	19112	MS2	17/38	20121024_A3.raw
	High	ELLFTTPGALQHLSGVILFEETLYQK	Unambiguous	1	1	LOC_Os01g67860.1 protein		HCD	1	0	1	1	115	3.72593	0	0	45.7487	44	3	983.203	2947.6	4.71668	76.2213	24582	24582	MS2	19/100	20121024_A3.raw
	High	IGPNEPSQLSIDLNAQGLAR	Unambiguous	1	1	LOC_Os01g67860.1 protein		HCD	1	0	1	1	223	3.70829	0	0	0	35	2	1047.06	2093.11	6.54097	55.3776	18547	18547	MS2	18/38	20121024_A3.raw
	High	IGPNEPSQLSIDLNAQGLAR	Unambiguous	1	1	LOC_Os01g67860.1 protein		HCD	1	0	1	1	179	3.6621	0	0	5.03006	18	2	1047.06	2093.11	5.60786	47.7779	16106	16106	MS2	17/38	20121024_A4.raw
	High	IGPNEPSQLSIDLNAQGLAR	Unambiguous	1	1	LOC_Os01g67860.1 protein		HCD	1	0	1	1	164	3.65472	0	0	0	5	2	1047.06	2093.11	5.84113	48.4222	16322	16322	MS2	19/38	20121024_A3.raw
	High	TVPAAVPAIVFLSGGQSEEEATVNLNAMNK	Unambiguous	1	1	LOC_Os01g67860.1 protein		HCD	1	0	1	1	198	3.63334	0	0	0	40	3	1019.86	3057.57	5.61496	63.0307	20793	20793	MS2	16/116	20121024_A3.raw
	High	TVPAAVPAIVFLSGGQSEEEATVNLNAmNK	Unambiguous	1	1	LOC_Os01g67860.1 protein	M28(Oxidation)	HCD	1	0	1	1	248	3.62877	0	0	12.6847	24	3	1025.2	3073.57	6.44584	57.73	19266	19266	MS2	15/116	20121024_A3.raw
	High	TVPAAVPAIVFLSGGQSEEEATVNLNAmNK	Unambiguous	1	1	LOC_Os01g67860.1 protein	M28(Oxidation)	HCD	1	0	1	1	308	3.60808	0	0	78.1664	60	3	1025.19	3073.56	1.79906	67.5501	22161	22161	MS2	16/116	20121024_A3.raw
	High	GILAADESTGTIGKR	Unambiguous	4	3	LOC_Os01g67860.1 protein;LOC_Os06g40640.3 protein;LOC_Os05g33380.1 protein		HCD	1	0	1	1	305	3.60298	0	1	46.2882	11	3	496.941	1488.81	4.5913	31.8749	10163	10163	MS2	17/56	20121024_A2.raw
	High	IGPNEPSQLSIDLNAQGLAR	Unambiguous	1	1	LOC_Os01g67860.1 protein		HCD	1	0	1	1	198	3.5946	0	0	24.1927	12	2	1047.06	2093.11	4.44146	49.9418	16838	16838	MS2	18/38	20121024_A3.raw
	High	KVSPQLIAEYTVR	Unambiguous	1	1	LOC_Os01g67860.1 protein		HCD	1	0	1	1	189	3.58427	0	1	33.9449	24	2	752.434	1503.86	4.50674	37.4261	12176	12176	MS2	15/24	20121024_A5.raw
	High	GILAADESTGTIGKR	Unambiguous	4	3	LOC_Os01g67860.1 protein;LOC_Os06g40640.3 protein;LOC_Os05g33380.1 protein		HCD	1	0	1	1	267	3.56908	0	1	0	3	2	744.909	1488.81	5.46124	29.6608	8791	8791	MS2	16/28	20121024_A5.raw
	High	IGPNEPSQLSIDLNAQGLAR	Unambiguous	1	1	LOC_Os01g67860.1 protein		HCD	1	0	1	1	196	3.56184	0	0		60	2	1047.06	2093.12	8.69358	52.1693	17032	17032	MS2	16/38	20121024_A7.raw
	High	TVPAAVPAIVFLSGGQSEEEATVNLNAmNK	Unambiguous	1	1	LOC_Os01g67860.1 protein	M28(Oxidation)	HCD	1	0	1	1	295	3.53192	0	0	23.0917	46	3	1025.19	3073.56	4.30118	65.5749	21579	21579	MS2	17/116	20121024_A3.raw
	High	ELLFTTPGALQHLSGVILFEETLYQK	Unambiguous	1	1	LOC_Os01g67860.1 protein		HCD	1	0	1	1	70	3.52907	0	0	0	60	3	983.205	2947.6	6.26968	79.4076	26335	26335	MS2	21/100	20121024_A7.raw
	High	IGPNEPSQLSIDLNAQGLAR	Unambiguous	1	1	LOC_Os01g67860.1 protein		HCD	1	0	1	1	206	3.52291	0	0	11.5305	41	2	1047.06	2093.1	2.57522	49.4276	16677	16677	MS2	18/38	20121024_A4.raw
	High	KVSPQLIAEYTVR	Unambiguous	1	1	LOC_Os01g67860.1 protein		HCD	1	0	1	1	213	3.51661	0	1	29.1648	23	2	752.431	1503.86	1.74692	37.7384	12304	12304	MS2	16/24	20121024_A4.raw
	High	FASINVENVEENRR	Unambiguous	2	2	LOC_Os01g67860.1 protein;LOC_Os05g33380.1 protein		HCD	1	0	1	1	249	3.4902	0	1	8.82748	10	2	838.926	1676.84	5.37469	33.6676	10549	10549	MS2	16/26	20121024_A5.raw
	High	IGPNEPSQLSIDLNAQGLAR	Unambiguous	1	1	LOC_Os01g67860.1 protein		HCD	1	0	1	1	220	3.48026	0	0	0	35	2	1047.06	2093.11	5.1413	54.3142	18237	18237	MS2	16/38	20121024_A3.raw
	High	KVSPQLIAEYTVR	Unambiguous	1	1	LOC_Os01g67860.1 protein		HCD	1	0	1	1	141	3.47456	0	1	27.1452	6	2	752.433	1503.86	4.42557	36.1411	11632	11632	MS2	19/24	20121024_A3.raw
	High	IGPNEPSQLSIDLNAQGLAR	Unambiguous	1	1	LOC_Os01g67860.1 protein		HCD	1	0	1	1	216	3.40157	0	0	0	49	2	1047.06	2093.11	5.49122	60.1152	19987	19987	MS2	17/38	20121024_A3.raw
	High	IGPNEPSQLSIDLNAQGLAR	Unambiguous	1	1	LOC_Os01g67860.1 protein		HCD	1	0	1	1	248	3.39172	0	0	31.7397	41	2	1047.05	2093.1	-0.10751	59.4832	19774	19774	MS2	15/38	20121024_A3.raw
	High	GILAADESTGTIGK	Unambiguous	4	3	LOC_Os01g67860.1 protein;LOC_Os06g40640.3 protein;LOC_Os05g33380.1 protein		HCD	1	0	1	1	347	3.37959	0	0	30.771	28	2	666.859	1332.71	6.86803	36.4425	11646	11646	MS2	15/26	20121024_A1.raw
	High	ELLFTTPGALQHLSGVILFEETLYQK	Unambiguous	1	1	LOC_Os01g67860.1 protein		HCD	1	0	1	1	105	3.37921	0	0		60	3	983.205	2947.6	5.89965	80.831	25927	25927	MS2	18/100	20121024_A3.raw
	High	FASINVENVEENRR	Unambiguous	2	2	LOC_Os01g67860.1 protein;LOC_Os05g33380.1 protein		HCD	1	0	1	1	327	3.34396	0	1	27.5322	12	3	559.62	1676.84	5.58506	33.5783	10505	10505	MS2	12/52	20121024_A5.raw
	High	GILAADESTGTIGKR	Unambiguous	4	3	LOC_Os01g67860.1 protein;LOC_Os06g40640.3 protein;LOC_Os05g33380.1 protein		HCD	1	0	1	1	346	3.33826	0	1	0	7	2	744.908	1488.81	4.31336	29.5892	8809	8809	MS2	15/28	20121024_A4.raw
	High	KPWALSFSFGR	Unambiguous	1	1	LOC_Os01g67860.1 protein		HCD	1	0	1	1	236	3.30428	0	0	3.62941	5	2	648.351	1295.7	4.55421	43.596	14628	14628	MS2	13/20	20121024_A3.raw
	High	TVPAAVPAIVFLSGGQSEEEATVNLNAmNK	Unambiguous	1	1	LOC_Os01g67860.1 protein	M28(Oxidation)	HCD	1	0	1	1	256	3.29681	0	0	37.4784	41	3	1025.19	3073.57	6.23225	63.6859	20990	20990	MS2	14/116	20121024_A3.raw
	High	GILAADESTGTIGKR	Unambiguous	4	3	LOC_Os01g67860.1 protein;LOC_Os06g40640.3 protein;LOC_Os05g33380.1 protein		HCD	1	0	1	1	238	3.27048	0	1	38.1213	32	2	744.91	1488.81	7.10107	33.9942	10639	10639	MS2	15/28	20121024_A1.raw
	High	TVPAAVPAIVFLSGGQSEEEATVNLNAMNK	Unambiguous	1	1	LOC_Os01g67860.1 protein		HCD	1	0	1	1	42	3.26445	0	0	0	14	2	1529.29	3057.57	3.56328	60.136	19992	19992	MS2	22/58	20121024_A3.raw
	High	GTVEVAGTNKETTTQGHDDLGKR	Unambiguous	1	1	LOC_Os01g67860.1 protein		HCD	1	0	1	1	117	3.26341	0	2	35.6944	60	2	1207.61	2414.2	5.36343	26.8981	7773	7773	MS2	19/44	20121024_A3.raw
	High	ELLFTTPGALQHLSGVILFEETLYQK	Unambiguous	1	1	LOC_Os01g67860.1 protein		HCD	1	0	1	1	38	3.25593	0	0	0	10	2	1474.3	2947.6	6.27424	72.7347	23617	23617	MS2	19/50	20121024_A3.raw
	High	IGPNEPSQLSIDLNAQGLAR	Unambiguous	1	1	LOC_Os01g67860.1 protein		HCD	1	0	1	1	290	3.25354	0	0		52	2	1047.06	2093.11	4.22538	63.7426	21011	21011	MS2	14/38	20121024_A3.raw
	High	FASINVENVEENRR	Unambiguous	2	2	LOC_Os01g67860.1 protein;LOC_Os05g33380.1 protein		HCD	1	0	1	1	212	3.23232	0	1	0	22	2	838.926	1676.85	5.95706	36.369	11716	11716	MS2	13/26	20121024_A6.raw
	High	KVSPQLIAEYTVR	Unambiguous	1	1	LOC_Os01g67860.1 protein		HCD	1	0	1	1	152	3.22064	0	1	4.11058	2	2	752.434	1503.86	4.9126	38.2491	12515	12515	MS2	18/24	20121024_A4.raw
	High	ELLFTTPGALQHLSGVILFEETLYQKTK	Unambiguous	1	1	LOC_Os01g67860.1 protein		HCD	1	0	1	1	80	3.20508	0	1		43	3	1059.58	3176.74	5.02564	69.4168	22722	22722	MS2	15/108	20121024_A3.raw
	High	LSTKKPWALSFSFGR	Unambiguous	1	1	LOC_Os01g67860.1 protein		HCD	1	0	1	1	191	3.19614	0	1	7.86515	3	3	575.657	1724.96	5.09876	40.2945	13380	13380	MS2	18/56	20121024_A3.raw
	High	DGKPFVDVLK	Unambiguous	2	2	LOC_Os01g67860.1 protein;LOC_Os05g33380.1 protein		HCD	1	0	1	1	274	3.19335	0	0	0	9	3	373.215	1117.63	5.37605	34.323	10840	10840	MS2	14/36	20121024_A5.raw
	High	GILAADESTGTIGK	Unambiguous	4	3	LOC_Os01g67860.1 protein;LOC_Os06g40640.3 protein;LOC_Os05g33380.1 protein		HCD	1	0	1	1	141	3.1889	0	0	0	31	1	1332.71	1332.71	5.54999	32.0162	9899	9899	MS2	22/26	20121024_A4.raw
	High	ELLFTTPGALQHLSGVILFEETLYQK	Unambiguous	1	1	LOC_Os01g67860.1 protein		HCD	1	0	1	1	75	3.18855	0	0	100	60	2	1474.3	2947.59	3.45814	74.5393	24166	24166	MS2	21/50	20121024_A5.raw
	High	GILAADESTGTIGK	Unambiguous	4	3	LOC_Os01g67860.1 protein;LOC_Os06g40640.3 protein;LOC_Os05g33380.1 protein		HCD	1	0	1	1	172	3.17605	0	0	0	45	1	1332.71	1332.71	4.72564	34.6566	10970	10970	MS2	20/26	20121024_A6.raw
	High	GILAADESTGTIGK	Unambiguous	4	3	LOC_Os01g67860.1 protein;LOC_Os06g40640.3 protein;LOC_Os05g33380.1 protein		HCD	1	0	1	1	387	3.17574	0	0	51.0063	4	2	666.857	1332.71	4.57815	32.0168	9842	9842	MS2	15/26	20121024_A5.raw
	High	TVPAAVPAIVFLSGGQSEEEATVNLNAMNK	Unambiguous	1	1	LOC_Os01g67860.1 protein		HCD	1	0	1	1	96	3.17098	0	0		54	2	1529.28	3057.56	1.99087	62.5475	20652	20652	MS2	16/58	20121024_A3.raw
	High	GILAADESTGTIGK	Unambiguous	4	3	LOC_Os01g67860.1 protein;LOC_Os06g40640.3 protein;LOC_Os05g33380.1 protein		HCD	1	0	1	1	275	3.16582	0	0	0.507596	0	2	666.857	1332.71	4.21177	31.3655	9599	9599	MS2	16/26	20121024_A3.raw
	High	TKDGKPFVDVLK	Unambiguous	2	2	LOC_Os01g67860.1 protein;LOC_Os05g33380.1 protein		HCD	1	0	1	1	188	3.16443	0	1	0	26	3	449.596	1346.77	4.47597	32.4504	10418	10418	MS2	11/44	20121024_A2.raw
	High	GILAADESTGTIGK	Unambiguous	4	3	LOC_Os01g67860.1 protein;LOC_Os06g40640.3 protein;LOC_Os05g33380.1 protein		HCD	1	0	1	1	149	3.13951	0	0	0	16	1	1332.71	1332.71	3.35171	30.92	9424	9424	MS2	22/26	20121024_A3.raw
	High	TVPAAVPAIVFLSGGQSEEEATVNLNAmNK	Unambiguous	1	1	LOC_Os01g67860.1 protein	M28(Oxidation)	HCD	1	0	1	1	54	3.13217	0	0	0	32	2	1537.28	3073.56	3.45166	56.569	18931	18931	MS2	18/58	20121024_A3.raw
	High	KPWALSFSFGR	Unambiguous	1	1	LOC_Os01g67860.1 protein		HCD	1	0	1	1	186	3.09139	0	0	0.19472	0	2	648.352	1295.7	4.93106	44.102	14809	14809	MS2	15/20	20121024_A3.raw
	High	KVSPQLIAEYTVR	Unambiguous	1	1	LOC_Os01g67860.1 protein		HCD	1	0	1	1	180	3.09018	0	1	0	22	2	752.435	1503.86	6.45484	41.3567	14224	14224	MS2	13/24	20121024_A2.raw
	High	KVSPQLIAEYTVR	Unambiguous	1	1	LOC_Os01g67860.1 protein		HCD	1	0	1	1	142	3.08336	0	1	0	0	2	752.433	1503.86	4.26323	36.6526	11836	11836	MS2	16/24	20121024_A3.raw
	High	GILAADESTGTIGK	Unambiguous	4	3	LOC_Os01g67860.1 protein;LOC_Os06g40640.3 protein;LOC_Os05g33380.1 protein		HCD	1	0	1	1	404	3.08285	0	0	23.75	6	2	666.856	1332.7	2.47146	32.2866	10023	10023	MS2	15/26	20121024_A4.raw
	High	GILAADESTGTIGK	Unambiguous	4	3	LOC_Os01g67860.1 protein;LOC_Os06g40640.3 protein;LOC_Os05g33380.1 protein		HCD	0.2	0	1	1	390	3.04571	0	0	25.8114	21	2	666.857	1332.71	4.57815	34.3148	11238	11238	MS2	15/26	20121024_A2.raw
	High	FASINVENVEENR	Unambiguous	2	2	LOC_Os01g67860.1 protein;LOC_Os05g33380.1 protein		HCD	1	0	1	1	338	3.02836	0	0	36.4951	18	2	760.873	1520.74	2.90623	35.9344	11535	11535	MS2	15/24	20121024_A3.raw
	High	DGKPFVDVLK	Unambiguous	2	2	LOC_Os01g67860.1 protein;LOC_Os05g33380.1 protein		HCD	1	0	1	1	305	3.02615	0	0	46.6799	17	3	373.214	1117.63	3.24622	34.1742	10843	10843	MS2	13/36	20121024_A4.raw
	High	FASINVENVEENR	Unambiguous	2	2	LOC_Os01g67860.1 protein;LOC_Os05g33380.1 protein		HCD	1	0	1	1	310	3.02123	0	0	0	28	2	760.871	1520.74	0.819203	37.143	12061	12061	MS2	15/24	20121024_A4.raw
	High	KVSPQLIAEYTVR	Unambiguous	1	1	LOC_Os01g67860.1 protein		HCD	1	0	1	1	144	3.01905	0	1	28.6984	11	2	752.433	1503.86	3.37035	41.0829	13568	13568	MS2	16/24	20121024_A6.raw
	High	ELLFTTPGALQHLSGVILFEETLYQK	Unambiguous	1	1	LOC_Os01g67860.1 protein		HCD	1	0	1	1	40	2.98578	0	0	3.42754	3	2	1474.3	2947.59	4.12075	71.7305	23358	23358	MS2	19/50	20121024_A3.raw
	High	TVPAAVPAIVFLSGGQSEEEATVNLNAMNK	Unambiguous	1	1	LOC_Os01g67860.1 protein		HCD	1	0	1	1	125	2.98237	0	0		60	2	1529.29	3057.57	4.56183	64.0616	21115	21115	MS2	20/58	20121024_A3.raw
	High	KPWALSFSFGR	Unambiguous	1	1	LOC_Os01g67860.1 protein		HCD	1	0	1	1	255	2.98202	0	0	19.4326	34	2	648.352	1295.7	5.77896	49.9807	16723	16723	MS2	15/20	20121024_A6.raw
	High	DGKPFVDVLK	Unambiguous	2	2	LOC_Os01g67860.1 protein;LOC_Os05g33380.1 protein		HCD	1	0	1	1	278	2.97606	0	0	49.6292	15	3	373.215	1117.63	3.32813	32.7907	10185	10185	MS2	14/36	20121024_A3.raw
	High	TKDGKPFVDVLK	Unambiguous	2	2	LOC_Os01g67860.1 protein;LOC_Os05g33380.1 protein		HCD	1	0	1	1	177	2.96001	0	1	14.4406	11	3	449.597	1346.78	5.29171	30.1052	9052	9052	MS2	17/44	20121024_A4.raw
	High	KPWALSFSFGR	Unambiguous	1	1	LOC_Os01g67860.1 protein		HCD	1	0	1	1	251	2.95914	0	0	14.8286	22	2	648.351	1295.69	3.89473	50.0122	17466	17466	MS2	15/20	20121024_A2.raw
	High	GILAADESTGTIGK	Unambiguous	4	3	LOC_Os01g67860.1 protein;LOC_Os06g40640.3 protein;LOC_Os05g33380.1 protein		HCD	0.2102	0	1	1	350	2.95426	0	0	7.81721	27	2	666.859	1332.71	7.14282	34.5477	10916	10916	MS2	15/26	20121024_A6.raw
	High	FASINVENVEENRR	Unambiguous	2	2	LOC_Os01g67860.1 protein;LOC_Os05g33380.1 protein		HCD	1	0	1	1	170	2.91415	0	1	0	14	2	838.926	1676.85	6.17545	33.4174	10519	10519	MS2	12/26	20121024_A4.raw
	High	KVSPQLIAEYTVR	Unambiguous	1	1	LOC_Os01g67860.1 protein		HCD	1	0	1	1	180	2.90212	0	1	41.0997	17	2	752.435	1503.86	6.04899	44.9203	14961	14961	MS2	15/24	20121024_A1.raw
	High	DGKPFVDVLK	Unambiguous	2	2	LOC_Os01g67860.1 protein;LOC_Os05g33380.1 protein		HCD	1	0	1	1	282	2.89028	0	0	0	39	3	373.215	1117.63	4.22922	37.3656	12147	12147	MS2	13/36	20121024_A6.raw
	High	GILAADESTGTIGK	Unambiguous	4	3	LOC_Os01g67860.1 protein;LOC_Os06g40640.3 protein;LOC_Os05g33380.1 protein		HCD	1	0	1	1	256	2.88316	0	0	0	34	1	1332.71	1332.71	8.20625	32.0924	9879	9879	MS2	20/26	20121024_A5.raw
	High	ELLFTTPGALQHLSGVILFEETLYQK	Unambiguous	1	1	LOC_Os01g67860.1 protein		HCD	1	0	1	1	57	2.87899	0	0	0	22	2	1474.3	2947.6	5.77728	73.4081	23746	23746	MS2	21/50	20121024_A4.raw
	High	ELLFTTPGALQHLSGVILFEETLYQK	Unambiguous	1	1	LOC_Os01g67860.1 protein		HCD	1	0	1	1	51	2.87301	0	0	0	25	2	1474.3	2947.59	4.03792	73.835	23913	23913	MS2	24/50	20121024_A3.raw
	High	FASINVENVEENRR	Unambiguous	2	2	LOC_Os01g67860.1 protein;LOC_Os05g33380.1 protein		HCD	1	0	1	1	283	2.85341	0	1	3.62392	1	3	559.62	1676.84	5.47586	32.2028	9964	9964	MS2	15/52	20121024_A3.raw
	High	GILAADESTGTIGK	Unambiguous	4	3	LOC_Os01g67860.1 protein;LOC_Os06g40640.3 protein;LOC_Os05g33380.1 protein		HCD	1	0	1	1	87	2.84946	0	0	0	8	1	1332.7	1332.7	3.16851	31.4295	9627	9627	MS2	18/26	20121024_A3.raw
	High	DGKPFVDVLK	Unambiguous	2	2	LOC_Os01g67860.1 protein;LOC_Os05g33380.1 protein		HCD	1	0	1	1	301	2.84827	0	0	4.87454	4	3	373.214	1117.63	3.24622	33.3081	10413	10413	MS2	15/36	20121024_A3.raw
	High	KPWALSFSFGR	Unambiguous	1	1	LOC_Os01g67860.1 protein		HCD	1	0	1	1	254	2.84761	0	0	0	55	2	648.352	1295.7	4.93106	55.7807	18274	18274	MS2	14/20	20121024_A7.raw
	High	TVPAAVPAIVFLSGGQSEEEATVNLNAmNK	Unambiguous	1	1	LOC_Os01g67860.1 protein	M28(Oxidation)	HCD	1	0	1	1	262	2.84591	0	0	24.0979	60	3	1025.2	3073.58	9.42452	67.0295	21998	21998	MS2	15/116	20121024_A3.raw
	High	FASINVENVEENRR	Unambiguous	2	2	LOC_Os01g67860.1 protein;LOC_Os05g33380.1 protein		HCD	1	0	1	1	326	2.84129	0	1	32.8251	13	3	559.619	1676.84	4.82069	36.4538	12167	12167	MS2	12/52	20121024_A2.raw
	High	KVSPQLIAEYTVR	Unambiguous	1	1	LOC_Os01g67860.1 protein		HCD	1	0	1	1	199	2.81932	0	1	0	60	2	752.434	1503.86	5.31845	46.1414	14958	14958	MS2	15/24	20121024_A7.raw
	High	KPWALSFSFGR	Unambiguous	1	1	LOC_Os01g67860.1 protein		HCD	1	0	1	1	191	2.78472	0	0	0	47	1	1295.69	1295.69	4.14063	43.6698	14654	14654	MS2	17/20	20121024_A3.raw
	High	ELLFTTPGALQHLSGVILFEETLYQK	Unambiguous	1	1	LOC_Os01g67860.1 protein		HCD	1	0	1	1	131	2.78412	0	0	86.3595	60	3	983.199	2947.58	0.430385	79.9704	25659	25659	MS2	19/100	20121024_A3.raw
	High	FASINVENVEENRR	Unambiguous	2	2	LOC_Os01g67860.1 protein;LOC_Os05g33380.1 protein		HCD	1	0	1	1	324	2.72769	0	1	10.5109	5	3	559.62	1676.85	5.91265	33.3834	10502	10502	MS2	13/52	20121024_A4.raw
	High	KPWALSFSFGR	Unambiguous	1	1	LOC_Os01g67860.1 protein		HCD	1	0	1	1	185	2.72704	0	0	1.47162	2	2	648.351	1295.7	4.55421	44.6036	14988	14988	MS2	15/20	20121024_A3.raw
	High	FASINVENVEENRR	Unambiguous	2	2	LOC_Os01g67860.1 protein;LOC_Os05g33380.1 protein		HCD	1	0	1	1	249	2.7269	0	1	38.1624	33	2	838.925	1676.84	4.9379	40.1285	12849	12849	MS2	12/26	20121024_A7.raw
	High	FASINVENVEENRR	Unambiguous	2	2	LOC_Os01g67860.1 protein;LOC_Os05g33380.1 protein		HCD	1	0	1	1	332	2.69121	0	1	13.9069	25	3	559.62	1676.84	5.69425	39.4457	12845	12845	MS2	12/52	20121024_A1.raw
	High	FASINVENVEENRR	Unambiguous	2	2	LOC_Os01g67860.1 protein;LOC_Os05g33380.1 protein		HCD	1	0	1	1	280	2.68523	0	1	1.18544	0	3	559.619	1676.84	5.03908	32.7125	10154	10154	MS2	15/52	20121024_A3.raw
	High	TKDGKPFVDVLK	Unambiguous	2	2	LOC_Os01g67860.1 protein;LOC_Os05g33380.1 protein		HCD	1	0	1	1	165	2.67784	0	1	32.9395	5	3	449.596	1346.77	4.47597	31.9449	9854	9854	MS2	16/44	20121024_A6.raw
	High	FASINVENVEENRR	Unambiguous	2	2	LOC_Os01g67860.1 protein;LOC_Os05g33380.1 protein		HCD	1	0	1	1	264	2.67562	0	1	26.1684	19	2	838.926	1676.84	5.37469	32.1344	9929	9929	MS2	12/26	20121024_A3.raw
	High	KPWALSFSFGR	Unambiguous	1	1	LOC_Os01g67860.1 protein		HCD	1	0	1	1	196	2.66515	0	0	14.1048	5	2	648.351	1295.7	4.36579	45.7629	15382	15382	MS2	14/20	20121024_A4.raw
	High	DGKPFVDVLK	Unambiguous	2	2	LOC_Os01g67860.1 protein;LOC_Os05g33380.1 protein		HCD	1	0	1	1	350	2.65429	0	0	0	40	1	1117.63	1117.63	3.27028	34.2003	10854	10854	MS2	15/18	20121024_A4.raw
	High	KPWALSFSFGR	Unambiguous	1	1	LOC_Os01g67860.1 protein		HCD	1	0	1	1	164	2.63465	0	0	0	28	3	432.57	1295.7	5.1091	45.8012	15329	15329	MS2	15/40	20121024_A5.raw
	High	KPWALSFSFGR	Unambiguous	1	1	LOC_Os01g67860.1 protein		HCD	1	0	1	1	243	2.59076	0	0	11.4901	51	2	648.353	1295.7	7.19213	54.3195	18290	18290	MS2	14/20	20121024_A1.raw
	High	NAAYIGTPGK	Unambiguous	2	2	LOC_Os01g67860.1 protein;LOC_Os05g33380.1 protein		HCD	1	0	1	1	393	2.56859	0	0	0	60	2	496.266	991.525	4.10133	29.5546	8730	8730	MS2	11/18	20121024_A7.raw
	High	DGKPFVDVLK	Unambiguous	2	2	LOC_Os01g67860.1 protein;LOC_Os05g33380.1 protein		HCD	1	0	1	1	304	2.56278	0	0	43.1902	32	1	1117.63	1117.63	6.65616	32.8861	10221	10221	MS2	16/18	20121024_A3.raw
	High	FASINVENVEENRR	Unambiguous	2	2	LOC_Os01g67860.1 protein;LOC_Os05g33380.1 protein		HCD	1	0	1	1	312	2.53117	0	1	25.3546	12	3	559.619	1676.84	4.82069	36.3073	11687	11687	MS2	12/52	20121024_A6.raw
	High	KPWALSFSFGR	Unambiguous	1	1	LOC_Os01g67860.1 protein		HCD	1	0	1	1	135	2.50427	0	0	0	60	3	432.57	1295.7	4.96778	55.907	18319	18319	MS2	15/40	20121024_A7.raw
	High	ELLFTTPGALQHLSGVILFEETLYQK	Unambiguous	1	1	LOC_Os01g67860.1 protein		HCD	1	0	1	1	39	2.50022	0	0	0	60	2	1474.3	2947.6	5.28032	77.924	25233	25233	MS2	19/50	20121024_A6.raw
	High	FASINVENVEENRR	Unambiguous	2	2	LOC_Os01g67860.1 protein;LOC_Os05g33380.1 protein		HCD	1	0	1	1	275	2.49318	0	1	19.4932	19	2	838.926	1676.84	5.37469	36.5284	12203	12203	MS2	11/26	20121024_A2.raw
	High	NAAYIGTPGK	Unambiguous	2	2	LOC_Os01g67860.1 protein;LOC_Os05g33380.1 protein		HCD	1	0	1	1	394	2.456	0	0	30.9891	60	2	496.266	991.525	3.97822	29.0116	8589	8589	MS2	12/18	20121024_A1.raw
	High	KPWALSFSFGR	Unambiguous	1	1	LOC_Os01g67860.1 protein		HCD	1	0	1	1	173	2.44701	0	0	5.04013	4	3	432.57	1295.69	3.76658	46.2317	15563	15563	MS2	15/40	20121024_A4.raw
	High	VSPQLIAEYTVR	Unambiguous	1	1	LOC_Os01g67860.1 protein		HCD	1	0	1	1	289	2.44309	0	0	45.5812	7	2	688.387	1375.77	6.16805	42.5887	14261	14261	MS2	11/22	20121024_A4.raw
	High	KPWALSFSFGR	Unambiguous	1	1	LOC_Os01g67860.1 protein		HCD	1	0	1	1	147	2.43293	0	0	0	18	3	432.57	1295.7	4.54383	50.0485	16748	16748	MS2	15/40	20121024_A6.raw
	High	KPWALSFSFGR	Unambiguous	1	1	LOC_Os01g67860.1 protein		HCD	1	0	1	1	128	2.43237	0	0	42.6713	14	3	432.57	1295.69	4.04922	45.719	15367	15367	MS2	15/40	20121024_A4.raw
	High	KPWALSFSFGR	Unambiguous	1	1	LOC_Os01g67860.1 protein		HCD	1	0	1	1	150	2.42801	0	0	0	7	3	432.57	1295.7	4.75581	44.6437	15006	15006	MS2	15/40	20121024_A3.raw
	High	TVPAAVPAIVFLSGGQSEEEATVNLNAmNK	Unambiguous	1	1	LOC_Os01g67860.1 protein	M28(Oxidation)	HCD	1	0	1	1	152	2.38049	0	0	0	60	3	1025.2	3073.57	6.56498	63.6829	20993	20993	MS2	18/116	20121024_A7.raw
	High	KPWALSFSFGR	Unambiguous	1	1	LOC_Os01g67860.1 protein		HCD	1	0	1	1	171	2.35172	0	0	31.1143	3	3	432.571	1295.7	5.88635	43.6365	14641	14641	MS2	15/40	20121024_A3.raw
	High	KPWALSFSFGR	Unambiguous	1	1	LOC_Os01g67860.1 protein		HCD	1	0	1	1	145	2.34102	0	0	0.425565	0	3	432.57	1295.7	4.75581	44.1382	14820	14820	MS2	15/40	20121024_A3.raw
LOC_Os02g38920.1 protein	glyceraldehyde-3-phosphate dehydrogenase, putative, expressed	955.768	60.11	1	11	17	261	356	39.007	6.94678
	Confidence Level	Sequence	PSM Ambiguity	# Proteins	# Protein Groups	Protein Group Accessions	Modifications	Activation Type	ΔScore	ΔCn	Rank	Search Engine Rank	Peptides Matched	XCorr	Probability	# Missed Cleavages	Isolation Interference [%]	Ion Inject Time [ms]	Charge	m/z [Da]	MH+ [Da]	ΔM [ppm]	RT [min]	First Scan	Last Scan	MS Order	Ions Matched	Spectrum File
	High	VALQSEDVELVAVNDPFITTEYMTYMFK	Unambiguous	1	1	LOC_Os02g38920.1 protein		HCD	1	0	1	1	131	6.31519	0	0	90.4673	49	3	1085.19	3253.56	-1.13071	73.029	23627	23627	MS2	27/108	20121024_A4.raw
	High	NPEEIPWAAAGAEYVVESTGVFTDKDK	Unambiguous	1	1	LOC_Os02g38920.1 protein		HCD	1	0	1	1	105	5.8749	0	1	19.9887	14	3	975.145	2923.42	7.34977	62.4765	20629	20629	MS2	22/104	20121024_A3.raw
	High	VALQSEDVELVAVNDPFITTEYMTYMFK	Unambiguous	1	1	LOC_Os02g38920.1 protein		HCD	1	0	1	1	157	5.72633	0	0	34.5751	16	3	1085.2	3253.58	4.68928	72.1472	23463	23463	MS2	26/108	20121024_A3.raw
	High	VALQSEDVELVAVNDPFITTEYMTYMFK	Unambiguous	1	1	LOC_Os02g38920.1 protein		HCD	1	0	1	1	210	5.46775	0	0	10.3222	60	3	1085.2	3253.58	4.94733	73.2921	23750	23750	MS2	23/108	20121024_A5.raw
	High	VALQSEDVELVAVNDPFITTEYMTYMFK	Unambiguous	1	1	LOC_Os02g38920.1 protein		HCD	1	0	1	1	140	5.42864	0	0	51.7328	39	3	1085.2	3253.59	6.41055	72.8054	23635	23635	MS2	26/108	20121024_A3.raw
	High	NPEEIPWAAAGAEYVVESTGVFTDKDK	Unambiguous	1	1	LOC_Os02g38920.1 protein		HCD	1	0	1	1	99	5.2793	0	1	4.77215	12	3	975.144	2923.42	5.72129	62.7884	20674	20674	MS2	28/104	20121024_A5.raw
	High	NPEEIPWAAAGAEYVVESTGVFTDKDK	Unambiguous	1	1	LOC_Os02g38920.1 protein		HCD	1	0	1	1	110	5.27664	0	1	6.87024	14	3	975.147	2923.43	9.04087	62.1623	20595	20595	MS2	23/104	20121024_A4.raw
	High	VALQSEDVELVAVNDPFITTEYmTYMFK	Unambiguous	1	1	LOC_Os02g38920.1 protein	M23(Oxidation)	HCD	0.1784	0	1	1	212	5.26606	0	0	0	35	3	1090.53	3269.58	6.40369	65.2071	21481	21481	MS2	25/108	20121024_A3.raw
	High	NPEEIPWAAAGAEYVVESTGVFTDKDK	Unambiguous	1	1	LOC_Os02g38920.1 protein		HCD	1	0	1	1	151	5.19941	0	1		32	3	975.143	2923.42	5.36109	66.1794	21742	21742	MS2	26/104	20121024_A3.raw
	High	NPEEIPWAAAGAEYVVESTGVFTDKDK	Unambiguous	1	1	LOC_Os02g38920.1 protein		HCD	1	0	1	1	104	5.05841	0	1	85.1263	22	3	975.142	2923.41	3.52911	64.3813	21219	21219	MS2	26/104	20121024_A3.raw
	High	VALQSEDVELVAVNDPFITTEYMTYmFK	Unambiguous	1	1	LOC_Os02g38920.1 protein	M26(Oxidation)	HCD	0.0558	0	1	1	209	5.01708	0	0	0	28	3	1090.53	3269.58	4.1937	66.4412	21810	21810	MS2	26/108	20121024_A3.raw
	High	NPEEIPWAAAGAEYVVESTGVFTDKDK	Unambiguous	1	1	LOC_Os02g38920.1 protein		HCD	1	0	1	1	87	4.99015	0	1	42.7004	9	3	975.142	2923.41	3.59174	60.4556	20088	20088	MS2	19/104	20121024_A3.raw
	High	NPEEIPWAAAGAEYVVESTGVFTDKDK	Unambiguous	1	1	LOC_Os02g38920.1 protein		HCD	1	0	1	1	174	4.97241	0	1	24.5106	43	3	975.146	2923.42	8.28927	66.7755	21912	21912	MS2	25/104	20121024_A3.raw
	High	NPEEIPWAAAGAEYVVESTGVFTDKDK	Unambiguous	1	1	LOC_Os02g38920.1 protein		HCD	1	0	1	1	194	4.96886	0	1	0	24	3	975.141	2923.41	3.4723	65.0446	21427	21427	MS2	25/104	20121024_A3.raw
	High	NPEEIPWAAAGAEYVVESTGVFTDKDK	Unambiguous	1	1	LOC_Os02g38920.1 protein		HCD	1	0	1	1	225	4.96211	0	1		60	3	975.145	2923.42	7.3115	69.829	22841	22841	MS2	28/104	20121024_A3.raw
	High	SDVNIVSNAScTTNcLAPLAK	Unambiguous	1	1	LOC_Os02g38920.1 protein	C11(Carbamidomethyl); C15(Carbamidomethyl)	HCD	1	0	1	1	93	4.96162	0	0	0	9	2	1118.05	2235.08	4.16026	41.0919	13665	13665	MS2	22/40	20121024_A3.raw
	High	GILGYVEEDLVSTDFQGDSR	Unambiguous	1	1	LOC_Os02g38920.1 protein		HCD	1	0	1	1	144	4.88204	0	0	0	32	2	1100.53	2200.05	4.01478	57.9331	19327	19327	MS2	22/38	20121024_A3.raw
	High	GILGYVEEDLVSTDFQGDSR	Unambiguous	1	1	LOC_Os02g38920.1 protein		HCD	1	0	1	1	136	4.86274	0	0	6.37903	4	2	1100.53	2200.05	4.56963	59.8741	19935	19935	MS2	23/38	20121024_A4.raw
	High	VALQSEDVELVAVNDPFITTEYMTYMFK	Unambiguous	1	1	LOC_Os02g38920.1 protein		HCD	1	0	1	1	117	4.85706	0	0	0	33	2	1627.3	3253.59	7.48395	72.5745	23576	23576	MS2	22/54	20121024_A3.raw
	High	GILGYVEEDLVSTDFQGDSR	Unambiguous	1	1	LOC_Os02g38920.1 protein		HCD	1	0	1	1	162	4.84358	0	0	0	35	2	1100.53	2200.04	1.24052	62.2199	20558	20558	MS2	24/38	20121024_A3.raw
	High	NPEEIPWAAAGAEYVVESTGVFTDKDK	Unambiguous	1	1	LOC_Os02g38920.1 protein		HCD	1	0	1	1	103	4.84084	0	1	23.9488	12	3	975.141	2923.41	2.52696	62.9921	20781	20781	MS2	24/104	20121024_A3.raw
	High	NPEEIPWAAAGAEYVVESTGVFTDKDK	Unambiguous	1	1	LOC_Os02g38920.1 protein		HCD	1	0	1	1	97	4.78939	0	1	5.0357	1	3	975.143	2923.41	4.71915	60.9609	20229	20229	MS2	27/104	20121024_A3.raw
	High	FGIVEGLmTTVHAITATQK	Unambiguous	2	2	LOC_Os04g40950.1 protein;LOC_Os02g38920.1 protein	M8(Oxidation)	HCD	1	0	1	1	166	4.76006	0	0	0.330939	1	3	678.365	2033.08	3.581	52.3543	17616	17616	MS2	22/72	20121024_A3.raw
	High	GILGYVEEDLVSTDFQGDSR	Unambiguous	1	1	LOC_Os02g38920.1 protein		HCD	1	0	1	1	145	4.74345	0	0	25.4193	30	2	1100.53	2200.05	5.79029	61.6117	20396	20396	MS2	23/38	20121024_A3.raw
	High	NPEEIPWAAAGAEYVVESTGVFTDKDK	Unambiguous	1	1	LOC_Os02g38920.1 protein		HCD	1	0	1	1	205	4.73946	0	1	27.7686	60	3	975.142	2923.41	3.52911	69.1421	22629	22629	MS2	22/104	20121024_A3.raw
	High	VALQSEDVELVAVNDPFITTEYmTYMFK	Unambiguous	1	1	LOC_Os02g38920.1 protein	M23(Oxidation)	HCD		0.0558	2	2	209	4.73671	0	0	0	28	3	1090.53	3269.58	4.1937	66.4412	21810	21810	MS2	24/108	20121024_A3.raw
	High	GILGYVEEDLVSTDFQGDSR	Unambiguous	1	1	LOC_Os02g38920.1 protein		HCD	1	0	1	1	202	4.73117	0	0	77.1865	41	2	1100.53	2200.06	9.78519	64.6411	21307	21307	MS2	22/38	20121024_A3.raw
	High	NPEEIPWAAAGAEYVVESTGVFTDKDK	Unambiguous	1	1	LOC_Os02g38920.1 protein		HCD	1	0	1	1	246	4.72718	0	1	24.5732	34	3	975.144	2923.42	6.53553	67.8476	22259	22259	MS2	25/104	20121024_A3.raw
	High	SDVNIVSNAScTTNcLAPLAK	Unambiguous	1	1	LOC_Os02g38920.1 protein	C11(Carbamidomethyl); C15(Carbamidomethyl)	HCD	1	0	1	1	102	4.72521	0	0	0	3	2	1118.05	2235.08	4.26949	40.5846	13491	13491	MS2	22/40	20121024_A3.raw
	High	VALQSEDVELVAVNDPFITTEYMTYMFK	Unambiguous	1	1	LOC_Os02g38920.1 protein		HCD	1	0	1	1	92	4.6903	0	0	76.743	46	2	1627.28	3253.55	-6.99834	72.0261	23435	23435	MS2	22/54	20121024_A3.raw
	High	FGIVEGLmTTVHAITATQK	Unambiguous	2	2	LOC_Os04g40950.1 protein;LOC_Os02g38920.1 protein	M8(Oxidation)	HCD	1	0	1	1	221	4.68558	0	0	3.93655	18	3	678.364	2033.08	2.50025	53.7667	18099	18099	MS2	22/72	20121024_A4.raw
	High	GILGYVEEDLVSTDFQGDSR	Unambiguous	1	1	LOC_Os02g38920.1 protein		HCD	1	0	1	1	143	4.68157	0	0	29.0982	25	2	1100.53	2200.05	5.12448	59.3687	19785	19785	MS2	21/38	20121024_A4.raw
	High	FGIVEGLmTTVHAITATQK	Unambiguous	2	2	LOC_Os04g40950.1 protein;LOC_Os02g38920.1 protein	M8(Oxidation)	HCD	1	0	1	1	209	4.67717	0	0	45.6064	19	3	678.367	2033.09	5.92263	54.4048	18266	18266	MS2	20/72	20121024_A3.raw
	High	GILGYVEEDLVSTDFQGDSR	Unambiguous	1	1	LOC_Os02g38920.1 protein		HCD	1	0	1	1	131	4.67404	0	0	7.31809	27	2	1100.52	2200.04	-1.42279	61.0103	20242	20242	MS2	22/38	20121024_A3.raw
	High	NPEEIPWAAAGAEYVVESTGVFTDKDK	Unambiguous	1	1	LOC_Os02g38920.1 protein		HCD	1	0	1	1	107	4.64738	0	1	13.0767	5	3	975.143	2923.41	5.03232	61.9737	20490	20490	MS2	24/104	20121024_A3.raw
	High	GILGYVEEDLVSTDFQGDSR	Unambiguous	1	1	LOC_Os02g38920.1 protein		HCD	1	0	1	1	135	4.64302	0	0	0	16	2	1100.53	2200.05	2.90507	59.9342	19859	19859	MS2	21/38	20121024_A5.raw
	High	NPEEIPWAAAGAEYVVESTGVFTDKDK	Unambiguous	1	1	LOC_Os02g38920.1 protein		HCD	1	0	1	1	89	4.62689	0	1	2.69948	5	3	975.143	2923.41	5.09496	62.6652	20742	20742	MS2	28/104	20121024_A4.raw
	High	FGIVEGLmTTVHAITATQK	Unambiguous	2	2	LOC_Os04g40950.1 protein;LOC_Os02g38920.1 protein	M8(Oxidation)	HCD	1	0	1	1	171	4.60612	0	0	1.94654	6	3	678.365	2033.08	3.94125	53.3852	17936	17936	MS2	20/72	20121024_A3.raw
	High	GILGYVEEDLVSTDFQGDSR	Unambiguous	1	1	LOC_Os02g38920.1 protein		HCD	1	0	1	1	139	4.52366	0	0	0.709802	1	2	1100.53	2200.05	5.79029	58.4368	19474	19474	MS2	22/38	20121024_A3.raw
	High	GILGYVEEDLVSTDFQGDSR	Unambiguous	1	1	LOC_Os02g38920.1 protein		HCD	1	0	1	1	197	4.49567	0	0	0	45	2	1100.53	2200.05	4.34769	64.0808	21121	21121	MS2	21/38	20121024_A3.raw
	High	GILGYVEEDLVSTDFQGDSR	Unambiguous	1	1	LOC_Os02g38920.1 protein		HCD	1	0	1	1	156	4.49475	0	0	40.7649	18	2	1100.53	2200.05	3.79284	59.9543	19937	19937	MS2	21/38	20121024_A3.raw
	High	GILGYVEEDLVSTDFQGDSR	Unambiguous	1	1	LOC_Os02g38920.1 protein		HCD	1	0	1	1	137	4.45345	0	0	0	27	2	1100.53	2200.05	2.68313	60.381	20080	20080	MS2	22/38	20121024_A4.raw
	High	FGIVEGLmTTVHAITATQK	Unambiguous	2	2	LOC_Os04g40950.1 protein;LOC_Os02g38920.1 protein	M8(Oxidation)	HCD	1	0	1	1	231	4.44986	0	0	65.7476	16	3	678.363	2033.07	-0.291709	53.0599	17767	17767	MS2	20/72	20121024_A5.raw
	High	GILGYVEEDLVSTDFQGDSR	Unambiguous	1	1	LOC_Os02g38920.1 protein		HCD	1	0	1	1	199	4.44433	0	0	17.9661	39	2	1100.53	2200.06	6.78902	63.2962	20873	20873	MS2	24/38	20121024_A3.raw
	High	SDVNIVSNAScTTNcLAPLAK	Unambiguous	1	1	LOC_Os02g38920.1 protein	C11(Carbamidomethyl); C15(Carbamidomethyl)	HCD	1	0	1	1	141	4.43262	0	0	6.85564	24	2	1118.05	2235.09	7.43717	41.5818	13811	13811	MS2	23/40	20121024_A5.raw
	High	NPEEIPWAAAGAEYVVESTGVFTDKDK	Unambiguous	1	1	LOC_Os02g38920.1 protein		HCD	1	0	1	1	95	4.43202	0	1	4.16216	2	3	975.143	2923.42	5.34549	61.4679	20361	20361	MS2	28/104	20121024_A3.raw
	High	FGIVEGLmTTVHAITATQK	Unambiguous	2	2	LOC_Os04g40950.1 protein;LOC_Os02g38920.1 protein	M8(Oxidation)	HCD	1	0	1	1	183	4.42397	0	0	0	21	3	678.365	2033.08	3.76113	53.8863	18089	18089	MS2	21/72	20121024_A3.raw
	High	FGIVEGLmTTVHAITATQK	Unambiguous	2	2	LOC_Os04g40950.1 protein;LOC_Os02g38920.1 protein	M8(Oxidation)	HCD	1	0	1	1	179	4.41957	0	0	6.25113	5	3	678.366	2033.08	4.84188	53.5673	17917	17917	MS2	21/72	20121024_A5.raw
	High	NPEEIPWAAAGAEYVVESTGVFTDKDK	Unambiguous	1	1	LOC_Os02g38920.1 protein		HCD	1	0	1	1	133	4.3882	0	1	33.3087	46	3	975.142	2923.41	3.71701	66.5548	22766	22766	MS2	22/104	20121024_A2.raw
	High	NPEEIPWAAAGAEYVVESTGVFTDKDK	Unambiguous	1	1	LOC_Os02g38920.1 protein		HCD	1	0	1	1	195	4.38498	0	1	75.8217	41	3	975.144	2923.42	6.285	67.3208	22083	22083	MS2	24/104	20121024_A3.raw
	High	FGIVEGLmTTVHAITATQK	Unambiguous	2	2	LOC_Os04g40950.1 protein;LOC_Os02g38920.1 protein	M8(Oxidation)	HCD	1	0	1	1	219	4.37544	0	0	43.8282	26	3	678.368	2033.09	7.27356	56.1051	18777	18777	MS2	17/72	20121024_A3.raw
	High	VALQSEDVELVAVNDPFITTEYMTYmFK	Unambiguous	1	1	LOC_Os02g38920.1 protein	M26(Oxidation)	HCD	0.1149	0	1	1	193	4.35233	0	0	0	60	3	1090.53	3269.57	3.04354	69.9015	22790	22790	MS2	23/108	20121024_A6.raw
	High	GILGYVEEDLVSTDFQGDSR	Unambiguous	1	1	LOC_Os02g38920.1 protein		HCD	1	0	1	1	132	4.34413	0	0	0	27	2	1100.53	2200.05	4.79157	59.4288	19697	19697	MS2	22/38	20121024_A5.raw
	High	GILGYVEEDLVSTDFQGDSR	Unambiguous	1	1	LOC_Os02g38920.1 protein		HCD	1	0	1	1	203	4.29928	0	0	0	36	2	1100.53	2200.05	3.5709	62.7854	20722	20722	MS2	24/38	20121024_A3.raw
	High	GILGYVEEDLVSTDFQGDSR	Unambiguous	1	1	LOC_Os02g38920.1 protein		HCD	1	0	1	1	139	4.28972	0	0	4.27152	2	2	1100.53	2200.05	5.67932	58.9398	19618	19618	MS2	21/38	20121024_A3.raw
	High	GILGYVEEDLVSTDFQGDSR	Unambiguous	1	1	LOC_Os02g38920.1 protein		HCD	1	0	1	1	131	4.282	0	0	0	6	2	1100.53	2200.05	4.23672	59.4436	19763	19763	MS2	24/38	20121024_A3.raw
	High	GILGYVEEDLVSTDFQGDSR	Unambiguous	1	1	LOC_Os02g38920.1 protein		HCD	1	0	1	1	140	4.2748	0	0	0	23	2	1100.53	2200.06	7.01096	60.5041	20101	20101	MS2	22/38	20121024_A3.raw
	High	NPEEIPWAAAGAEYVVESTGVFTDKDK	Unambiguous	1	1	LOC_Os02g38920.1 protein		HCD	1	0	1	1	148	4.26896	0	1	37.0974	26	3	975.143	2923.41	4.79289	65.6343	21596	21596	MS2	22/104	20121024_A3.raw
	High	FGIVEGLmTTVHAITATQK	Unambiguous	2	2	LOC_Os04g40950.1 protein;LOC_Os02g38920.1 protein	M8(Oxidation)	HCD	1	0	1	1	159	4.22973	0	0	14.2761	3	3	678.365	2033.08	2.95056	54.2704	18255	18255	MS2	22/72	20121024_A4.raw
	High	GILGYVEEDLVSTDFQGDSR	Unambiguous	1	1	LOC_Os02g38920.1 protein		HCD	1	0	1	1	248	4.2098	0	0	13.3332	60	2	1100.53	2200.05	2.46119	67.711	22216	22216	MS2	20/38	20121024_A3.raw
	High	LKGILGYVEEDLVSTDFQGDSR	Unambiguous	1	1	LOC_Os02g38920.1 protein		HCD	1	0	1	1	163	4.20322	0	1	65.2318	23	3	814.417	2441.24	7.05307	57.0433	19067	19067	MS2	21/84	20121024_A3.raw
	High	EYKSDVNIVSNAScTTNcLAPLAK	Unambiguous	1	1	LOC_Os02g38920.1 protein	C14(Carbamidomethyl); C18(Carbamidomethyl)	HCD	1	0	1	1	146	4.14391	0	1	4.05034	14	3	885.766	2655.28	2.7525	39.16	12906	12906	MS2	21/92	20121024_A3.raw
	High	VPTVDVSVVDLTVR	Unambiguous	3	3	LOC_Os08g03290.1 protein;LOC_Os04g40950.1 protein;LOC_Os02g38920.1 protein		HCD	1	0	1	1	147	4.14234	0	0	0	5	2	749.93	1498.85	4.05243	49.008	16442	16442	MS2	19/26	20121024_A5.raw
	High	FGIVEGLmTTVHAITATQK	Unambiguous	2	2	LOC_Os04g40950.1 protein;LOC_Os02g38920.1 protein	M8(Oxidation)	HCD	1	0	1	1	168	4.13792	0	0	2.98157	6	3	678.365	2033.08	3.31081	52.8829	17784	17784	MS2	20/72	20121024_A3.raw
	High	VPTVDVSVVDLTVR	Unambiguous	3	3	LOC_Os08g03290.1 protein;LOC_Os04g40950.1 protein;LOC_Os02g38920.1 protein		HCD	1	0	1	1	155	4.1334	0	0	11.2442	18	2	749.93	1498.85	4.05243	55.0907	18019	18019	MS2	16/26	20121024_A7.raw
	High	NPEEIPWAAAGAEYVVESTGVFTDKDK	Unambiguous	1	1	LOC_Os02g38920.1 protein		HCD	1	0	1	1	80	4.12549	0	1	1.90372	60	3	975.145	2923.42	6.6608	107.449	35939	35939	MS2	26/104	20121024_A3.raw
	High	FGIVEGLMTTVHAITATQK	Unambiguous	2	2	LOC_Os04g40950.1 protein;LOC_Os02g38920.1 protein		HCD	1	0	1	1	142	4.11767	0	0		60	3	673.034	2017.09	4.10969	68.4441	22346	22346	MS2	18/72	20121024_A6.raw
	High	VPTVDVSVVDLTVR	Unambiguous	3	3	LOC_Os08g03290.1 protein;LOC_Os04g40950.1 protein;LOC_Os02g38920.1 protein		HCD	1	0	1	1	168	4.10335	0	0	0	8	2	749.931	1498.85	4.70396	55.4624	18573	18573	MS2	19/26	20121024_A3.raw
	High	FGIVEGLMTTVHAITATQK	Unambiguous	2	2	LOC_Os04g40950.1 protein;LOC_Os02g38920.1 protein		HCD	1	0	1	1	191	4.08961	0	0	8.65475	28	2	1009.05	2017.09	3.69738	60.9493	20226	20226	MS2	23/36	20121024_A3.raw
	High	FGIVEGLMTTVHAITATQK	Unambiguous	2	2	LOC_Os04g40950.1 protein;LOC_Os02g38920.1 protein		HCD	1	0	1	1	191	4.06442	0	0	0.328027	1	2	1009.05	2017.09	4.66567	61.4592	20358	20358	MS2	24/36	20121024_A3.raw
	High	VPTVDVSVVDLTVR	Unambiguous	3	3	LOC_Os08g03290.1 protein;LOC_Os04g40950.1 protein;LOC_Os02g38920.1 protein		HCD	1	0	1	1	230	4.05018	0	0	44.5438	48	2	749.931	1498.86	5.27406	60.0836	19977	19977	MS2	16/26	20121024_A3.raw
	High	SDVNIVSNAScTTNcLAPLAK	Unambiguous	1	1	LOC_Os02g38920.1 protein	C11(Carbamidomethyl); C15(Carbamidomethyl)	HCD	1	0	1	1	152	4.05003	0	0	0	47	2	1118.05	2235.09	7.10948	43.8604	14586	14586	MS2	21/40	20121024_A6.raw
	High	FGIVEGLMTTVHAITATQK	Unambiguous	2	2	LOC_Os04g40950.1 protein;LOC_Os02g38920.1 protein		HCD	1	0	1	1	171	4.04968	0	0	57.1768	37	3	673.035	2017.09	5.11289	63.2891	20823	20823	MS2	21/72	20121024_A5.raw
	High	FGIVEGLMTTVHAITATQK	Unambiguous	2	2	LOC_Os04g40950.1 protein;LOC_Os02g38920.1 protein		HCD	1	0	1	1	201	4.0396	0	0	6.96155	31	2	1009.05	2017.09	6.78379	63.4034	20952	20952	MS2	26/36	20121024_A4.raw
	High	VPTVDVSVVDLTVR	Unambiguous	3	3	LOC_Os08g03290.1 protein;LOC_Os04g40950.1 protein;LOC_Os02g38920.1 protein		HCD	1	0	1	1	151	4.03494	0	0	4.24019	3	2	749.93	1498.85	4.05243	49.4407	16681	16681	MS2	18/26	20121024_A4.raw
	High	FGIVEGLMTTVHAITATQK	Unambiguous	2	2	LOC_Os04g40950.1 protein;LOC_Os02g38920.1 protein		HCD	1	0	1	1	187	4.01948	0	0	6.59319	15	2	1009.05	2017.09	5.21033	64.0001	21016	21016	MS2	23/36	20121024_A5.raw
	High	VPTVDVSVVDLTVR	Unambiguous	3	3	LOC_Os08g03290.1 protein;LOC_Os04g40950.1 protein;LOC_Os02g38920.1 protein		HCD	1	0	1	1	144	4.01936	0	0	10.7267	2	2	749.931	1498.85	4.29675	48.3875	16307	16307	MS2	19/26	20121024_A3.raw
	High	VPTVDVSVVDLTVR	Unambiguous	3	3	LOC_Os08g03290.1 protein;LOC_Os04g40950.1 protein;LOC_Os02g38920.1 protein		HCD	1	0	1	1	209	4.01787	0	0	10.4308	60	2	749.93	1498.85	3.97098	69.2414	22663	22663	MS2	16/26	20121024_A3.raw
	High	VPTVDVSVVDLTVR	Unambiguous	3	3	LOC_Os08g03290.1 protein;LOC_Os04g40950.1 protein;LOC_Os02g38920.1 protein		HCD	1	0	1	1	148	4.01675	0	0	11.6504	4	2	749.93	1498.85	3.88954	52.9358	17800	17800	MS2	19/26	20121024_A3.raw
	High	FGIVEGLMTTVHAITATQK	Unambiguous	2	2	LOC_Os04g40950.1 protein;LOC_Os02g38920.1 protein		HCD	1	0	1	1	155	4.00961	0	0	1.74302	5	2	1009.05	2017.09	4.96826	63.9084	21089	21089	MS2	25/36	20121024_A4.raw
	High	VPTVDVSVVDLTVR	Unambiguous	3	3	LOC_Os08g03290.1 protein;LOC_Os04g40950.1 protein;LOC_Os02g38920.1 protein		HCD	1	0	1	1	143	4.00598	0	0	2.04255	1	2	749.931	1498.85	4.29675	48.8942	16482	16482	MS2	19/26	20121024_A3.raw
	High	VPTVDVSVVDLTVR	Unambiguous	3	3	LOC_Os08g03290.1 protein;LOC_Os04g40950.1 protein;LOC_Os02g38920.1 protein		HCD	1	0	1	1	209	4.00285	0	0	0	36	2	749.93	1498.85	3.56377	53.9211	17999	17999	MS2	15/26	20121024_A6.raw
	High	VPTVDVSVVDLTVR	Unambiguous	3	3	LOC_Os08g03290.1 protein;LOC_Os04g40950.1 protein;LOC_Os02g38920.1 protein		HCD	1	0	1	1	165	3.98062	0	0	0.862074	1	2	749.931	1498.86	5.11117	49.91	16828	16828	MS2	17/26	20121024_A3.raw
	High	FGIVEGLmTTVHAITATQK	Unambiguous	2	2	LOC_Os04g40950.1 protein;LOC_Os02g38920.1 protein	M8(Oxidation)	HCD	1	0	1	1	188	3.96432	0	0	1.04604	3	2	1017.05	2033.08	4.90854	52.4096	17634	17634	MS2	21/36	20121024_A3.raw
	High	VPTVDVSVVDLTVR	Unambiguous	3	3	LOC_Os08g03290.1 protein;LOC_Os04g40950.1 protein;LOC_Os02g38920.1 protein		HCD	1	0	1	1	230	3.95032	0	0	68.0829	36	2	749.929	1498.85	1.52771	66.7239	21894	21894	MS2	15/26	20121024_A3.raw
	High	GILGYVEEDLVSTDFQGDSR	Unambiguous	1	1	LOC_Os02g38920.1 protein		HCD	1	0	1	1	147	3.93761	0	0	0	60	2	1100.52	2200.04	0.463721	64.9895	21444	21444	MS2	21/38	20121024_A7.raw
	High	GILGYVEEDLVSTDFQGDSR	Unambiguous	1	1	LOC_Os02g38920.1 protein		HCD	1	0	1	1	222	3.93042	0	0	0	52	2	1100.53	2200.05	5.79029	62.8752	21681	21681	MS2	21/38	20121024_A2.raw
	High	VPTVDVSVVDLTVR	Unambiguous	3	3	LOC_Os08g03290.1 protein;LOC_Os04g40950.1 protein;LOC_Os02g38920.1 protein		HCD	1	0	1	1	145	3.92512	0	0	3.3058	2	2	749.931	1498.85	4.7854	49.5098	16592	16592	MS2	17/26	20121024_A5.raw
	High	VPTVDVSVVDLTVR	Unambiguous	3	3	LOC_Os08g03290.1 protein;LOC_Os04g40950.1 protein;LOC_Os02g38920.1 protein		HCD	1	0	1	1	191	3.91673	0	0	16.1317	10	2	749.929	1498.85	2.50502	57.5411	19211	19211	MS2	16/26	20121024_A3.raw
	High	VPTVDVSVVDLTVR	Unambiguous	3	3	LOC_Os08g03290.1 protein;LOC_Os04g40950.1 protein;LOC_Os02g38920.1 protein		HCD	1	0	1	1	147	3.91539	0	0	1.50771	1	2	749.931	1498.85	4.45964	49.4002	16654	16654	MS2	17/26	20121024_A3.raw
	High	FGIVEGLMTTVHAITATQK	Unambiguous	2	2	LOC_Os04g40950.1 protein;LOC_Os02g38920.1 protein		HCD	1	0	1	1	157	3.91341	0	0	26.5448	24	3	673.035	2017.09	5.11289	63.2241	20903	20903	MS2	21/72	20121024_A4.raw
	High	VPTVDVSVVDLTVR	Unambiguous	3	3	LOC_Os08g03290.1 protein;LOC_Os04g40950.1 protein;LOC_Os02g38920.1 protein		HCD	1	0	1	1	170	3.91208	0	0	32.9113	13	2	749.932	1498.86	5.84415	57.0199	19061	19061	MS2	15/26	20121024_A3.raw
	High	VPTVDVSVVDLTVR	Unambiguous	3	3	LOC_Os08g03290.1 protein;LOC_Os04g40950.1 protein;LOC_Os02g38920.1 protein		HCD	1	0	1	1	187	3.90863	0	0		37	2	749.93	1498.85	3.35455	63.2572	20862	20862	MS2	16/26	20121024_A3.raw
	High	NPEEIPWAAAGAEYVVESTGVFTDKDK	Unambiguous	1	1	LOC_Os02g38920.1 protein		HCD	1	0	1	1	153	3.90579	0	1	23.9706	60	3	975.14	2923.41	1.96326	73.1924	23739	23739	MS2	22/104	20121024_A3.raw
	High	VPTVDVSVVDLTVR	Unambiguous	3	3	LOC_Os08g03290.1 protein;LOC_Os04g40950.1 protein;LOC_Os02g38920.1 protein		HCD	1	0	1	1	166	3.89428	0	0	7.81692	47	2	749.931	1498.85	4.62252	67.2701	22069	22069	MS2	18/26	20121024_A3.raw
	High	VPTVDVSVVDLTVR	Unambiguous	3	3	LOC_Os08g03290.1 protein;LOC_Os04g40950.1 protein;LOC_Os02g38920.1 protein		HCD	1	0	1	1	184	3.89182	0	0		27	2	749.93	1498.85	2.95517	60.5928	20126	20126	MS2	17/26	20121024_A3.raw
	High	VPTVDVSVVDLTVR	Unambiguous	3	3	LOC_Os08g03290.1 protein;LOC_Os04g40950.1 protein;LOC_Os02g38920.1 protein		HCD	1	0	1	1	170	3.88906	0	0	47.5677	29	2	749.932	1498.86	5.84415	56.5113	18912	18912	MS2	13/26	20121024_A3.raw
	High	VPTVDVSVVDLTVR	Unambiguous	3	3	LOC_Os08g03290.1 protein;LOC_Os04g40950.1 protein;LOC_Os02g38920.1 protein		HCD	1	0	1	1	146	3.88521	0	0	2.19618	1	2	749.931	1498.85	4.70396	51.4291	17315	17315	MS2	17/26	20121024_A3.raw
	High	VPTVDVSVVDLTVR	Unambiguous	3	3	LOC_Os08g03290.1 protein;LOC_Os04g40950.1 protein;LOC_Os02g38920.1 protein		HCD	1	0	1	1	227	3.88487	0	0	0	28	2	749.931	1498.86	5.02973	64.3487	21210	21210	MS2	14/26	20121024_A3.raw
	High	SDVNIVSNAScTTNcLAPLAK	Unambiguous	1	1	LOC_Os02g38920.1 protein	C11(Carbamidomethyl); C15(Carbamidomethyl)	HCD	1	0	1	1	154	3.88137	0	0	0	17	2	1118.05	2235.09	5.3618	41.6026	13877	13877	MS2	23/40	20121024_A4.raw
	High	VPTVDVSVVDLTVR	Unambiguous	3	3	LOC_Os08g03290.1 protein;LOC_Os04g40950.1 protein;LOC_Os02g38920.1 protein		HCD	1	0	1	1	164	3.88004	0	0	15.7798	5	2	749.93	1498.85	2.83079	48.9322	16527	16527	MS2	18/26	20121024_A4.raw
	High	VPTVDVSVVDLTVR	Unambiguous	3	3	LOC_Os08g03290.1 protein;LOC_Os04g40950.1 protein;LOC_Os02g38920.1 protein		HCD	1	0	1	1	145	3.87457	0	0	13.5044	4	2	749.931	1498.85	4.13387	53.9473	18106	18106	MS2	18/26	20121024_A3.raw
	High	VPTVDVSVVDLTVR	Unambiguous	3	3	LOC_Os08g03290.1 protein;LOC_Os04g40950.1 protein;LOC_Os02g38920.1 protein		HCD	1	0	1	1	157	3.86649	0	0	16.1725	8	2	749.93	1498.85	3.56377	59.5689	19801	19801	MS2	17/26	20121024_A3.raw
	High	VPTVDVSVVDLTVR	Unambiguous	3	3	LOC_Os08g03290.1 protein;LOC_Os04g40950.1 protein;LOC_Os02g38920.1 protein		HCD	1	0	1	1	211	3.86554	0	0	51.6756	19	2	749.931	1498.86	5.3555	51.6832	17268	17268	MS2	15/26	20121024_A6.raw
	High	VPTVDVSVVDLTVR	Unambiguous	3	3	LOC_Os08g03290.1 protein;LOC_Os04g40950.1 protein;LOC_Os02g38920.1 protein		HCD	1	0	1	1	157	3.85966	0	0	2.591	8	2	749.93	1498.85	3.88954	50.4487	17033	17033	MS2	16/26	20121024_A4.raw
	High	VPTVDVSVVDLTVR	Unambiguous	3	3	LOC_Os08g03290.1 protein;LOC_Os04g40950.1 protein;LOC_Os02g38920.1 protein		HCD	1	0	1	1	183	3.85302	0	0	0	39	2	749.93	1498.85	3.8081	53.2201	17787	17787	MS2	18/26	20121024_A6.raw
	High	NPEEIPWAAAGAEYVVESTGVFTDKDK	Unambiguous	1	1	LOC_Os02g38920.1 protein		HCD	1	0	1	1	149	3.85194	0	1	30.8236	30	3	975.144	2923.42	6.34763	62.2752	20521	20521	MS2	19/104	20121024_A5.raw
	High	VPTVDVSVVDLTVR	Unambiguous	3	3	LOC_Os08g03290.1 protein;LOC_Os04g40950.1 protein;LOC_Os02g38920.1 protein		HCD	1	0	1	1	145	3.85108	0	0	6.64114	2	2	749.931	1498.85	4.45964	51.9326	17478	17478	MS2	18/26	20121024_A3.raw
	High	VPTVDVSVVDLTVR	Unambiguous	3	3	LOC_Os08g03290.1 protein;LOC_Os04g40950.1 protein;LOC_Os02g38920.1 protein		HCD	1	0	1	1	148	3.84219	0	0	0	2	2	749.931	1498.85	4.21531	52.4341	17641	17641	MS2	17/26	20121024_A3.raw
	High	GILGYVEEDLVSTDFQGDSR	Unambiguous	1	1	LOC_Os02g38920.1 protein		HCD	1	0	1	1	135	3.83387	0	0	0	36	2	1100.53	2200.05	3.90381	62.512	20679	20679	MS2	22/38	20121024_A6.raw
	High	VPTVDVSVVDLTVR	Unambiguous	3	3	LOC_Os08g03290.1 protein;LOC_Os04g40950.1 protein;LOC_Os02g38920.1 protein		HCD	1	0	1	1	178	3.83345	0	0	71.1852	16	2	749.931	1498.86	5.3555	61.1509	20278	20278	MS2	16/26	20121024_A3.raw
	High	VALQSEDVELVAVNDPFITTEYMTYmFK	Unambiguous	1	1	LOC_Os02g38920.1 protein	M26(Oxidation)	HCD	0.1391	0	1	1	68	3.81302	0	0		51	2	1635.29	3269.58	5.51038	66.5241	21831	21831	MS2	20/54	20121024_A3.raw
	High	VPTVDVSVVDLTVR	Unambiguous	3	3	LOC_Os08g03290.1 protein;LOC_Os04g40950.1 protein;LOC_Os02g38920.1 protein		HCD	1	0	1	1	147	3.81223	0	0	0	1	2	749.931	1498.85	4.54108	50.417	16989	16989	MS2	19/26	20121024_A3.raw
	High	FGIVEGLMTTVHAITATQK	Unambiguous	2	2	LOC_Os04g40950.1 protein;LOC_Os02g38920.1 protein		HCD	1	0	1	1	150	3.80936	0	0	2.41028	6	3	673.034	2017.09	4.2959	62.4777	20630	20630	MS2	22/72	20121024_A3.raw
	High	VPTVDVSVVDLTVR	Unambiguous	3	3	LOC_Os08g03290.1 protein;LOC_Os04g40950.1 protein;LOC_Os02g38920.1 protein		HCD	1	0	1	1	180	3.805	0	0	6.77155	10	2	749.93	1498.85	3.238	50.9533	17196	17196	MS2	17/26	20121024_A4.raw
	High	VPTVDVSVVDLTVR	Unambiguous	3	3	LOC_Os08g03290.1 protein;LOC_Os04g40950.1 protein;LOC_Os02g38920.1 protein		HCD	1	0	1	1	170	3.8001	0	0	12.2579	5	2	749.931	1498.86	5.19261	54.4518	18281	18281	MS2	17/26	20121024_A3.raw
	High	VPTVDVSVVDLTVR	Unambiguous	3	3	LOC_Os08g03290.1 protein;LOC_Os04g40950.1 protein;LOC_Os02g38920.1 protein		HCD	1	0	1	1	169	3.79473	0	0	6.82553	18	2	749.931	1498.85	4.70396	58.5596	19509	19509	MS2	16/26	20121024_A3.raw
	High	FGIVEGLMTTVHAITATQK	Unambiguous	2	2	LOC_Os04g40950.1 protein;LOC_Os02g38920.1 protein		HCD	1	0	1	1	186	3.78561	0	0	3.25702	14	2	1009.05	2017.09	6.29965	63.4934	20880	20880	MS2	24/36	20121024_A5.raw
	High	SDVNIVSNAScTTNcLAPLAK	Unambiguous	1	1	LOC_Os02g38920.1 protein	C11(Carbamidomethyl); C15(Carbamidomethyl)	HCD	1	0	1	1	127	3.78406	0	0	0	31	2	1118.04	2235.07	-0.645909	40.0812	13292	13292	MS2	16/40	20121024_A3.raw
	High	VPTVDVSVVDLTVR	Unambiguous	3	3	LOC_Os08g03290.1 protein;LOC_Os04g40950.1 protein;LOC_Os02g38920.1 protein		HCD	1	0	1	1	156	3.78405	0	0	3.44377	12	2	749.93	1498.85	3.8081	52.7055	17602	17602	MS2	17/26	20121024_A6.raw
	High	VPTVDVSVVDLTVR	Unambiguous	3	3	LOC_Os08g03290.1 protein;LOC_Os04g40950.1 protein;LOC_Os02g38920.1 protein		HCD	1	0	1	1	215	3.77525	0	0	8.5204	18	2	749.931	1498.86	5.11117	61.709	20422	20422	MS2	17/26	20121024_A3.raw
	High	FGIVEGLmTTVHAITATQK	Unambiguous	2	2	LOC_Os04g40950.1 protein;LOC_Os02g38920.1 protein	M8(Oxidation)	HCD	1	0	1	1	218	3.77291	0	0		33	3	678.365	2033.08	2.84011	61.4138	20346	20346	MS2	18/72	20121024_A3.raw
	High	FGIVEGLMTTVHAITATQK	Unambiguous	2	2	LOC_Os04g40950.1 protein;LOC_Os02g38920.1 protein		HCD	1	0	1	1	153	3.77175	0	0	0.271869	1	3	673.034	2017.09	4.2959	63.7284	21041	21041	MS2	20/72	20121024_A4.raw
	High	VPTVDVSVVDLTVR	Unambiguous	3	3	LOC_Os08g03290.1 protein;LOC_Os04g40950.1 protein;LOC_Os02g38920.1 protein		HCD	1	0	1	1	148	3.76224	0	0	39.6497	19	2	749.931	1498.85	4.62252	54.5803	17853	17853	MS2	16/26	20121024_A7.raw
	High	FGIVEGLmTTVHAITATQK	Unambiguous	2	2	LOC_Os04g40950.1 protein;LOC_Os02g38920.1 protein	M8(Oxidation)	HCD	1	0	1	1	157	3.75735	0	0	5.24383	60	3	678.367	2033.08	5.56238	62.43	20555	20555	MS2	21/72	20121024_A7.raw
	High	GILGYVEEDLVSTDFQGDSR	Unambiguous	1	1	LOC_Os02g38920.1 protein		HCD	1	0	1	1	228	3.74989	0	0	9.91745	60	2	1100.53	2200.05	2.57216	65.1567	21464	21464	MS2	22/38	20121024_A3.raw
	High	VPTVDVSVVDLTVR	Unambiguous	3	3	LOC_Os08g03290.1 protein;LOC_Os04g40950.1 protein;LOC_Os02g38920.1 protein		HCD	1	0	1	1	172	3.74684	0	0	0	25	2	749.931	1498.85	4.37819	63.7982	21029	21029	MS2	16/26	20121024_A3.raw
	High	VPTVDVSVVDLTVR	Unambiguous	3	3	LOC_Os08g03290.1 protein;LOC_Os04g40950.1 protein;LOC_Os02g38920.1 protein		HCD	1	0	1	1	152	3.72855	0	0	0	8	2	749.93	1498.85	3.88954	52.197	17445	17445	MS2	17/26	20121024_A6.raw
	High	VALQSEDVELVAVNDPFITTEYMTYMFK	Unambiguous	1	1	LOC_Os02g38920.1 protein		HCD	1	0	1	1	115	3.72659	0	0	0	46	2	1627.29	3253.57	1.78113	73.0327	23629	23629	MS2	21/54	20121024_A4.raw
	High	VPTVDVSVVDLTVR	Unambiguous	3	3	LOC_Os08g03290.1 protein;LOC_Os04g40950.1 protein;LOC_Os02g38920.1 protein		HCD	1	0	1	1	175	3.71956	0	0	34.4243	49	2	749.93	1498.85	3.40089	65.3943	21529	21529	MS2	16/26	20121024_A3.raw
	High	VPTVDVSVVDLTVR	Unambiguous	3	3	LOC_Os08g03290.1 protein;LOC_Os04g40950.1 protein;LOC_Os02g38920.1 protein		HCD	1	0	1	1	158	3.71852	0	0	24.4118	6	2	749.931	1498.85	4.54108	54.9589	18429	18429	MS2	15/26	20121024_A3.raw
	High	VPTVDVSVVDLTVR	Unambiguous	3	3	LOC_Os08g03290.1 protein;LOC_Os04g40950.1 protein;LOC_Os02g38920.1 protein		HCD	1	0	1	1	154	3.71421	0	0	0	5	2	749.93	1498.85	3.48233	49.9461	16857	16857	MS2	17/26	20121024_A4.raw
	High	FGIVEGLMTTVHAITATQK	Unambiguous	2	2	LOC_Os04g40950.1 protein;LOC_Os02g38920.1 protein		HCD	1	0	1	1	223	3.7116	0	0	12.3008	30	3	673.034	2017.09	4.84056	64.3025	21205	21205	MS2	21/72	20121024_A4.raw
	High	FGIVEGLMTTVHAITATQK	Unambiguous	2	2	LOC_Os04g40950.1 protein;LOC_Os02g38920.1 protein		HCD	1	0	1	1	167	3.69646	0	0	0	0	3	673.034	2017.09	4.659	61.4373	20352	20352	MS2	22/72	20121024_A3.raw
	High	FGIVEGLmTTVHAITATQK	Unambiguous	2	2	LOC_Os04g40950.1 protein;LOC_Os02g38920.1 protein	M8(Oxidation)	HCD	1	0	1	1	179	3.69078	0	0	41.8995	31	3	678.366	2033.08	4.66175	55.0069	18442	18442	MS2	14/72	20121024_A3.raw
	High	VALQSEDVELVAVNDPFITTEYMTYmFK	Unambiguous	1	1	LOC_Os02g38920.1 protein	M26(Oxidation)	HCD	0.1897	0	1	1	106	3.68994	0	0		60	2	1635.29	3269.57	3.48911	67.1294	22028	22028	MS2	19/54	20121024_A3.raw
	High	NPEEIPWAAAGAEYVVESTGVFTDKDK	Unambiguous	1	1	LOC_Os02g38920.1 protein		HCD	1	0	1	1	73	3.67445	0	1		54	2	1462.21	2923.42	5.48199	62.5491	20653	20653	MS2	19/52	20121024_A3.raw
	High	GILGYVEEDLVSTDFQGDSR	Unambiguous	1	1	LOC_Os02g38920.1 protein		HCD	1	0	1	1	165	3.67431	0	0	27.3431	60	2	1100.53	2200.05	2.7941	63.2662	20908	20908	MS2	18/38	20121024_A6.raw
	High	VPTVDVSVVDLTVR	Unambiguous	3	3	LOC_Os08g03290.1 protein;LOC_Os04g40950.1 protein;LOC_Os02g38920.1 protein		HCD	1	0	1	1	164	3.67127	0	0	8.20018	1	2	749.931	1498.86	5.19261	50.923	17146	17146	MS2	19/26	20121024_A3.raw
	High	VPTVDVSVVDLTVR	Unambiguous	3	3	LOC_Os08g03290.1 protein;LOC_Os04g40950.1 protein;LOC_Os02g38920.1 protein		HCD	1	0	1	1	212	3.67026	0	0	74.907	56	2	749.933	1498.86	7.14722	70.0897	22920	22920	MS2	14/26	20121024_A3.raw
	High	GILGYVEEDLVSTDFQGDSR	Unambiguous	1	1	LOC_Os02g38920.1 protein		HCD	1	0	1	1	261	3.65954	0	0	0	22	3	734.023	2200.06	6.67194	58.5135	19495	19495	MS2	18/76	20121024_A3.raw
	High	VPTVDVSVVDLTVR	Unambiguous	3	3	LOC_Os08g03290.1 protein;LOC_Os04g40950.1 protein;LOC_Os02g38920.1 protein		HCD	1	0	1	1	198	3.65653	0	0	34.6411	13	2	749.932	1498.86	6.65857	50.522	16922	16922	MS2	16/26	20121024_A5.raw
	High	GILGYVEEDLVSTDFQGDSR	Unambiguous	1	1	LOC_Os02g38920.1 protein		HCD	1	0	1	1	140	3.65384	0	0	0	26	2	1100.53	2200.05	6.34514	65.4969	21604	21604	MS2	21/38	20121024_A7.raw
	High	VPTVDVSVVDLTVR	Unambiguous	3	3	LOC_Os08g03290.1 protein;LOC_Os04g40950.1 protein;LOC_Os02g38920.1 protein		HCD	1	0	1	1	147	3.65244	0	0	2.94235	4	2	749.931	1498.85	4.21531	53.4427	17953	17953	MS2	19/26	20121024_A3.raw
	High	VPTVDVSVVDLTVR	Unambiguous	3	3	LOC_Os08g03290.1 protein;LOC_Os04g40950.1 protein;LOC_Os02g38920.1 protein		HCD	1	0	1	1	166	3.64543	0	0	0	57	2	749.93	1498.85	3.40089	54.4606	18173	18173	MS2	18/26	20121024_A6.raw
	High	DAPMFVVGVNEKEYK	Unambiguous	1	1	LOC_Os02g38920.1 protein		HCD	1	0	1	1	283	3.64385	0	1	34.155	18	3	575.958	1725.86	3.9594	37.9076	12372	12372	MS2	18/56	20121024_A3.raw
	High	FGIVEGLMTTVHAITATQK	Unambiguous	2	2	LOC_Os04g40950.1 protein;LOC_Os02g38920.1 protein		HCD	1	0	1	1	148	3.64343	0	0	0	60	3	673.034	2017.09	3.75123	68.996	22507	22507	MS2	20/72	20121024_A6.raw
	High	FGIVEGLMTTVHAITATQK	Unambiguous	2	2	LOC_Os04g40950.1 protein;LOC_Os02g38920.1 protein		HCD	1	0	1	1	169	3.6416	0	0	1.6973	2	3	673.034	2017.09	4.659	63.7965	20961	20961	MS2	21/72	20121024_A5.raw
	High	FGIVEGLMTTVHAITATQK	Unambiguous	2	2	LOC_Os04g40950.1 protein;LOC_Os02g38920.1 protein		HCD	1	0	1	1	205	3.61282	0	0	71.4835	60	3	673.033	2017.09	3.29735	64.359	21135	21135	MS2	21/72	20121024_A5.raw
	High	FGIVEGLmTTVHAITATQK	Unambiguous	2	2	LOC_Os04g40950.1 protein;LOC_Os02g38920.1 protein	M8(Oxidation)	HCD	1	0	1	1	273	3.61263	0	0	0	30	2	1017.05	2033.09	8.6311	53.9504	18108	18108	MS2	20/36	20121024_A3.raw
	High	VPTVDVSVVDLTVR	Unambiguous	3	3	LOC_Os08g03290.1 protein;LOC_Os04g40950.1 protein;LOC_Os02g38920.1 protein		HCD	1	0	1	1	158	3.60717	0	0	15.0883	8	2	749.932	1498.86	5.84415	50.0142	16753	16753	MS2	17/26	20121024_A5.raw
	High	FGIVEGLmTTVHAITATQK	Unambiguous	2	2	LOC_Os04g40950.1 protein;LOC_Os02g38920.1 protein	M8(Oxidation)	HCD	1	0	1	1	188	3.60265	0	0		26	3	678.366	2033.08	4.51226	55.5969	18615	18615	MS2	17/72	20121024_A3.raw
	High	VPTVDVSVVDLTVR	Unambiguous	3	3	LOC_Os08g03290.1 protein;LOC_Os04g40950.1 protein;LOC_Os02g38920.1 protein		HCD	1	0	1	1	230	3.59681	0	0	71.4232	36	2	749.93	1498.85	2.91224	51.8879	17382	17382	MS2	14/26	20121024_A5.raw
	High	VPTVDVSVVDLTVR	Unambiguous	3	3	LOC_Os08g03290.1 protein;LOC_Os04g40950.1 protein;LOC_Os02g38920.1 protein		HCD	1	0	1	1	190	3.59428	0	0		60	2	749.931	1498.86	5.11714	68.207	22357	22357	MS2	15/26	20121024_A3.raw
	High	VPTVDVSVVDLTVR	Unambiguous	3	3	LOC_Os08g03290.1 protein;LOC_Os04g40950.1 protein;LOC_Os02g38920.1 protein		HCD	1	0	1	1	181	3.56985	0	0	7.50798	27	2	749.931	1498.86	5.11117	59.0668	19652	19652	MS2	15/26	20121024_A3.raw
	High	FGIVEGLMTTVHAITATQK	Unambiguous	2	2	LOC_Os04g40950.1 protein;LOC_Os02g38920.1 protein		HCD	1	0	1	1	166	3.55033	0	0	0	1	3	673.035	2017.09	5.29444	61.9496	20483	20483	MS2	22/72	20121024_A3.raw
	High	FGIVEGLMTTVHAITATQK	Unambiguous	2	2	LOC_Os04g40950.1 protein;LOC_Os02g38920.1 protein		HCD	1	0	1	1	197	3.51505	0	0	27.1526	53	3	673.036	2017.09	7.3823	63.5915	20961	20961	MS2	18/72	20121024_A3.raw
	High	VPTVDVSVVDLTVR	Unambiguous	3	3	LOC_Os08g03290.1 protein;LOC_Os04g40950.1 protein;LOC_Os02g38920.1 protein		HCD	1	0	1	1	169	3.50797	0	0	12.8106	7	2	749.932	1498.86	6.41424	47.8787	16144	16144	MS2	16/26	20121024_A3.raw
	High	FGIVEGLmTTVHAITATQK	Unambiguous	2	2	LOC_Os04g40950.1 protein;LOC_Os02g38920.1 protein	M8(Oxidation)	HCD	1	0	1	1	187	3.49466	0	0		60	3	678.365	2033.08	3.97327	61.9271	20370	20370	MS2	16/72	20121024_A7.raw
	High	VPTVDVSVVDLTVR	Unambiguous	3	3	LOC_Os08g03290.1 protein;LOC_Os04g40950.1 protein;LOC_Os02g38920.1 protein		HCD	1	0	1	1	205	3.47649	0	0	21.9753	34	2	749.931	1498.85	4.29675	51.3956	17941	17941	MS2	15/26	20121024_A2.raw
	High	AGIALSDTFVK	Unambiguous	1	1	LOC_Os02g38920.1 protein		HCD	1	0	1	1	245	3.47629	0	0	0	40	1	1121.63	1121.63	4.96702	37.3998	12164	12164	MS2	17/20	20121024_A3.raw
	High	FGIVEGLmTTVHAITATQK	Unambiguous	2	2	LOC_Os04g40950.1 protein;LOC_Os02g38920.1 protein	M8(Oxidation)	HCD	1	0	1	1	295	3.47452	0	0	8.48512	28	2	1017.04	2033.08	2.92716	53.8462	18127	18127	MS2	20/36	20121024_A4.raw
	High	FGIVEGLMTTVHAITATQK	Unambiguous	2	2	LOC_Os04g40950.1 protein;LOC_Os02g38920.1 protein		HCD	1	0	1	1	133	3.45873	0	0	0	2	2	1009.05	2017.09	4.90774	61.9621	20487	20487	MS2	22/36	20121024_A3.raw
	High	NPEEIPWAAAGAEYVVESTGVFTDKDK	Unambiguous	1	1	LOC_Os02g38920.1 protein		HCD	1	0	1	1	111	3.4573	0	1	20.1632	13	3	975.146	2923.42	7.9761	63.8638	21051	21051	MS2	20/104	20121024_A3.raw
	High	VPTVDVSVVDLTVR	Unambiguous	3	3	LOC_Os08g03290.1 protein;LOC_Os04g40950.1 protein;LOC_Os02g38920.1 protein		HCD	1	0	1	1	254	3.45707	0	0	50.7771	43	2	749.926	1498.84	-2.54443	66.2191	21753	21753	MS2	16/26	20121024_A3.raw
	High	FGIVEGLmTTVHAITATQK	Unambiguous	2	2	LOC_Os04g40950.1 protein;LOC_Os02g38920.1 protein	M8(Oxidation)	HCD	1	0	1	1	240	3.44291	0	0	9.09792	28	3	678.364	2033.08	2.14	55.1514	18529	18529	MS2	17/72	20121024_A4.raw
	High	VPTVDVSVVDLTVR	Unambiguous	3	3	LOC_Os08g03290.1 protein;LOC_Os04g40950.1 protein;LOC_Os02g38920.1 protein		HCD	1	0	1	1	182	3.43123	0	0	0	11	2	749.93	1498.85	3.8081	58.0487	19363	19363	MS2	16/26	20121024_A3.raw
	High	AGIALSDTFVK	Unambiguous	1	1	LOC_Os02g38920.1 protein		HCD	1	0	1	1	249	3.42976	0	0	0	30	1	1121.62	1121.62	3.44335	38.8384	12772	12772	MS2	17/20	20121024_A4.raw
	High	FGIVEGLMTTVHAITATQK	Unambiguous	2	2	LOC_Os04g40950.1 protein;LOC_Os02g38920.1 protein		HCD	1	0	1	1	181	3.42424	0	0	52.9363	32	3	673.033	2017.09	3.38813	63.0166	20789	20789	MS2	15/72	20121024_A3.raw
	High	VPTVDVSVVDLTVR	Unambiguous	3	3	LOC_Os08g03290.1 protein;LOC_Os04g40950.1 protein;LOC_Os02g38920.1 protein		HCD	1	0	1	1	161	3.41637	0	0	13.0367	11	2	749.932	1498.86	6.74001	51.4578	17361	17361	MS2	15/26	20121024_A4.raw
	High	VPTVDVSVVDLTVR	Unambiguous	3	3	LOC_Os08g03290.1 protein;LOC_Os04g40950.1 protein;LOC_Os02g38920.1 protein		HCD	1	0	1	1	215	3.40993	0	0	37.2191	23	2	749.932	1498.86	6.41424	48.5014	16268	16268	MS2	13/26	20121024_A5.raw
	High	NPEEIPWAAAGAEYVVESTGVFTDKDK	Unambiguous	1	1	LOC_Os02g38920.1 protein		HCD	1	0	1	1	37	3.40648	0	1	0	21	2	1462.21	2923.42	7.417	60.5691	20118	20118	MS2	19/52	20121024_A3.raw
	High	NPEEIPWAAAGAEYVVESTGVFTDKDK	Unambiguous	1	1	LOC_Os02g38920.1 protein		HCD	1	0	1	1	30	3.38958	0	1	0	41	2	1462.22	2923.42	8.33562	62.3737	20657	20657	MS2	18/52	20121024_A4.raw
	High	VPTVDVSVVDLTVR	Unambiguous	3	3	LOC_Os08g03290.1 protein;LOC_Os04g40950.1 protein;LOC_Os02g38920.1 protein		HCD	1	0	1	1	179	3.37842	0	0	9.35735	7	2	749.931	1498.86	5.27406	55.9636	18727	18727	MS2	16/26	20121024_A3.raw
	High	VPTVDVSVVDLTVR	Unambiguous	3	3	LOC_Os08g03290.1 protein;LOC_Os04g40950.1 protein;LOC_Os02g38920.1 protein		HCD	1	0	1	1	213	3.37136	0	0	29.8036	31	2	749.933	1498.86	6.82145	52.7741	17787	17787	MS2	13/26	20121024_A4.raw
	High	NPEEIPWAAAGAEYVVESTGVFTDK	Unambiguous	1	1	LOC_Os02g38920.1 protein		HCD	1	0	1	1	108	3.36409	0	0	0	57	2	1340.65	2680.29	4.11697	65.1213	21453	21453	MS2	22/48	20121024_A3.raw
	High	FGIVEGLMTTVHAITATQK	Unambiguous	2	2	LOC_Os04g40950.1 protein;LOC_Os02g38920.1 protein		HCD	1	0	1	1	211	3.36331	0	0	0	31	2	1009.05	2017.09	3.99997	62.4649	20626	20626	MS2	23/36	20121024_A3.raw
	High	VPTVDVSVVDLTVR	Unambiguous	3	3	LOC_Os08g03290.1 protein;LOC_Os04g40950.1 protein;LOC_Os02g38920.1 protein		HCD	1	0	1	1	212	3.36051	0	0	57.3415	37	2	749.93	1498.85	3.40089	47.3726	15974	15974	MS2	13/26	20121024_A3.raw
	High	FGIVEGLMTTVHAITATQK	Unambiguous	2	2	LOC_Os04g40950.1 protein;LOC_Os02g38920.1 protein		HCD	1	0	1	1	150	3.35763	0	0	0	8	3	673.034	2017.09	3.66046	60.9337	20220	20220	MS2	21/72	20121024_A3.raw
	High	FGIVEGLmTTVHAITATQK	Unambiguous	2	2	LOC_Os04g40950.1 protein;LOC_Os02g38920.1 protein	M8(Oxidation)	HCD	1	0	1	1	248	3.35304	0	0	11.1954	19	2	1017.04	2033.08	4.00791	53.4357	17951	17951	MS2	23/36	20121024_A3.raw
	High	NPEEIPWAAAGAEYVVESTGVFTDKDK	Unambiguous	1	1	LOC_Os02g38920.1 protein		HCD	1	0	1	1	85	3.34525	0	1	8.33298	60	3	975.146	2923.42	8.3519	68.826	22714	22714	MS2	22/104	20121024_A7.raw
	High	DAPMFVVGVNEKEYK	Unambiguous	1	1	LOC_Os02g38920.1 protein		HCD	1	0	1	1	289	3.34076	0	1	0	18	2	863.434	1725.86	5.73543	37.8702	12356	12356	MS2	17/28	20121024_A3.raw
	High	VPTVDVSVVDLTVR	Unambiguous	3	3	LOC_Os08g03290.1 protein;LOC_Os04g40950.1 protein;LOC_Os02g38920.1 protein		HCD	1	0	1	1	166	3.31762	0	0	6.65466	12	2	749.931	1498.85	4.13387	62.2168	20557	20557	MS2	13/26	20121024_A3.raw
	High	VPTVDVSVVDLTVR	Unambiguous	3	3	LOC_Os08g03290.1 protein;LOC_Os04g40950.1 protein;LOC_Os02g38920.1 protein		HCD	1	0	1	1	205	3.3026	0	0	79.8658	53	2	749.931	1498.85	4.7854	68.7227	22499	22499	MS2	15/26	20121024_A3.raw
	High	FGIVEGLmTTVHAITATQK	Unambiguous	2	2	LOC_Os04g40950.1 protein;LOC_Os02g38920.1 protein	M8(Oxidation)	HCD	1	0	1	1	229	3.30179	0	0	29.518	26	2	1017.05	2033.08	4.84849	51.9006	17468	17468	MS2	19/36	20121024_A3.raw
	High	VPTVDVSVVDLTVR	Unambiguous	3	3	LOC_Os08g03290.1 protein;LOC_Os04g40950.1 protein;LOC_Os02g38920.1 protein		HCD	1	0	1	1	163	3.28987	0	0	0	55	1	1498.85	1498.85	4.91654	48.3338	16288	16288	MS2	18/26	20121024_A3.raw
	High	SDVNIVSNAScTTNcLAPLAK	Unambiguous	1	1	LOC_Os02g38920.1 protein	C11(Carbamidomethyl); C15(Carbamidomethyl)	HCD	1	0	1	1	251	3.28265	0	0	3.83367	11	3	745.7	2235.09	5.49232	40.7697	13559	13559	MS2	16/80	20121024_A3.raw
	High	AASFNIIPSSTGAAK	Unambiguous	3	3	LOC_Os08g03290.1 protein;LOC_Os04g40950.1 protein;LOC_Os02g38920.1 protein		HCD	1	0	1	1	195	3.278	0	0	0	3	2	717.886	1434.77	4.37071	36.5532	11798	11798	MS2	15/28	20121024_A5.raw
	High	VPTVDVSVVDLTVR	Unambiguous	3	3	LOC_Os08g03290.1 protein;LOC_Os04g40950.1 protein;LOC_Os02g38920.1 protein		HCD	1	0	1	1	216	3.26095	0	0	34.4532	60	2	749.932	1498.86	6.49568	73.6355	23858	23858	MS2	16/26	20121024_A3.raw
	High	FGIVEGLmTTVHAITATQK	Unambiguous	2	2	LOC_Os04g40950.1 protein;LOC_Os02g38920.1 protein	M8(Oxidation)	HCD	1	0	1	1	239	3.20899	0	0	0	26	2	1017.05	2033.08	4.66837	52.9182	17795	17795	MS2	21/36	20121024_A3.raw
	High	NPEEIPWAAAGAEYVVESTGVFTDKDK	Unambiguous	1	1	LOC_Os02g38920.1 protein		HCD	1	0	1	1	27	3.19037	0	1		42	2	1462.21	2923.41	4.95389	61.8801	20465	20465	MS2	20/52	20121024_A3.raw
	High	FGIVEGLMTTVHAITATQK	Unambiguous	2	2	LOC_Os04g40950.1 protein;LOC_Os02g38920.1 protein		HCD	1	0	1	1	133	3.13938	0	0	2.96116	60	3	673.035	2017.09	5.38522	72.8596	24068	24068	MS2	20/72	20121024_A7.raw
	High	FGIVEGLmTTVHAITATQK	Unambiguous	2	2	LOC_Os04g40950.1 protein;LOC_Os02g38920.1 protein	M8(Oxidation)	HCD	1	0	1	1	279	3.11207	0	0	14.8871	36	2	1017.05	2033.09	7.55036	53.2725	17827	17827	MS2	19/36	20121024_A5.raw
	High	VPTVDVSVVDLTVR	Unambiguous	3	3	LOC_Os08g03290.1 protein;LOC_Os04g40950.1 protein;LOC_Os02g38920.1 protein		HCD	1	0	1	1	168	3.03999	0	0	38.5095	60	2	749.932	1498.86	6.49568	55.599	18201	18201	MS2	13/26	20121024_A7.raw
	High	YDTVHGQWK	Unambiguous	3	3	LOC_Os08g03290.1 protein;LOC_Os04g40950.1 protein;LOC_Os02g38920.1 protein		HCD	1	0	1	1	232	3.02918	0	0	6.24326	1	2	567.275	1133.54	4.57754	27.6133	8073	8073	MS2	13/16	20121024_A6.raw
	High	AASFNIIPSSTGAAK	Unambiguous	3	3	LOC_Os08g03290.1 protein;LOC_Os04g40950.1 protein;LOC_Os02g38920.1 protein		HCD	1	0	1	1	142	2.9947	0	0	0	33	1	1434.76	1434.76	2.12546	34.9682	11151	11151	MS2	14/28	20121024_A3.raw
	High	VPTVDVSVVDLTVR	Unambiguous	3	3	LOC_Os08g03290.1 protein;LOC_Os04g40950.1 protein;LOC_Os02g38920.1 protein		HCD	1	0	1	1	130	2.99213	0	0	0	30	1	1498.86	1498.86	6.87114	49.3586	16641	16641	MS2	17/26	20121024_A3.raw
	High	VPTVDVSVVDLTVR	Unambiguous	3	3	LOC_Os08g03290.1 protein;LOC_Os04g40950.1 protein;LOC_Os02g38920.1 protein		HCD	1	0	1	1	221	2.98127	0	0	28.4695	39	2	749.929	1498.85	2.34214	62.7429	20711	20711	MS2	12/26	20121024_A3.raw
	High	VPTVDVSVVDLTVR	Unambiguous	3	3	LOC_Os08g03290.1 protein;LOC_Os04g40950.1 protein;LOC_Os02g38920.1 protein		HCD	1	0	1	1	123	2.96508	0	0	0	25	1	1498.86	1498.86	5.64952	50.3757	16976	16976	MS2	21/26	20121024_A3.raw
	High	VALQSEDVELVAVNDPFITTEYMTYMFK	Unambiguous	1	1	LOC_Os02g38920.1 protein		HCD	1	0	1	1	74	2.96491	0	0	0	60	2	1627.29	3253.58	4.10729	75.5867	24542	24542	MS2	17/54	20121024_A6.raw
	High	AASFNIIPSSTGAAK	Unambiguous	3	3	LOC_Os08g03290.1 protein;LOC_Os04g40950.1 protein;LOC_Os02g38920.1 protein		HCD	1	0	1	1	182	2.95004	0	0	4.28616	1	2	717.887	1434.77	5.39167	36.8191	11932	11932	MS2	16/28	20121024_A4.raw
	High	VPTVDVSVVDLTVR	Unambiguous	3	3	LOC_Os08g03290.1 protein;LOC_Os04g40950.1 protein;LOC_Os02g38920.1 protein		HCD	1	0	1	1	118	2.93673	0	0	0	44	1	1498.86	1498.86	5.16086	48.8492	16468	16468	MS2	19/26	20121024_A3.raw
	High	AASFNIIPSSTGAAK	Unambiguous	3	3	LOC_Os08g03290.1 protein;LOC_Os04g40950.1 protein;LOC_Os02g38920.1 protein		HCD	1	0	1	1	183	2.90229	0	0	24.0605	14	2	717.887	1434.77	5.22151	36.3146	11733	11733	MS2	14/28	20121024_A4.raw
	High	AASFNIIPSSTGAAK	Unambiguous	3	3	LOC_Os08g03290.1 protein;LOC_Os04g40950.1 protein;LOC_Os02g38920.1 protein		HCD	1	0	1	1	159	2.8979	0	0	0.0784877	0	2	717.886	1434.77	4.62595	35.4145	11325	11325	MS2	15/28	20121024_A3.raw
	High	AASFNIIPSSTGAAK	Unambiguous	3	3	LOC_Os08g03290.1 protein;LOC_Os04g40950.1 protein;LOC_Os02g38920.1 protein		HCD	1	0	1	1	182	2.8957	0	0	0	45	1	1434.76	1434.76	4.16739	36.5857	11811	11811	MS2	14/28	20121024_A5.raw
	High	LVSWYDNEWGYSTR	Unambiguous	1	1	LOC_Os02g38920.1 protein		HCD	1	0	1	1	185	2.88615	0	0	15.8921	16	2	888.411	1775.81	6.45849	46.3767	15615	15615	MS2	14/26	20121024_A3.raw
	High	YDTVHGQWK	Unambiguous	3	3	LOC_Os08g03290.1 protein;LOC_Os04g40950.1 protein;LOC_Os02g38920.1 protein		HCD	1	0	1	1	256	2.88429	0	0	0	39	1	1133.54	1133.54	5.39707	27.629	8079	8079	MS2	13/16	20121024_A6.raw
	High	VPTVDVSVVDLTVR	Unambiguous	3	3	LOC_Os08g03290.1 protein;LOC_Os04g40950.1 protein;LOC_Os02g38920.1 protein		HCD	1	0	1	1	100	2.88019	0	0	53.5422	54	1	1498.86	1498.86	5.8124	51.8975	17466	17466	MS2	19/26	20121024_A3.raw
	High	VPTVDVSVVDLTVR	Unambiguous	3	3	LOC_Os08g03290.1 protein;LOC_Os04g40950.1 protein;LOC_Os02g38920.1 protein		HCD	1	0	1	1	98	2.868	0	0	0	29	1	1498.85	1498.85	1.33308	49.8691	16814	16814	MS2	21/26	20121024_A3.raw
	High	NPEEIPWAAAGAEYVVESTGVFTDKDK	Unambiguous	1	1	LOC_Os02g38920.1 protein		HCD	1	0	1	1	23	2.84719	0	1	0	8	2	1462.21	2923.41	4.74463	61.0702	20258	20258	MS2	21/52	20121024_A3.raw
	High	GILGYVEEDLVSTDFQGDSR	Unambiguous	1	1	LOC_Os02g38920.1 protein		HCD	1	0	1	1	117	2.83772	0	0	0	60	2	1100.53	2200.05	3.01604	107.423	35927	35927	MS2	19/38	20121024_A3.raw
	High	DAPmFVVGVNEK	Unambiguous	2	2	LOC_Os04g40950.1 protein;LOC_Os02g38920.1 protein	M4(Oxidation)	HCD	1	0	1	1	235	2.83752	0	0	0	22	1	1321.65	1321.65	5.546	35.3393	11296	11296	MS2	17/22	20121024_A3.raw
	High	VPTVDVSVVDLTVR	Unambiguous	3	3	LOC_Os08g03290.1 protein;LOC_Os04g40950.1 protein;LOC_Os02g38920.1 protein		HCD	1	0	1	1	221	2.80558	0	0	8.12272	26	2	749.932	1498.86	5.92559	53.6097	18063	18063	MS2	15/26	20121024_A1.raw
	High	LVSWYDNEWGYSTR	Unambiguous	1	1	LOC_Os02g38920.1 protein		HCD	1	0	1	1	150	2.79843	0	0	16.0155	5	2	888.408	1775.81	4.05258	47.9766	16074	16074	MS2	14/26	20121024_A5.raw
	High	LEKPASYDQIK	Unambiguous	2	2	LOC_Os04g40950.1 protein;LOC_Os02g38920.1 protein		HCD	1	0	1	1	278	2.7971	0	0	8.94925	17	3	431.237	1291.7	4.82967	31.4059	9444	9444	MS2	16/40	20121024_A7.raw
	High	FGIVEGLMTTVHAITATQK	Unambiguous	2	2	LOC_Os04g40950.1 protein;LOC_Os02g38920.1 protein		HCD	1	0	1	1	123	2.72142	0	0	6.63308	60	3	673.034	2017.09	5.02211	72.3401	23895	23895	MS2	16/72	20121024_A7.raw
	High	AASFNIIPSSTGAAK	Unambiguous	3	3	LOC_Os08g03290.1 protein;LOC_Os04g40950.1 protein;LOC_Os02g38920.1 protein		HCD	1	0	1	1	178	2.71868	0	0	3.63123	3	2	717.886	1434.77	4.62595	37.0684	12015	12015	MS2	15/28	20121024_A5.raw
	High	AASFNIIPSSTGAAK	Unambiguous	3	3	LOC_Os08g03290.1 protein;LOC_Os04g40950.1 protein;LOC_Os02g38920.1 protein		HCD	1	0	1	1	165	2.71151	0	0	21.4894	2	2	717.887	1434.77	4.88119	34.9078	11129	11129	MS2	14/28	20121024_A3.raw
	High	AASFNIIPSSTGAAK	Unambiguous	3	3	LOC_Os08g03290.1 protein;LOC_Os04g40950.1 protein;LOC_Os02g38920.1 protein		HCD	1	0	1	1	197	2.69577	0	0	14.9945	4	2	717.887	1434.77	5.30659	35.9172	11525	11525	MS2	17/28	20121024_A3.raw
	High	LVSWYDNEWGYSTR	Unambiguous	1	1	LOC_Os02g38920.1 protein		HCD	1	0	1	1	162	2.69019	0	0	0	22	2	888.408	1775.81	3.15895	48.4907	16363	16363	MS2	14/26	20121024_A4.raw
	High	AASFNIIPSSTGAAK	Unambiguous	3	3	LOC_Os08g03290.1 protein;LOC_Os04g40950.1 protein;LOC_Os02g38920.1 protein		HCD	1	0	1	1	313	2.68833	0	0	7.65573	21	2	717.887	1434.77	5.47675	39.3839	13391	13391	MS2	12/28	20121024_A2.raw
	High	FGIVEGLMTTVHAITATQK	Unambiguous	2	2	LOC_Os04g40950.1 protein;LOC_Os02g38920.1 protein		HCD	1	0	1	1	153	2.68098	0	0	9.53575	60	3	673.035	2017.09	5.74832	72.8852	24406	24406	MS2	19/72	20121024_A1.raw
	High	AASFNIIPSSTGAAK	Unambiguous	3	3	LOC_Os08g03290.1 protein;LOC_Os04g40950.1 protein;LOC_Os02g38920.1 protein		HCD	1	0	1	1	135	2.66688	0	0	0	32	1	1434.77	1434.77	7.0601	36.9202	11969	11969	MS2	13/28	20121024_A4.raw
	High	AGIALSDTFVK	Unambiguous	1	1	LOC_Os02g38920.1 protein		HCD	1	0	1	1	167	2.66362	0	0	0	1	1	1121.63	1121.63	5.40235	37.9055	12371	12371	MS2	16/20	20121024_A3.raw
	High	DAPmFVVGVNEK	Unambiguous	2	2	LOC_Os04g40950.1 protein;LOC_Os02g38920.1 protein	M4(Oxidation)	HCD	1	0	1	1	334	2.64986	0	0	0	50	1	1321.65	1321.65	3.42168	36.1407	11626	11626	MS2	17/22	20121024_A5.raw
	High	LVSWYDNEWGYSTR	Unambiguous	1	1	LOC_Os02g38920.1 protein		HCD	1	0	1	1	165	2.6416	0	0	17.6668	21	2	888.409	1775.81	4.87746	47.9168	16160	16160	MS2	14/26	20121024_A4.raw
	High	LVSWYDNEWGYSTR	Unambiguous	1	1	LOC_Os02g38920.1 protein		HCD	1	0	1	1	166	2.62996	0	0	19.0717	4	2	888.411	1775.81	6.38975	47.4436	15999	15999	MS2	14/26	20121024_A3.raw
	High	AGIALSDTFVK	Unambiguous	1	1	LOC_Os02g38920.1 protein		HCD	1	0	1	1	246	2.62987	0	0	0	32	1	1121.63	1121.63	4.53168	38.5988	12654	12654	MS2	14/20	20121024_A5.raw
	High	LVSWYDNEWGYSTR	Unambiguous	1	1	LOC_Os02g38920.1 protein		HCD	1	0	1	1	159	2.62919	0	0	40.5451	16	2	888.41	1775.81	5.49613	50.066	16879	16879	MS2	13/26	20121024_A3.raw
	High	AGIALSDTFVK	Unambiguous	1	1	LOC_Os02g38920.1 protein		HCD	1	0	1	1	179	2.62751	0	0	23.4854	1	2	561.317	1121.63	6.42427	37.4568	12190	12190	MS2	13/20	20121024_A3.raw
	High	LVSWYDNEWGYSTR	Unambiguous	1	1	LOC_Os02g38920.1 protein		HCD	1	0	1	1	169	2.62056	0	0	34.1816	9	2	888.409	1775.81	5.15243	50.3077	16837	16837	MS2	14/26	20121024_A6.raw
	High	DAPMFVVGVNEK	Unambiguous	2	2	LOC_Os04g40950.1 protein;LOC_Os02g38920.1 protein		HCD	1	0	1	1	425	2.62048	0	0	0	49	1	1305.66	1305.66	6.58099	39.058	12865	12865	MS2	17/22	20121024_A3.raw
	High	AASFNIIPSSTGAAK	Unambiguous	3	3	LOC_Os08g03290.1 protein;LOC_Os04g40950.1 protein;LOC_Os02g38920.1 protein		HCD	1	0	1	1	350	2.61428	0	0	20.4269	33	2	717.889	1434.77	8.1993	42.3168	13973	13973	MS2	12/28	20121024_A1.raw
	High	LVSWYDNEWGYSTR	Unambiguous	1	1	LOC_Os02g38920.1 protein		HCD	1	0	1	1	192	2.60635	0	0	18.1675	38	2	888.409	1775.81	4.53376	50.6938	17709	17709	MS2	14/26	20121024_A2.raw
	High	NPEEIPWAAAGAEYVVESTGVFTDKDK	Unambiguous	1	1	LOC_Os02g38920.1 protein		HCD	1	0	1	1	69	2.60321	0	1		56	2	1462.21	2923.41	3.5106	66.1019	21720	21720	MS2	18/52	20121024_A6.raw
	High	AGIALSDTFVK	Unambiguous	1	1	LOC_Os02g38920.1 protein		HCD	1	0	1	1	245	2.59207	0	0	16.513	4	2	561.317	1121.63	5.22711	38.8088	12758	12758	MS2	11/20	20121024_A4.raw
	High	AGIALSDTFVK	Unambiguous	1	1	LOC_Os02g38920.1 protein		HCD	1	0	1	1	244	2.58422	0	0	26.1877	42	2	561.317	1121.63	5.44477	45.8454	14859	14859	MS2	12/20	20121024_A7.raw
	High	LEKPASYDQIK	Unambiguous	2	2	LOC_Os04g40950.1 protein;LOC_Os02g38920.1 protein		HCD	1	0	1	1	269	2.58134	0	0	27.5443	6	3	431.237	1291.7	4.61703	28.5807	8459	8459	MS2	13/40	20121024_A6.raw
	High	AGIALSDTFVK	Unambiguous	1	1	LOC_Os02g38920.1 protein		HCD	1	0	1	1	246	2.58018	0	0	0	20	2	561.315	1121.62	1.85328	42.0878	14514	14514	MS2	11/20	20121024_A2.raw
	High	LVSWYDNEWGYSTR	Unambiguous	1	1	LOC_Os02g38920.1 protein		HCD	1	0	1	1	175	2.57558	0	0	0	60	2	888.41	1775.81	6.25227	54.331	17772	17772	MS2	14/26	20121024_A7.raw
	High	AGIALSDTFVK	Unambiguous	1	1	LOC_Os02g38920.1 protein		HCD	1	0	1	1	216	2.57382	0	0	35.2227	60	1	1121.63	1121.63	8.88498	46.0579	14930	14930	MS2	15/20	20121024_A7.raw
	High	LVSWYDNEWGYSTR	Unambiguous	1	1	LOC_Os02g38920.1 protein		HCD	1	0	1	1	163	2.57268	0	0	31.6249	17	2	888.408	1775.81	3.9151	49.2593	16608	16608	MS2	13/26	20121024_A3.raw
	High	LEKPASYDQIK	Unambiguous	2	2	LOC_Os04g40950.1 protein;LOC_Os02g38920.1 protein		HCD	1	0	1	1	272	2.56525	0	0	58.6517	12	3	431.237	1291.7	4.97142	27.6073	7985	7985	MS2	14/40	20121024_A4.raw
	High	AGIALSDTFVK	Unambiguous	1	1	LOC_Os02g38920.1 protein		HCD	1	0	1	1	265	2.56265	0	0	0	42	1	1121.62	1121.62	3.76985	41.6983	13805	13805	MS2	17/20	20121024_A6.raw
	High	VPTVDVSVVDLTVR	Unambiguous	3	3	LOC_Os08g03290.1 protein;LOC_Os04g40950.1 protein;LOC_Os02g38920.1 protein		HCD	1	0	1	1	66	2.54963	0	0	40.1673	50	2	749.932	1498.86	5.43694	107.328	35884	35884	MS2	15/26	20121024_A3.raw
	High	AASFNIIPSSTGAAK	Unambiguous	3	3	LOC_Os08g03290.1 protein;LOC_Os04g40950.1 protein;LOC_Os02g38920.1 protein		HCD	1	0	1	1	185	2.5311	0	0	9.82532	17	2	717.887	1434.77	5.90215	39.0862	12833	12833	MS2	13/28	20121024_A6.raw
	High	FGIVEGLMTTVHAITATQK	Unambiguous	2	2	LOC_Os04g40950.1 protein;LOC_Os02g38920.1 protein		HCD	1	0	1	1	102	2.50916	0	0	16.8664	60	2	1009.05	2017.09	5.08929	72.9499	24101	24101	MS2	11/36	20121024_A7.raw
	High	VPTVDVSVVDLTVR	Unambiguous	3	3	LOC_Os08g03290.1 protein;LOC_Os04g40950.1 protein;LOC_Os02g38920.1 protein		HCD	1	0	1	1	81	2.50543	0	0	31.4534	60	2	749.933	1498.86	6.98433	107.836	36082	36082	MS2	12/26	20121024_A3.raw
	High	LVSWYDNEWGYSTR	Unambiguous	1	1	LOC_Os02g38920.1 protein		HCD	1	0	1	1	156	2.50194	0	0	17.9013	1	2	888.409	1775.81	4.67124	46.8821	15797	15797	MS2	14/26	20121024_A3.raw
	High	YDTVHGQWK	Unambiguous	3	3	LOC_Os08g03290.1 protein;LOC_Os04g40950.1 protein;LOC_Os02g38920.1 protein		HCD	1	0	1	1	237	2.48288	0	0	48.2287	24	2	567.274	1133.54	3.0699	28.5021	8634	8634	MS2	11/16	20121024_A2.raw
	High	DAPMFVVGVNEK	Unambiguous	2	2	LOC_Os04g40950.1 protein;LOC_Os02g38920.1 protein		HCD	1	0	1	1	378	2.48106	0	0	0	46	1	1305.65	1305.65	-0.244012	39.9872	13226	13226	MS2	17/22	20121024_A5.raw
	High	LEKPASYDQIK	Unambiguous	2	2	LOC_Os04g40950.1 protein;LOC_Os02g38920.1 protein		HCD	1	0	1	1	236	2.47876	0	0	30.6732	4	3	431.237	1291.7	4.75879	27.7575	8001	8001	MS2	15/40	20121024_A5.raw
	High	DAPMFVVGVNEK	Unambiguous	2	2	LOC_Os04g40950.1 protein;LOC_Os02g38920.1 protein		HCD	1	0	1	1	398	2.46075	0	0	0	11	2	653.327	1305.65	-2.54492	39.9555	13214	13214	MS2	14/22	20121024_A5.raw
	High	AGIALSDTFVK	Unambiguous	1	1	LOC_Os02g38920.1 protein		HCD	1	0	1	1	245	2.43385	0	0	15.0674	9	2	561.316	1121.63	4.79178	41.6619	13787	13787	MS2	12/20	20121024_A6.raw
	High	VPTVDVSVVDLTVR	Unambiguous	3	3	LOC_Os08g03290.1 protein;LOC_Os04g40950.1 protein;LOC_Os02g38920.1 protein		HCD	1	0	1	1	67	2.40598	0	0	0	32	1	1498.85	1498.85	1.00731	51.3874	17304	17304	MS2	18/26	20121024_A3.raw
	High	DAPMFVVGVNEK	Unambiguous	2	2	LOC_Os04g40950.1 protein;LOC_Os02g38920.1 protein		HCD	1	0	1	1	313	2.3671	0	0	0	15	1	1305.66	1305.66	4.80463	39.5652	13074	13074	MS2	17/22	20121024_A3.raw
	High	YDTVHGQWK	Unambiguous	3	3	LOC_Os08g03290.1 protein;LOC_Os04g40950.1 protein;LOC_Os02g38920.1 protein		HCD	1	0	1	1	189	2.35909	0	0	27.4615	11	3	378.519	1133.54	4.91567	27.5191	8039	8039	MS2	11/32	20121024_A6.raw
	High	VPTVDVSVVDLTVR	Unambiguous	3	3	LOC_Os08g03290.1 protein;LOC_Os04g40950.1 protein;LOC_Os02g38920.1 protein		HCD	1	0	1	1	90	2.34384	0	0	0	18	1	1498.86	1498.86	7.92988	50.8785	17134	17134	MS2	18/26	20121024_A3.raw
	High	AASFNIIPSSTGAAK	Unambiguous	3	3	LOC_Os08g03290.1 protein;LOC_Os04g40950.1 protein;LOC_Os02g38920.1 protein		HCD	1	0	1	1	166	2.33763	0	0	46.7419	15	2	717.89	1434.77	9.73072	42.7928	13805	13805	MS2	14/28	20121024_A7.raw
	High	AASFNIIPSSTGAAK	Unambiguous	3	3	LOC_Os08g03290.1 protein;LOC_Os04g40950.1 protein;LOC_Os02g38920.1 protein		HCD	1	0	1	1	98	2.32209	0	0	0	1	1	1434.77	1434.77	4.76295	35.4819	11350	11350	MS2	14/28	20121024_A3.raw
	High	EVAVFGcR	Unambiguous	1	1	LOC_Os02g38920.1 protein	C7(Carbamidomethyl)	HCD	1	0	1	1	190	2.32146	0	0	38.1695	30	1	937.461	937.461	5.39256	31.7063	9765	9765	MS2	11/14	20121024_A6.raw
LOC_Os03g57960.1 protein	cupin domain containing protein, expressed	902.267	52.98	1	20	20	254	470	52.0942	7.25439
	Confidence Level	Sequence	PSM Ambiguity	# Proteins	# Protein Groups	Protein Group Accessions	Modifications	Activation Type	ΔScore	ΔCn	Rank	Search Engine Rank	Peptides Matched	XCorr	Probability	# Missed Cleavages	Isolation Interference [%]	Ion Inject Time [ms]	Charge	m/z [Da]	MH+ [Da]	ΔM [ppm]	RT [min]	First Scan	Last Scan	MS Order	Ions Matched	Spectrum File
	High	FSVLERFPDEQVVGAAVGGYR	Unambiguous	1	1	LOC_Os03g57960.1 protein		HCD	1	0	1	1	300	6.05622	0	1	0	7	3	766.066	2296.18	4.40463	51.242	17283	17283	MS2	27/80	20121024_A4.raw
	High	FSVLERFPDEQVVGAAVGGYR	Unambiguous	1	1	LOC_Os03g57960.1 protein		HCD	1	0	1	1	308	5.8383	0	1	8.44749	13	3	766.065	2296.18	4.24514	53.6059	18691	18691	MS2	23/80	20121024_A2.raw
	High	FSVLERFPDEQVVGAAVGGYR	Unambiguous	1	1	LOC_Os03g57960.1 protein		HCD	1	0	1	1	233	5.8068	0	1	30.0437	25	3	766.067	2296.19	6.79691	54.0723	18052	18052	MS2	23/80	20121024_A6.raw
	High	FSVLERFPDEQVVGAAVGGYR	Unambiguous	1	1	LOC_Os03g57960.1 protein		HCD	1	0	1	1	250	5.60628	0	1	0	14	3	766.066	2296.18	5.04257	49.2068	16591	16591	MS2	25/80	20121024_A3.raw
	High	AFLQPSHYDADEVFYVKEGEGVIVLLR	Unambiguous	1	1	LOC_Os03g57960.1 protein		HCD	1	0	1	1	107	5.51192	0	1	9.89621	23	3	1032.21	3094.6	4.86961	58.6926	19586	19586	MS2	27/104	20121024_A4.raw
	High	FSVLERFPDEQVVGAAVGGYR	Unambiguous	1	1	LOC_Os03g57960.1 protein		HCD	1	0	1	1	229	5.40589	0	1	11.4527	4	3	766.065	2296.18	3.92617	50.7279	17125	17125	MS2	24/80	20121024_A4.raw
	High	LAVVLQGSGYFEMAcPHVSGGGSSER	Unambiguous	1	1	LOC_Os03g57960.1 protein	C15(Carbamidomethyl)	HCD	1	0	1	1	90	5.34814	0	0	29.9792	18	3	899.095	2695.27	3.95729	50.5509	17070	17070	MS2	24/100	20121024_A4.raw
	High	FSVLERFPDEQVVGAAVGGYR	Unambiguous	1	1	LOC_Os03g57960.1 protein		HCD	1	0	1	1	299	5.32627	0	1	6.17736	6	3	766.066	2296.18	5.12232	50.7687	17006	17006	MS2	23/80	20121024_A5.raw
	High	LAVVLQGSGYFEMAcPHVSGGGSSER	Unambiguous	1	1	LOC_Os03g57960.1 protein	C15(Carbamidomethyl)	HCD	1	0	1	1	155	5.32046	0	0	66.5245	21	3	899.096	2695.27	4.97633	45.0629	15163	15163	MS2	26/100	20121024_A3.raw
	High	FSVLERFPDEQVVGAAVGGYR	Unambiguous	1	1	LOC_Os03g57960.1 protein		HCD	1	0	1	1	301	5.24647	0	1	5.20519	42	3	766.067	2296.19	6.79691	56.6666	19111	19111	MS2	21/80	20121024_A1.raw
	High	EGDAmVIPAGAIVYSANTHSSK	Unambiguous	1	1	LOC_Os03g57960.1 protein	M5(Oxidation)	HCD	1	0	1	1	177	5.15622	0	0	0	10	3	745.368	2234.09	5.55694	36.6059	11815	11815	MS2	25/84	20121024_A3.raw
	High	GGGGGSGSEWEIKPSSLTGK	Unambiguous	1	1	LOC_Os03g57960.1 protein		HCD	1	0	1	1	189	5.10183	0	0	0	0	3	630.981	1890.93	4.28415	34.6391	11021	11021	MS2	28/76	20121024_A4.raw
	High	VVmLLNPVSTPGHFEEYFPVGGDRPESFFSAFSDDVLQAAFNTR	Unambiguous	1	1	LOC_Os03g57960.1 protein	M3(Oxidation)	HCD	1	0	1	1	81	5.05885	0	0	0	4	4	1227.35	4906.37	4.8499	74.3695	24073	24073	MS2	26/258	20121024_A3.raw
	High	GGGGGSGSEWEIKPSSLTGK	Unambiguous	1	1	LOC_Os03g57960.1 protein		HCD	1	0	1	1	245	5.04449	0	0	19.682	14	3	630.981	1890.93	4.86515	40.4363	13249	13249	MS2	23/76	20121024_A1.raw
	High	LAVVLQGSGYFEMAcPHVSGGGSSER	Unambiguous	1	1	LOC_Os03g57960.1 protein	C15(Carbamidomethyl)	HCD	1	0	1	1	98	4.99769	0	0	0	25	3	899.096	2695.27	4.84046	46.7317	15734	15734	MS2	25/100	20121024_A4.raw
	High	LAVVLQGSGYFEMAcPHVSGGGSSER	Unambiguous	1	1	LOC_Os03g57960.1 protein	C15(Carbamidomethyl)	HCD	1	0	1	1	92	4.97844	0	0	0	23	3	899.096	2695.27	5.1122	49.7638	16778	16778	MS2	24/100	20121024_A3.raw
	High	EGDAmVIPAGAIVYSANTHSSK	Unambiguous	1	1	LOC_Os03g57960.1 protein	M5(Oxidation)	HCD	1	0	1	1	166	4.96811	0	0	20.4202	21	3	745.368	2234.09	5.80282	39.8763	13142	13142	MS2	20/84	20121024_A6.raw
	High	LAVVLQGSGYFEMAcPHVSGGGSSER	Unambiguous	1	1	LOC_Os03g57960.1 protein	C15(Carbamidomethyl)	HCD	1	0	1	1	86	4.96579	0	0	6.53279	11	3	899.096	2695.27	4.56871	47.7461	16094	16094	MS2	27/100	20121024_A4.raw
	High	GGGGGSGSEWEIKPSSLTGK	Unambiguous	1	1	LOC_Os03g57960.1 protein		HCD	1	0	1	1	240	4.9591	0	0	35.9361	19	3	630.981	1890.93	4.96198	37.3137	12515	12515	MS2	20/76	20121024_A2.raw
	High	LAVVLQGSGYFEMAcPHVSGGGSSER	Unambiguous	1	1	LOC_Os03g57960.1 protein	C15(Carbamidomethyl)	HCD	1	0	1	1	98	4.95876	0	0	21.7937	23	3	899.097	2695.28	5.45187	48.2968	16275	16275	MS2	24/100	20121024_A3.raw
	High	LAVVLQGSGYFEMAcPHVSGGGSSER	Unambiguous	1	1	LOC_Os03g57960.1 protein	C15(Carbamidomethyl)	HCD	1	0	1	1	96	4.94667	0	0	0	20	3	899.097	2695.28	5.45187	51.2197	17275	17275	MS2	24/100	20121024_A4.raw
	High	LAVVLQGSGYFEMAcPHVSGGGSSER	Unambiguous	1	1	LOC_Os03g57960.1 protein	C15(Carbamidomethyl)	HCD	1	0	1	1	135	4.91689	0	0	0	28	3	899.096	2695.27	4.70458	47.7579	16106	16106	MS2	23/100	20121024_A3.raw
	High	LAVVLQGSGYFEMAcPHVSGGGSSER	Unambiguous	1	1	LOC_Os03g57960.1 protein	C15(Carbamidomethyl)	HCD	1	0	1	1	94	4.91204	0	0	74.0889	13	3	899.096	2695.27	4.77252	48.2505	16276	16276	MS2	27/100	20121024_A4.raw
	High	EGDAmVIPAGAIVYSANTHSSK	Unambiguous	1	1	LOC_Os03g57960.1 protein	M5(Oxidation)	HCD	1	0	1	1	130	4.88086	0	0	3.55211	7	3	745.366	2234.08	3.09815	37.8452	12344	12344	MS2	22/84	20121024_A4.raw
	High	LAVVLQGSGYFEMAcPHVSGGGSSER	Unambiguous	1	1	LOC_Os03g57960.1 protein	C15(Carbamidomethyl)	HCD	1	0	1	1	85	4.85588	0	0	1.75199	5	3	899.096	2695.27	4.29697	47.2397	15914	15914	MS2	26/100	20121024_A4.raw
	High	LAVVLQGSGYFEMAcPHVSGGGSSER	Unambiguous	1	1	LOC_Os03g57960.1 protein	C15(Carbamidomethyl)	HCD	1	0	1	1	96	4.85496	0	0	12.1266	29	3	899.096	2695.27	4.43284	49.5928	16584	16584	MS2	28/100	20121024_A6.raw
	High	LAVVLQGSGYFEMAcPHVSGGGSSER	Unambiguous	1	1	LOC_Os03g57960.1 protein	C15(Carbamidomethyl)	HCD	1	0	1	1	80	4.83858	0	0	32.8879	31	3	899.097	2695.28	5.72362	54.2768	18259	18259	MS2	22/100	20121024_A4.raw
	High	GGGGGSGSEWEIKPSSLTGK	Unambiguous	1	1	LOC_Os03g57960.1 protein		HCD	1	0	1	1	202	4.82359	0	0	14.9892	3	3	630.981	1890.93	4.86515	33.5935	10537	10537	MS2	26/76	20121024_A3.raw
	High	AFLQPSHYDADEVFYVKEGEGVIVLLR	Unambiguous	1	1	LOC_Os03g57960.1 protein		HCD	1	0	1	1	107	4.8021	0	1	11.273	16	4	774.405	3094.6	3.39437	58.4356	19522	19522	MS2	25/156	20121024_A4.raw
	High	LAVVLQGSGYFEMAcPHVSGGGSSER	Unambiguous	1	1	LOC_Os03g57960.1 protein	C15(Carbamidomethyl)	HCD	1	0	1	1	83	4.79879	0	0	0	20	3	899.096	2695.27	4.77252	46.6119	15702	15702	MS2	26/100	20121024_A3.raw
	High	LAVVLQGSGYFEMAcPHVSGGGSSER	Unambiguous	1	1	LOC_Os03g57960.1 protein	C15(Carbamidomethyl)	HCD	1	0	1	1	89	4.78912	0	0	0	31	3	899.094	2695.27	2.2589	52.0447	17549	17549	MS2	26/100	20121024_A4.raw
	High	LAVVLQGSGYFEMAcPHVSGGGSSER	Unambiguous	1	1	LOC_Os03g57960.1 protein	C15(Carbamidomethyl)	HCD	1	0	1	1	89	4.73504	0	0	17.5144	20	3	899.095	2695.27	3.64303	49.9642	16865	16865	MS2	23/100	20121024_A4.raw
	High	LAVVLQGSGYFEMAcPHVSGGGSSER	Unambiguous	1	1	LOC_Os03g57960.1 protein	C15(Carbamidomethyl)	HCD	1	0	1	1	103	4.73422	0	0	77.7184	36	3	899.096	2695.27	5.18013	56.642	18979	18979	MS2	25/100	20121024_A4.raw
	High	GGGGGSGSEWEIKPSSLTGK	Unambiguous	1	1	LOC_Os03g57960.1 protein		HCD	1	0	1	1	239	4.72223	0	0	22.8184	7	3	630.981	1890.93	4.67148	33.0835	10307	10307	MS2	24/76	20121024_A3.raw
	High	EGDAmVIPAGAIVYSANTHSSK	Unambiguous	1	1	LOC_Os03g57960.1 protein	M5(Oxidation)	HCD	1	0	1	1	263	4.66692	0	0	0	16	3	745.367	2234.09	5.14714	42.9329	14207	14207	MS2	23/84	20121024_A1.raw
	High	FSVLERFPDEQVVGAAVGGYR	Unambiguous	1	1	LOC_Os03g57960.1 protein		HCD	1	0	1	1	218	4.63514	0	1	0	60	3	766.067	2296.19	6.07923	57.8955	19014	19014	MS2	23/80	20121024_A7.raw
	High	GGGGGSGSEWEIKPSSLTGK	Unambiguous	1	1	LOC_Os03g57960.1 protein		HCD	1	0	1	1	246	4.62269	0	0	28.8687	2	3	630.981	1890.93	4.57465	34.5841	10943	10943	MS2	25/76	20121024_A5.raw
	High	EGDAmVIPAGAIVYSANTHSSK	Unambiguous	1	1	LOC_Os03g57960.1 protein	M5(Oxidation)	HCD	1	0	1	1	143	4.506	0	0	3.12794	11	3	745.367	2234.09	5.06518	39.9581	13645	13645	MS2	25/84	20121024_A2.raw
	High	LAVVLQGSGYFEMAcPHVSGGGSSER	Unambiguous	1	1	LOC_Os03g57960.1 protein	C15(Carbamidomethyl)	HCD	1	0	1	1	145	4.50486	0	0	79.7539	29	3	899.095	2695.27	3.82142	48.8308	16463	16463	MS2	24/100	20121024_A3.raw
	High	LAVVLQGSGYFEMAcPHVSGGGSSER	Unambiguous	1	1	LOC_Os03g57960.1 protein	C15(Carbamidomethyl)	HCD	1	0	1	1	116	4.49687	0	0	10.354	18	3	899.095	2695.27	3.27794	47.1575	15904	15904	MS2	26/100	20121024_A3.raw
	High	LAVVLQGSGYFEMAcPHVSGGGSSER	Unambiguous	1	1	LOC_Os03g57960.1 protein	C15(Carbamidomethyl)	HCD	1	0	1	1	99	4.49221	0	0	0	30	3	899.098	2695.28	6.53884	53.2057	17921	17921	MS2	24/100	20121024_A4.raw
	High	LAVVLQGSGYFEmAcPHVSGGGSSER	Unambiguous	1	1	LOC_Os03g57960.1 protein	M13(Oxidation); C15(Carbamidomethyl)	HCD	1	0	1	1	108	4.48873	0	0	0	24	3	904.426	2711.26	3.08555	45.7221	15206	15206	MS2	22/100	20121024_A6.raw
	High	AFLQPSHYDADEVFYVK	Unambiguous	1	1	LOC_Os03g57960.1 protein		HCD	1	0	1	1	260	4.47003	0	0	10.9605	27	2	1014.99	2028.98	5.73087	44.5503	14980	14980	MS2	21/32	20121024_A4.raw
	High	AFLQPSHYDADEVFYVK	Unambiguous	1	1	LOC_Os03g57960.1 protein		HCD	1	0	1	1	242	4.43506	0	0	0	21	2	1015	2028.99	7.7764	43.2671	14504	14504	MS2	22/32	20121024_A3.raw
	High	LAVVLQGSGYFEMAcPHVSGGGSSER	Unambiguous	1	1	LOC_Os03g57960.1 protein	C15(Carbamidomethyl)	HCD	1	0	1	1	145	4.43427	0	0	31.6887	21	3	899.096	2695.27	4.90839	46.0983	15529	15529	MS2	22/100	20121024_A3.raw
	High	LAVVLQGSGYFEMAcPHVSGGGSSER	Unambiguous	1	1	LOC_Os03g57960.1 protein	C15(Carbamidomethyl)	HCD	1	0	1	1	101	4.43331	0	0	79.4683	17	3	899.096	2695.27	5.04426	48.7572	16452	16452	MS2	23/100	20121024_A4.raw
	High	LAVVLQGSGYFEMAcPHVSGGGSSER	Unambiguous	1	1	LOC_Os03g57960.1 protein	C15(Carbamidomethyl)	HCD	1	0	1	1	102	4.42426	0	0	0	32	3	899.096	2695.27	5.38394	49.6209	17339	17339	MS2	26/100	20121024_A2.raw
	High	GGGGGSGSEWEIKPSSLTGK	Unambiguous	1	1	LOC_Os03g57960.1 protein		HCD	1	0	1	1	258	4.39204	0	0	25.1452	21	3	630.982	1890.93	6.22081	34.132	10821	10821	MS2	23/76	20121024_A4.raw
	High	FPDEQVVGAAVGGYRVAVLEAAPR	Unambiguous	1	1	LOC_Os03g57960.1 protein		HCD	1	0	1	1	135	4.31239	0	1	5.43668	22	3	824.443	2471.32	4.40549	54.2113	18237	18237	MS2	22/92	20121024_A4.raw
	High	LAVVLQGSGYFEmAcPHVSGGGSSER	Unambiguous	1	1	LOC_Os03g57960.1 protein	M13(Oxidation); C15(Carbamidomethyl)	HCD	1	0	1	1	104	4.29714	0	0	78.0968	16	3	904.426	2711.26	2.74787	43.014	14435	14435	MS2	22/100	20121024_A4.raw
	High	FPDEQVVGAAVGGYR	Unambiguous	1	1	LOC_Os03g57960.1 protein		HCD	1	0	1	1	220	4.26185	0	0	1.69182	3	3	522.266	1564.78	5.05443	43.3851	14573	14573	MS2	21/56	20121024_A4.raw
	High	QREGGEITTAPEEQIR	Unambiguous	1	1	LOC_Os03g57960.1 protein		HCD	1	0	1	1	262	4.24193	0	1	0	26	3	605.31	1813.92	6.72608	30.2902	9440	9440	MS2	19/60	20121024_A2.raw
	High	EADRVLAAQPEQILLR	Unambiguous	1	1	LOC_Os03g57960.1 protein		HCD	1	0	1	1	74	4.23924	0	1	5.58857	20	3	608.013	1822.03	4.22154	44.1942	14709	14709	MS2	18/60	20121024_A6.raw
	High	EGDAmVIPAGAIVYSANTHSSK	Unambiguous	1	1	LOC_Os03g57960.1 protein	M5(Oxidation)	HCD	1	0	1	1	201	4.2139	0	0	12.0092	4	3	745.366	2234.08	3.50795	36.0874	11605	11605	MS2	20/84	20121024_A3.raw
	High	LAVVLQGSGYFEMAcPHVSGGGSSER	Unambiguous	1	1	LOC_Os03g57960.1 protein	C15(Carbamidomethyl)	HCD	1	0	1	1	100	4.20817	0	0	0	23	3	899.096	2695.27	4.84046	45.5665	15347	15347	MS2	26/100	20121024_A3.raw
	High	AFLQPSHYDADEVFYVK	Unambiguous	1	1	LOC_Os03g57960.1 protein		HCD	1	0	1	1	240	4.18036	0	0	0.67561	1	2	1014.99	2028.98	4.76826	45.0604	15147	15147	MS2	20/32	20121024_A4.raw
	High	QREGGEITTAPEEQIR	Unambiguous	1	1	LOC_Os03g57960.1 protein		HCD	1	0	1	1	256	4.16477	0	1	32.5526	17	3	605.312	1813.92	9.35062	28.5202	8310	8310	MS2	19/60	20121024_A5.raw
	High	GGGGGSGSEWEIKPSSLTGK	Unambiguous	1	1	LOC_Os03g57960.1 protein		HCD	1	0	1	1	135	4.16205	0	0	0	20	2	945.969	1890.93	5.51781	34.9386	11089	11089	MS2	24/38	20121024_A5.raw
	High	FPDEQVVGAAVGGYRVAVLEAAPR	Unambiguous	1	1	LOC_Os03g57960.1 protein		HCD	1	0	1	1	202	4.1619	0	1	12.1531	42	3	824.442	2471.31	2.84956	57.4247	19956	19956	MS2	19/92	20121024_A2.raw
	High	LAVVLQGSGYFEmAcPHVSGGGSSER	Unambiguous	1	1	LOC_Os03g57960.1 protein	M13(Oxidation); C15(Carbamidomethyl)	HCD	1	0	1	1	108	4.1506	0	0	0	18	3	904.429	2711.27	6.25968	42.5022	14225	14225	MS2	22/100	20121024_A4.raw
	High	FPDEQVVGAAVGGYR	Unambiguous	1	1	LOC_Os03g57960.1 protein		HCD	1	0	1	1	306	4.13598	0	0	38.846	8	3	522.267	1564.79	6.57563	43.1436	14409	14409	MS2	18/56	20121024_A5.raw
	High	GGGGGSGSEWEIKPSSLTGK	Unambiguous	1	1	LOC_Os03g57960.1 protein		HCD	1	0	1	1	281	4.12139	0	0	32.5052	23	3	630.982	1890.93	5.93031	37.2361	12090	12090	MS2	23/76	20121024_A6.raw
	High	QREGGEITTAPEEQIR	Unambiguous	1	1	LOC_Os03g57960.1 protein		HCD	1	0	1	1	253	4.09935	0	1	24.529	16	3	605.31	1813.91	5.81758	29.9981	9076	9076	MS2	22/60	20121024_A6.raw
	High	GGGGGSGSEWEIKPSSLTGK	Unambiguous	1	1	LOC_Os03g57960.1 protein		HCD	1	0	1	1	110	4.07093	0	0	0	19	2	945.97	1890.93	7.32536	37.33	12519	12519	MS2	21/38	20121024_A2.raw
	High	AFLQPSHYDADEVFYVK	Unambiguous	1	1	LOC_Os03g57960.1 protein		HCD	1	0	1	1	173	4.0555	0	0	3.17036	2	3	676.998	2028.98	3.97951	45.3347	15162	15162	MS2	19/64	20121024_A5.raw
	High	GGGGGSGSEWEIKPSSLTGK	Unambiguous	1	1	LOC_Os03g57960.1 protein		HCD	1	0	1	1	178	4.03297	0	0	0	8	2	945.969	1890.93	5.71148	33.6075	10545	10545	MS2	21/38	20121024_A3.raw
	High	QREGGEITTAPEEQIR	Unambiguous	1	1	LOC_Os03g57960.1 protein		HCD	1	0	1	1	232	4.02836	0	1	2.60361	6	3	605.31	1813.92	6.3223	28.3778	8285	8285	MS2	22/60	20121024_A3.raw
	High	FPDEQVVGAAVGGYR	Unambiguous	1	1	LOC_Os03g57960.1 protein		HCD	1	0	1	1	253	4.01974	0	0	4.28407	6	3	522.266	1564.78	5.52249	42.5031	14211	14211	MS2	22/56	20121024_A3.raw
	High	FPDEQVVGAAVGGYR	Unambiguous	1	1	LOC_Os03g57960.1 protein		HCD	1	0	1	1	212	4.01714	0	0	3.81788	15	3	522.266	1564.78	5.63951	45.6916	15192	15192	MS2	21/56	20121024_A6.raw
	High	EGDAMVIPAGAIVYSANTHSSK	Unambiguous	1	1	LOC_Os03g57960.1 protein		HCD	1	0	1	1	218	4.01127	0	0	14.6669	11	3	740.035	2218.09	4.40518	44.132	15335	15335	MS2	23/84	20121024_A2.raw
	High	QREGGEITTAPEEQIR	Unambiguous	1	1	LOC_Os03g57960.1 protein		HCD	1	0	1	1	267	3.98312	0	1	7.36899	9	3	605.31	1813.92	6.12042	32.2009	9922	9922	MS2	19/60	20121024_A1.raw
	High	HGGEGGRPYHLGEESFR	Unambiguous	1	1	LOC_Os03g57960.1 protein		HCD	1	0	1	1	193	3.98186	0	0	12.3328	2	4	471.976	1884.88	5.31937	29.4131	8794	8794	MS2	21/96	20121024_A6.raw
	High	FPDEQVVGAAVGGYR	Unambiguous	1	1	LOC_Os03g57960.1 protein		HCD	1	0	1	1	249	3.96424	0	0	53.7633	9	3	522.266	1564.78	5.05443	42.0014	14027	14027	MS2	18/56	20121024_A3.raw
	High	EGDAmVIPAGAIVYSANTHSSK	Unambiguous	1	1	LOC_Os03g57960.1 protein	M5(Oxidation)	HCD	1	0	1	1	210	3.92796	0	0	32.3912	6	3	745.367	2234.09	4.57342	37.3131	12126	12126	MS2	17/84	20121024_A4.raw
	High	HGGEGGRPYHLGEESFR	Unambiguous	1	1	LOC_Os03g57960.1 protein		HCD	1	0	1	1	213	3.90913	0	0	18.9941	3	4	471.976	1884.88	4.9308	29.6576	9176	9176	MS2	19/96	20121024_A2.raw
	High	LAVVLQGSGYFEmAcPHVSGGGSSER	Unambiguous	1	1	LOC_Os03g57960.1 protein	M13(Oxidation); C15(Carbamidomethyl)	HCD	1	0	1	1	102	3.90325	0	0	30.6549	20	3	904.425	2711.26	1.46471	42.3388	14157	14157	MS2	19/100	20121024_A3.raw
	High	AFLQPSHYDADEVFYVK	Unambiguous	1	1	LOC_Os03g57960.1 protein		HCD	1	0	1	1	237	3.89156	0	0	0	14	2	1015	2028.98	6.99429	45.572	15323	15323	MS2	22/32	20121024_A4.raw
	High	GGGGGSGSEWEIKPSSLTGK	Unambiguous	1	1	LOC_Os03g57960.1 protein		HCD	1	0	1	1	125	3.88457	0	0	0	27	2	945.967	1890.93	4.29126	34.4134	10879	10879	MS2	21/38	20121024_A5.raw
	High	GGGGGSGSEWEIKPSSLTGK	Unambiguous	1	1	LOC_Os03g57960.1 protein		HCD	1	0	1	1	181	3.87104	0	0	0	18	2	945.967	1890.93	4.35582	34.1517	10831	10831	MS2	20/38	20121024_A4.raw
	High	GGGGGSGSEWEIKPSSLTGK	Unambiguous	1	1	LOC_Os03g57960.1 protein		HCD	1	0	1	1	220	3.87014	0	0		60	2	945.969	1890.93	6.53779	40.4153	13242	13242	MS2	20/38	20121024_A1.raw
	High	AFLQPSHYDADEVFYVK	Unambiguous	1	1	LOC_Os03g57960.1 protein		HCD	1	0	1	1	337	3.86066	0	0	0	28	2	1014.99	2028.98	3.20401	44.2965	14877	14877	MS2	19/32	20121024_A3.raw
	High	AFLQPSHYDADEVFYVK	Unambiguous	1	1	LOC_Os03g57960.1 protein		HCD	1	0	1	1	249	3.83211	0	0	12.6199	11	3	676.998	2028.98	4.9722	47.7569	16704	16704	MS2	18/64	20121024_A2.raw
	High	HGGEGGRPYHLGEESFR	Unambiguous	1	1	LOC_Os03g57960.1 protein		HCD	1	0	1	1	201	3.82617	0	0	12.3777	2	4	471.976	1884.88	5.51366	27.8888	8060	8060	MS2	20/96	20121024_A5.raw
	High	AFLQPSHYDADEVFYVK	Unambiguous	1	1	LOC_Os03g57960.1 protein		HCD	1	0	1	1	246	3.81301	0	0	48.9999	5	2	1014.99	2028.98	4.82842	44.9815	15029	15029	MS2	17/32	20121024_A5.raw
	High	EADRVLAAQPEQILLR	Unambiguous	1	1	LOC_Os03g57960.1 protein		HCD	1	0	1	1	75	3.80853	0	1	7.60803	22	3	608.013	1822.03	4.12105	48.3963	15757	15757	MS2	16/60	20121024_A7.raw
	High	FPDEQVVGAAVGGYR	Unambiguous	1	1	LOC_Os03g57960.1 protein		HCD	1	0	1	1	287	3.80498	0	0	10.485	29	2	782.895	1564.78	5.10202	45.5967	15157	15157	MS2	17/28	20121024_A6.raw
	High	EGDAMVIPAGAIVYSANTHSSK	Unambiguous	1	1	LOC_Os03g57960.1 protein		HCD	1	0	1	1	46	3.79269	0	0	0	11	2	1109.55	2218.09	5.45688	41.0953	13700	13700	MS2	17/42	20121024_A4.raw
	High	AFLQPSHYDADEVFYVK	Unambiguous	1	1	LOC_Os03g57960.1 protein		HCD	1	0	1	1	180	3.77669	0	0	0.880095	2	3	676.998	2028.98	5.24293	45.5618	15318	15318	MS2	18/64	20121024_A4.raw
	High	EGGEITTAPEEQIR	Unambiguous	1	1	LOC_Os03g57960.1 protein		HCD	1	0	1	1	250	3.76821	0	0	6.76659	20	2	765.379	1529.75	4.73354	30.4992	9239	9239	MS2	14/26	20121024_A4.raw
	High	FSVLERFPDEQVVGAAVGGYR	Unambiguous	1	1	LOC_Os03g57960.1 protein		HCD	1	0	1	1	174	3.73711	0	1	0	33	2	1148.6	2296.19	6.27115	49.2449	16603	16603	MS2	23/40	20121024_A3.raw
	High	RHGGEGGRPYHLGEESFR	Unambiguous	1	1	LOC_Os03g57960.1 protein		HCD	1	0	1	1	306	3.72952	0	1	3.74706	3	4	511.002	2040.99	5.90685	27.4059	7896	7896	MS2	23/102	20121024_A4.raw
	High	FPDEQVVGAAVGGYR	Unambiguous	1	1	LOC_Os03g57960.1 protein		HCD	1	0	1	1	268	3.72903	0	0	0	11	3	522.267	1564.79	6.69265	45.3651	15816	15816	MS2	19/56	20121024_A2.raw
	High	LAVVLQGSGYFEMAcPHVSGGGSSER	Unambiguous	1	1	LOC_Os03g57960.1 protein	C15(Carbamidomethyl)	HCD	1	0	1	1	175	3.7262	0	0	59.8227	37	2	1348.14	2695.27	5.01403	47.8992	16153	16153	MS2	24/50	20121024_A4.raw
	High	AFLQPSHYDADEVFYVK	Unambiguous	1	1	LOC_Os03g57960.1 protein		HCD	1	0	1	1	244	3.72252	0	0	1.9763	1	2	1014.99	2028.98	6.15201	43.7715	14693	14693	MS2	22/32	20121024_A3.raw
	High	LAVVLQGSGYFEMAcPHVSGGGSSER	Unambiguous	1	1	LOC_Os03g57960.1 protein	C15(Carbamidomethyl)	HCD	1	0	1	1	101	3.71234	0	0	39.5069	14	3	899.097	2695.28	6.40297	49.4133	16673	16673	MS2	22/100	20121024_A4.raw
	High	AFLQPSHYDADEVFYVK	Unambiguous	1	1	LOC_Os03g57960.1 protein		HCD	1	0	1	1	265	3.68163	0	0	5.50957	22	3	676.998	2028.98	4.34049	46.5745	15678	15678	MS2	16/64	20121024_A4.raw
	High	EGDAMVIPAGAIVYSANTHSSK	Unambiguous	1	1	LOC_Os03g57960.1 protein		HCD	1	0	1	1	171	3.67364	0	0	24.5832	15	3	740.035	2218.09	4.32263	44.3418	14764	14764	MS2	25/84	20121024_A6.raw
	High	HGGEGGRPYHLGEESFR	Unambiguous	1	1	LOC_Os03g57960.1 protein		HCD	1	0	1	1	196	3.67287	0	0	12.6576	5	4	471.976	1884.88	5.06032	28.4478	8312	8312	MS2	24/96	20121024_A3.raw
	High	FPDEQVVGAAVGGYR	Unambiguous	1	1	LOC_Os03g57960.1 protein		HCD	1	0	1	1	327	3.67272	0	0	21.3423	52	3	522.267	1564.79	7.39474	48.0432	16108	16108	MS2	14/56	20121024_A1.raw
	High	QREGGEITTAPEEQIR	Unambiguous	1	1	LOC_Os03g57960.1 protein		HCD	1	0	1	1	183	3.67093	0	1	9.30685	1	3	605.309	1813.91	5.31286	28.6856	8442	8442	MS2	19/60	20121024_A4.raw
	High	AFLQPSHYDADEVFYVK	Unambiguous	1	1	LOC_Os03g57960.1 protein		HCD	1	0	1	1	247	3.65333	0	0	34.8708	21	3	676.995	2028.97	-0.262015	46.0649	15498	15498	MS2	15/64	20121024_A4.raw
	High	EGDAmVIPAGAIVYSANTHSSK	Unambiguous	1	1	LOC_Os03g57960.1 protein	M5(Oxidation)	HCD	1	0	1	1	50	3.64746	0	0	0	20	2	1117.54	2234.08	2.88561	37.3408	12138	12138	MS2	17/42	20121024_A4.raw
	High	AFLQPSHYDADEVFYVK	Unambiguous	1	1	LOC_Os03g57960.1 protein		HCD	1	0	1	1	252	3.63941	0	0	0	12	3	676.999	2028.98	5.7844	43.2538	14498	14498	MS2	17/64	20121024_A3.raw
	High	EGGEITTAPEEQIR	Unambiguous	1	1	LOC_Os03g57960.1 protein		HCD	1	0	1	1	240	3.6218	0	0	11.5026	6	2	765.379	1529.75	4.49415	30.5511	9196	9196	MS2	14/26	20121024_A5.raw
	High	QREGGEITTAPEEQIR	Unambiguous	1	1	LOC_Os03g57960.1 protein		HCD	1	0	1	1	156	3.61263	0	1	0	15	2	907.461	1813.91	5.58946	28.3701	8311	8311	MS2	18/30	20121024_A4.raw
	High	LAVVLQGSGYFEmAcPHVSGGGSSER	Unambiguous	1	1	LOC_Os03g57960.1 protein	M13(Oxidation); C15(Carbamidomethyl)	HCD	1	0	1	1	104	3.61038	0	0	0	11	3	904.429	2711.27	6.79995	41.4754	13828	13828	MS2	22/100	20121024_A3.raw
	High	AFLQPSHYDADEVFYVK	Unambiguous	1	1	LOC_Os03g57960.1 protein		HCD	1	0	1	1	250	3.6036	0	0	3.72776	28	3	676.998	2028.98	3.97951	51.439	17301	17301	MS2	19/64	20121024_A1.raw
	High	LAVVLQGSGYFEMAcPHVSGGGSSER	Unambiguous	1	1	LOC_Os03g57960.1 protein	C15(Carbamidomethyl)	HCD	1	0	1	1	132	3.60136	0	0	0	30	2	1348.14	2695.28	6.29473	47.1709	15885	15885	MS2	23/50	20121024_A4.raw
	High	HGGEGGRPYHLGEESFR	Unambiguous	1	1	LOC_Os03g57960.1 protein		HCD	1	0	1	1	153	3.60063	0	0	12.757	11	3	628.965	1884.88	3.15696	27.827	8094	8094	MS2	20/64	20121024_A4.raw
	High	FSVLERFPDEQVVGAAVGGYR	Unambiguous	1	1	LOC_Os03g57960.1 protein		HCD	1	0	1	1	85	3.5996	0	1	4.23621	14	2	1148.6	2296.19	7.65336	50.7951	17147	17147	MS2	22/40	20121024_A4.raw
	High	AFLQPSHYDADEVFYVK	Unambiguous	1	1	LOC_Os03g57960.1 protein		HCD	1	0	1	1	176	3.5977	0	0	18.0737	4	3	676.998	2028.98	4.43073	44.5426	14977	14977	MS2	18/64	20121024_A4.raw
	High	HGGEGGRPYHLGEESFR	Unambiguous	1	1	LOC_Os03g57960.1 protein		HCD	1	0	1	1	135	3.59339	0	0	0	5	3	628.966	1884.88	5.00269	27.899	8065	8065	MS2	21/64	20121024_A5.raw
	High	QREGGEITTAPEEQIR	Unambiguous	1	1	LOC_Os03g57960.1 protein		HCD	1	0	1	1	244	3.56821	0	1	0	29	2	907.461	1813.91	5.92594	28.3689	8281	8281	MS2	21/30	20121024_A3.raw
	High	GGGGGSGSEWEIKPSSLTGK	Unambiguous	1	1	LOC_Os03g57960.1 protein		HCD	1	0	1	1	131	3.55852	0	0	0	29	2	945.971	1890.94	8.48735	37.262	12101	12101	MS2	18/38	20121024_A6.raw
	High	AFLQPSHYDADEVFYVK	Unambiguous	1	1	LOC_Os03g57960.1 protein		HCD	1	0	1	1	174	3.55829	0	0	12.2015	0	3	676.998	2028.98	4.70147	43.7631	14690	14690	MS2	18/64	20121024_A3.raw
	High	GGGGGSGSEWEIKPSSLTGK	Unambiguous	1	1	LOC_Os03g57960.1 protein		HCD	1	0	1	1	182	3.55782	0	0	0	13	2	945.97	1890.93	6.93803	33.0925	10311	10311	MS2	21/38	20121024_A3.raw
	High	AFLQPSHYDADEVFYVK	Unambiguous	1	1	LOC_Os03g57960.1 protein		HCD	1	0	1	1	355	3.55078	0	0	0	60	2	1015	2028.99	7.89673	52.7451	17232	17232	MS2	16/32	20121024_A7.raw
	High	EGDAmVIPAGAIVYSANTHSSK	Unambiguous	1	1	LOC_Os03g57960.1 protein	M5(Oxidation)	HCD	1	0	1	1	143	3.53607	0	0	0	29	2	1117.55	2234.09	6.05471	37.8439	12343	12343	MS2	17/42	20121024_A4.raw
	High	QREGGEITTAPEEQIR	Unambiguous	1	1	LOC_Os03g57960.1 protein		HCD	1	0	1	1	175	3.53564	0	1		21	2	907.462	1813.92	7.33515	28.5189	8309	8309	MS2	17/30	20121024_A5.raw
	High	AFLQPSHYDADEVFYVK	Unambiguous	1	1	LOC_Os03g57960.1 protein		HCD	1	0	1	1	177	3.53315	0	0	1.93825	24	3	676.998	2028.98	5.15269	52.7569	17235	17235	MS2	20/64	20121024_A7.raw
	High	AFLQPSHYDADEVFYVK	Unambiguous	1	1	LOC_Os03g57960.1 protein		HCD	1	0	1	1	191	3.51206	0	0	1.14423	2	3	676.998	2028.98	4.43073	48.2673	16872	16872	MS2	19/64	20121024_A2.raw
	High	FPDEQVVGAAVGGYR	Unambiguous	1	1	LOC_Os03g57960.1 protein		HCD	1	0	1	1	282	3.48725	0	0	42.5952	10	3	522.266	1564.78	4.58636	42.8771	14384	14384	MS2	18/56	20121024_A4.raw
	High	EGDAMVIPAGAIVYSANTHSSK	Unambiguous	1	1	LOC_Os03g57960.1 protein		HCD	1	0	1	1	96	3.48582	0	0	33.0619	39	2	1109.55	2218.09	6.08726	44.093	15320	15320	MS2	19/42	20121024_A2.raw
	High	EGDAMVIPAGAIVYSANTHSSK	Unambiguous	1	1	LOC_Os03g57960.1 protein		HCD	1	0	1	1	89	3.48093	0	0	0	11	2	1109.55	2218.09	5.45688	39.969	13251	13251	MS2	17/42	20121024_A3.raw
	High	EADRVLAAQPEQILLR	Unambiguous	1	1	LOC_Os03g57960.1 protein		HCD	1	0	1	1	93	3.46776	0	1	27.8842	9	3	608.014	1822.03	4.42253	40.0278	13274	13274	MS2	16/60	20121024_A3.raw
	High	AFLQPSHYDADEVFYVK	Unambiguous	1	1	LOC_Os03g57960.1 protein		HCD	1	0	1	1	260	3.46339	0	0	0	32	2	1014.99	2028.98	4.22679	47.7588	16705	16705	MS2	18/32	20121024_A2.raw
	High	AFLQPSHYDADEVFYVK	Unambiguous	1	1	LOC_Os03g57960.1 protein		HCD	1	0	1	1	186	3.45186	0	0	39.1611	6	3	676.998	2028.98	4.25024	48.4327	16179	16179	MS2	19/64	20121024_A6.raw
	High	EGDAmVIPAGAIVYSANTHSSK	Unambiguous	1	1	LOC_Os03g57960.1 protein	M5(Oxidation)	HCD	1	0	1	1	55	3.44677	0	0	0	22	2	1117.55	2234.09	4.41552	40.0561	13686	13686	MS2	19/42	20121024_A2.raw
	High	QREGGEITTAPEEQIR	Unambiguous	1	1	LOC_Os03g57960.1 protein		HCD	1	0	1	1	209	3.44619	0	1	4.08772	45	2	907.459	1813.91	3.50327	32.1996	9921	9921	MS2	19/30	20121024_A1.raw
	High	EGGEITTAPEEQIR	Unambiguous	1	1	LOC_Os03g57960.1 protein		HCD	1	0	1	1	230	3.44017	0	0	0	17	2	765.379	1529.75	3.69618	32.5797	10476	10476	MS2	13/26	20121024_A2.raw
	High	EADRVLAAQPEQILLR	Unambiguous	1	1	LOC_Os03g57960.1 protein		HCD	1	0	1	1	96	3.40178	0	1	13.5849	16	3	608.013	1822.03	4.22154	41.4874	13772	13772	MS2	16/60	20121024_A5.raw
	High	AFLQPSHYDADEVFYVK	Unambiguous	1	1	LOC_Os03g57960.1 protein		HCD	1	0	1	1	267	3.39789	0	0	19.315	35	3	676.998	2028.98	3.97951	44.8282	14979	14979	MS2	14/64	20121024_A5.raw
	High	AFLQPSHYDADEVFYVK	Unambiguous	1	1	LOC_Os03g57960.1 protein		HCD	1	0	1	1	241	3.39666	0	0	0	12	2	1014.99	2028.98	4.16663	48.2685	16873	16873	MS2	20/32	20121024_A2.raw
	High	EGDAMVIPAGAIVYSANTHSSK	Unambiguous	1	1	LOC_Os03g57960.1 protein		HCD	1	0	1	1	127	3.39415	0	0	0	60	2	1109.55	2218.1	7.32802	47.5777	15937	15937	MS2	17/42	20121024_A1.raw
	High	HGGEGGRPYHLGEESFR	Unambiguous	1	1	LOC_Os03g57960.1 protein		HCD	1	0	1	1	185	3.3931	0	0	3.25256	1	4	471.976	1884.88	4.9308	28.1998	8228	8228	MS2	22/96	20121024_A4.raw
	High	EGDAMVIPAGAIVYSANTHSSK	Unambiguous	1	1	LOC_Os03g57960.1 protein		HCD	1	0	1	1	214	3.38878	0	0	22.9424	36	3	740.036	2218.09	5.31324	47.6721	15972	15972	MS2	21/84	20121024_A1.raw
	High	EGGEITTAPEEQIR	Unambiguous	1	1	LOC_Os03g57960.1 protein		HCD	1	0	1	1	222	3.38131	0	0	26.5005	7	2	765.379	1529.75	4.57395	29.8836	8935	8935	MS2	13/26	20121024_A3.raw
	High	HGGEGGRPYHLGEESFR	Unambiguous	1	1	LOC_Os03g57960.1 protein		HCD	1	0	1	1	152	3.37834	0	0	72.7839	14	3	628.965	1884.88	3.93411	29.6355	9165	9165	MS2	21/64	20121024_A2.raw
	High	GGGGGSGSEWEIKPSSLTGK	Unambiguous	1	1	LOC_Os03g57960.1 protein		HCD	1	0	1	1	69	3.36799	0	0	0	0	2	945.968	1890.93	4.8077	34.6691	11032	11032	MS2	20/38	20121024_A4.raw
	High	FPDEQVVGAAVGGYR	Unambiguous	1	1	LOC_Os03g57960.1 protein		HCD	1	0	1	1	254	3.36795	0	0	20.8613	7	2	782.894	1564.78	3.07375	45.2862	15780	15780	MS2	17/28	20121024_A2.raw
	High	EGGEITTAPEEQIR	Unambiguous	1	1	LOC_Os03g57960.1 protein		HCD	1	0	1	1	291	3.36193	0	0	0	33	2	765.382	1529.76	7.52643	34.4377	10811	10811	MS2	15/26	20121024_A1.raw
	High	QREGGEITTAPEEQIR	Unambiguous	1	1	LOC_Os03g57960.1 protein		HCD	1	0	1	1	204	3.35691	0	1	0	26	2	907.461	1813.91	5.79135	30.0341	9095	9095	MS2	18/30	20121024_A6.raw
	High	GGGGGSGSEWEIKPSSLTGK	Unambiguous	1	1	LOC_Os03g57960.1 protein		HCD	1	0	1	1	244	3.35008	0	0	41.423	24	3	630.981	1890.93	4.38098	41.2332	13248	13248	MS2	19/76	20121024_A7.raw
	High	EGDAMVIPAGAIVYSANTHSSK	Unambiguous	1	1	LOC_Os03g57960.1 protein		HCD	1	0	1	1	44	3.34272	0	0	0	7	2	1109.55	2218.09	4.35621	41.6002	13875	13875	MS2	17/42	20121024_A4.raw
	High	FPDEQVVGAAVGGYR	Unambiguous	1	1	LOC_Os03g57960.1 protein		HCD	1	0	1	1	121	3.34051	0	0	0	38	1	1564.78	1564.78	3.12134	42.0863	14062	14062	MS2	21/28	20121024_A3.raw
	High	EGGEITTAPEEQIR	Unambiguous	1	1	LOC_Os03g57960.1 protein		HCD	1	0	1	1	197	3.33544	0	0	1.60655	1	2	765.379	1529.75	4.25476	31.0157	9448	9448	MS2	14/26	20121024_A4.raw
	High	EGDAmVIPAGAIVYSANTHSSK	Unambiguous	1	1	LOC_Os03g57960.1 protein	M5(Oxidation)	HCD	1	0	1	1	61	3.33068	0	0	0	13	2	1117.55	2234.09	6.81966	36.1182	11620	11620	MS2	17/42	20121024_A3.raw
	High	HGGEGGRPYHLGEESFR	Unambiguous	1	1	LOC_Os03g57960.1 protein		HCD	1	0	1	1	209	3.32517	0	0	7.59724	7	4	471.977	1884.88	5.967	27.9412	8125	8125	MS2	21/96	20121024_A3.raw
	High	VLAAQPEQILLR	Unambiguous	1	1	LOC_Os03g57960.1 protein		HCD	1	0	1	1	49	3.31997	0	0	17.6991	4	2	675.914	1350.82	7.0791	44.6401	14875	14875	MS2	14/22	20121024_A6.raw
	High	HGGEGGRPYHLGEESFR	Unambiguous	1	1	LOC_Os03g57960.1 protein		HCD	1	0	1	1	135	3.27632	0	0	23.7605	3	3	628.966	1884.88	5.77984	27.9816	8145	8145	MS2	19/64	20121024_A3.raw
	High	HGGEGGRPYHLGEESFR	Unambiguous	1	1	LOC_Os03g57960.1 protein		HCD	1	0	1	1	178	3.26942	0	0	7.07231	21	3	628.968	1884.89	7.62557	31.8584	9783	9783	MS2	22/64	20121024_A1.raw
	High	FPDEQVVGAAVGGYR	Unambiguous	1	1	LOC_Os03g57960.1 protein		HCD	1	0	1	1	252	3.26288	0	0	0.319812	0	2	782.895	1564.78	4.39993	42.3735	14167	14167	MS2	19/28	20121024_A3.raw
	High	QREGGEITTAPEEQIR	Unambiguous	1	1	LOC_Os03g57960.1 protein		HCD	1	0	1	1	195	3.26085	0	1	0	22	2	907.46	1813.91	4.31083	30.3138	9449	9449	MS2	18/30	20121024_A2.raw
	High	AFLQPSHYDADEVFYVK	Unambiguous	1	1	LOC_Os03g57960.1 protein		HCD	1	0	1	1	160	3.25903	0	0	0.279241	0	3	676.998	2028.98	4.52098	45.0522	15144	15144	MS2	17/64	20121024_A4.raw
	High	KLVFGGSAAR	Unambiguous	1	1	LOC_Os03g57960.1 protein		HCD	1	0	1	1	160	3.24407	0	1	0	12	3	335.868	1005.59	4.30717	27.8237	8148	8148	MS2	14/36	20121024_A6.raw
	High	VLAAQPEQILLR	Unambiguous	1	1	LOC_Os03g57960.1 protein		HCD	1	0	1	1	38	3.2411	0	0	0	1	2	675.912	1350.82	4.63919	45.8222	15248	15248	MS2	14/22	20121024_A6.raw
	High	EGDAMVIPAGAIVYSANTHSSK	Unambiguous	1	1	LOC_Os03g57960.1 protein		HCD	1	0	1	1	121	3.23954	0	0	44.9153	1	3	740.035	2218.09	4.73538	40.1696	13327	13327	MS2	18/84	20121024_A3.raw
	High	EGDAmVIPAGAIVYSANTHSSK	Unambiguous	1	1	LOC_Os03g57960.1 protein	M5(Oxidation)	HCD	1	0	1	1	89	3.22482	0	0		49	2	1117.55	2234.09	7.09362	42.9129	14200	14200	MS2	17/42	20121024_A1.raw
	High	QREGGEITTAPEEQIR	Unambiguous	1	1	LOC_Os03g57960.1 protein		HCD	1	0	1	1	205	3.17702	0	1	23.6589	14	3	605.31	1813.92	6.42325	33.8094	10323	10323	MS2	17/60	20121024_A7.raw
	High	EGGEITTAPEEQIR	Unambiguous	1	1	LOC_Os03g57960.1 protein		HCD	1	0	1	1	288	3.17182	0	0	0	25	2	765.381	1529.75	6.48907	34.949	11025	11025	MS2	12/26	20121024_A1.raw
	High	VLAAQPEQILLR	Unambiguous	1	1	LOC_Os03g57960.1 protein		HCD	1	0	1	1	57	3.12977	0	0	23.8908	53	2	675.911	1350.81	2.56073	47.0323	15688	15688	MS2	14/22	20121024_A6.raw
	High	KLVFGGSAAR	Unambiguous	1	1	LOC_Os03g57960.1 protein		HCD	1	0	1	1	155	3.12832	0	1	0	18	3	335.868	1005.59	4.30717	31.5957	9521	9521	MS2	14/36	20121024_A7.raw
	High	EGGEITTAPEEQIR	Unambiguous	1	1	LOC_Os03g57960.1 protein		HCD	1	0	1	1	251	3.11913	0	0	12.4323	22	2	765.378	1529.75	3.21739	32.8019	10172	10172	MS2	14/26	20121024_A6.raw
	High	FPDEQVVGAAVGGYR	Unambiguous	1	1	LOC_Os03g57960.1 protein		HCD	1	0	1	1	305	3.10188	0	0	0	15	2	782.896	1564.78	5.25805	41.8648	13969	13969	MS2	18/28	20121024_A3.raw
	High	HGGEGGRPYHLGEESFR	Unambiguous	1	1	LOC_Os03g57960.1 protein		HCD	1	0	1	1	146	3.09969	0	0	52.2832	20	3	628.965	1884.88	3.2541	28.3522	8303	8303	MS2	15/64	20121024_A4.raw
	High	EGGEITTAPEEQIR	Unambiguous	1	1	LOC_Os03g57960.1 protein		HCD	1	0	1	1	271	3.09246	0	0	0	60	2	765.38	1529.75	5.8507	35.3802	10965	10965	MS2	13/26	20121024_A7.raw
	High	FPDEQVVGAAVGGYR	Unambiguous	1	1	LOC_Os03g57960.1 protein		HCD	1	0	1	1	255	3.07129	0	0	0	0	2	782.895	1564.78	4.1659	43.2823	14538	14538	MS2	18/28	20121024_A4.raw
	High	EGDAmVIPAGAIVYSANTHSSK	Unambiguous	1	1	LOC_Os03g57960.1 protein	M5(Oxidation)	HCD	1	0	1	1	47	3.0577	0	0	0	25	2	1117.55	2234.09	4.30624	37.1671	12057	12057	MS2	17/42	20121024_A5.raw
	High	EGDAMVIPAGAIVYSANTHSSK	Unambiguous	1	1	LOC_Os03g57960.1 protein		HCD	1	0	1	1	79	3.03343	0	0	0	19	2	1109.55	2218.09	3.3656	41.3098	13713	13713	MS2	17/42	20121024_A5.raw
	High	FPDEQVVGAAVGGYR	Unambiguous	1	1	LOC_Os03g57960.1 protein		HCD	1	0	1	1	225	3.02218	0	0	7.85421	3	2	782.894	1564.78	2.99573	45.7929	15963	15963	MS2	18/28	20121024_A2.raw
	High	FPDEQVVGAAVGGYR	Unambiguous	1	1	LOC_Os03g57960.1 protein		HCD	1	0	1	1	261	3.02156	0	0	0	8	2	782.894	1564.78	3.15176	42.777	14344	14344	MS2	18/28	20121024_A4.raw
	High	VLAAQPEQILLR	Unambiguous	1	1	LOC_Os03g57960.1 protein		HCD	1	0	1	1	43	3.01847	0	0	0	1	2	675.912	1350.82	4.18735	44.8103	14932	14932	MS2	14/22	20121024_A6.raw
	High	VLAAQPEQILLR	Unambiguous	1	1	LOC_Os03g57960.1 protein		HCD	1	0	1	1	41	3.01362	0	0	4.58716	2	2	675.912	1350.82	4.81992	42.3125	14089	14089	MS2	14/22	20121024_A5.raw
	High	RHGGEGGRPYHLGEESFR	Unambiguous	1	1	LOC_Os03g57960.1 protein		HCD	1	0	1	1	299	3.00272	0	1	40.219	33	4	511.002	2040.99	5.00972	28.1052	8250	8250	MS2	14/102	20121024_A6.raw
	High	VLAAQPEQILLR	Unambiguous	1	1	LOC_Os03g57960.1 protein		HCD	1	0	1	1	47	3.00101	0	0	7.73257	18	2	675.914	1350.82	8.07313	44.7009	15557	15557	MS2	14/22	20121024_A2.raw
	High	HGGEGGRPYHLGEESFR	Unambiguous	1	1	LOC_Os03g57960.1 protein		HCD	1	0	1	1	197	2.9997	0	0	40.0024	13	4	471.976	1884.88	5.25461	33.8107	10324	10324	MS2	18/96	20121024_A7.raw
	High	HGGEGGRPYHLGEESFR	Unambiguous	1	1	LOC_Os03g57960.1 protein		HCD	1	0	1	1	152	2.99651	0	0	0	6	2	942.946	1884.88	5.52793	27.9793	8104	8104	MS2	17/32	20121024_A5.raw
	High	HGGEGGRPYHLGEESFR	Unambiguous	1	1	LOC_Os03g57960.1 protein		HCD	1	0	1	1	178	2.98157	0	0	5.57117	9	4	471.975	1884.88	2.53458	28.5471	8318	8318	MS2	18/96	20121024_A5.raw
	High	FPDEQVVGAAVGGYR	Unambiguous	1	1	LOC_Os03g57960.1 protein		HCD	1	0	1	1	333	2.97962	0	0	45.4494	8	2	782.893	1564.78	1.43551	43.0038	14353	14353	MS2	17/28	20121024_A5.raw
	High	EGGEITTAPEEQIR	Unambiguous	1	1	LOC_Os03g57960.1 protein		HCD	1	0	1	1	224	2.97579	0	0	0	49	1	1529.75	1529.75	5.5004	29.9605	8973	8973	MS2	16/26	20121024_A3.raw
	High	FPDEQVVGAAVGGYR	Unambiguous	1	1	LOC_Os03g57960.1 protein		HCD	1	0	1	1	388	2.93968	0	0	64.7104	28	2	782.896	1564.79	6.4282	46.338	15596	15596	MS2	17/28	20121024_A4.raw
	High	VLAAQPEQILLR	Unambiguous	1	1	LOC_Os03g57960.1 protein		HCD	1	0	1	1	38	2.91199	0	0	0.618683	1	2	675.912	1350.82	4.27772	45.2044	15744	15744	MS2	14/22	20121024_A2.raw
	High	VLAAQPEQILLR	Unambiguous	1	1	LOC_Os03g57960.1 protein		HCD	1	0	1	1	41	2.90293	0	0	0	0	2	675.912	1350.82	4.45845	41.0173	13636	13636	MS2	14/22	20121024_A3.raw
	High	HGGEGGRPYHLGEESFR	Unambiguous	1	1	LOC_Os03g57960.1 protein		HCD	1	0	1	1	117	2.89173	0	0	0	27	2	942.945	1884.88	4.94507	27.9829	8146	8146	MS2	14/32	20121024_A3.raw
	High	VLAAQPEQILLR	Unambiguous	1	1	LOC_Os03g57960.1 protein		HCD	1	0	1	1	43	2.88492	0	0	9.19982	3	2	675.912	1350.82	4.91029	40.5063	13462	13462	MS2	14/22	20121024_A3.raw
	High	VLAAQPEQILLR	Unambiguous	1	1	LOC_Os03g57960.1 protein		HCD	1	0	1	1	45	2.875	0	0	8.96373	4	2	675.912	1350.82	5.00065	48.718	16339	16339	MS2	14/22	20121024_A1.raw
	High	GGGGGSGSEWEIKPSSLTGK	Unambiguous	1	1	LOC_Os03g57960.1 protein		HCD	1	0	1	1	356	2.8733	0	0	0	60	2	945.968	1890.93	5.32415	41.2348	13249	13249	MS2	17/38	20121024_A7.raw
	High	EADRVLAAQPEQILLR	Unambiguous	1	1	LOC_Os03g57960.1 protein		HCD	1	0	1	1	104	2.85414	0	1	51.8066	21	2	911.515	1822.02	2.75499	40.0265	13273	13273	MS2	16/30	20121024_A3.raw
	High	VLAAQPEQILLR	Unambiguous	1	1	LOC_Os03g57960.1 protein		HCD	1	0	1	1	37	2.84254	0	0	1.08994	1	2	675.912	1350.82	4.63919	42.3774	14180	14180	MS2	14/22	20121024_A4.raw
	High	HGGEGGRPYHLGEESFR	Unambiguous	1	1	LOC_Os03g57960.1 protein		HCD	1	0	1	1	152	2.83313	0	0	0	28	2	942.947	1884.89	6.56412	29.7168	9203	9203	MS2	15/32	20121024_A2.raw
	High	SPYFSNNHGK	Unambiguous	1	1	LOC_Os03g57960.1 protein		HCD	1	0	1	1	173	2.81844	0	0	51.7736	60	3	384.183	1150.53	5.41169	27.6838	8113	8113	MS2	16/36	20121024_A1.raw
	High	VLAAQPEQILLR	Unambiguous	1	1	LOC_Os03g57960.1 protein		HCD	1	0	1	1	37	2.81261	0	0	0.194468	0	2	675.912	1350.82	5.00065	49.3613	16054	16054	MS2	14/22	20121024_A7.raw
	High	EADRVLAAQPEQILLR	Unambiguous	1	1	LOC_Os03g57960.1 protein		HCD	1	0	1	1	69	2.80523	0	1	46.1784	9	3	608.013	1822.03	4.12105	41.4849	13838	13838	MS2	12/60	20121024_A4.raw
	High	VLAAQPEQILLR	Unambiguous	1	1	LOC_Os03g57960.1 protein		HCD	1	0	1	1	50	2.80394	0	0	0	22	2	675.912	1350.82	4.72955	41.8094	13892	13892	MS2	14/22	20121024_A5.raw
	High	EGEGVIVLLR	Unambiguous	1	1	LOC_Os03g57960.1 protein		HCD	1	0	1	1	184	2.78919	0	0	9.39597	4	2	542.824	1084.64	4.61865	43.8312	14715	14715	MS2	14/18	20121024_A4.raw
	High	VLAAQPEQILLR	Unambiguous	1	1	LOC_Os03g57960.1 protein		HCD	1	0	1	1	37	2.77874	0	0	8.38743	34	2	675.911	1350.81	3.01257	48.8589	15898	15898	MS2	14/22	20121024_A7.raw
	High	AFLQPSHYDADEVFYVK	Unambiguous	1	1	LOC_Os03g57960.1 protein		HCD	1	0	1	1	310	2.77275	0	0		60	2	1014.99	2028.98	2.69064	51.9655	17488	17488	MS2	16/32	20121024_A1.raw
	High	VLAAQPEQILLR	Unambiguous	1	1	LOC_Os03g57960.1 protein		HCD	1	0	1	1	46	2.76327	0	0	47.984	9	2	675.913	1350.82	5.45249	41.8688	13976	13976	MS2	14/22	20121024_A4.raw
	High	EGEGVIVLLR	Unambiguous	1	1	LOC_Os03g57960.1 protein		HCD	1	0	1	1	201	2.75004	0	0	0	32	2	542.825	1084.64	6.08172	44.932	15105	15105	MS2	12/18	20121024_A4.raw
	High	HGGEGGRPYHLGEESFR	Unambiguous	1	1	LOC_Os03g57960.1 protein		HCD	1	0	1	1	232	2.74164	0	0	15.9062	10	4	471.976	1884.88	5.25461	31.7826	9746	9746	MS2	18/96	20121024_A1.raw
	High	FPDEQVVGAAVGGYR	Unambiguous	1	1	LOC_Os03g57960.1 protein		HCD	1	0	1	1	281	2.74164	0	0	4.0645	26	2	782.896	1564.78	5.57009	47.9066	16058	16058	MS2	17/28	20121024_A1.raw
	High	EGEGVIVLLR	Unambiguous	1	1	LOC_Os03g57960.1 protein		HCD	1	0	1	1	199	2.73682	0	0	8.26316	10	2	542.825	1084.64	5.18137	44.3872	14919	14919	MS2	14/18	20121024_A4.raw
	High	RHGGEGGRPYHLGEESFR	Unambiguous	1	1	LOC_Os03g57960.1 protein		HCD	1	0	1	1	283	2.72486	0	1	47.0139	9	4	511.001	2040.98	4.47143	27.5307	7907	7907	MS2	15/102	20121024_A5.raw
	High	EGEGVIVLLR	Unambiguous	1	1	LOC_Os03g57960.1 protein		HCD	1	0	1	1	224	2.71599	0	0	11.2131	31	2	542.825	1084.64	5.85663	41.4783	13830	13830	MS2	11/18	20121024_A3.raw
	High	FPDEQVVGAAVGGYR	Unambiguous	1	1	LOC_Os03g57960.1 protein		HCD	1	0	1	1	252	2.71483	0	0	0	1	2	782.895	1564.78	4.32192	43.5042	14539	14539	MS2	18/28	20121024_A5.raw
	High	EGEGVIVLLR	Unambiguous	1	1	LOC_Os03g57960.1 protein		HCD	1	0	1	1	201	2.70859	0	0	5.67774	26	2	542.824	1084.64	4.95628	45.8086	15969	15969	MS2	12/18	20121024_A2.raw
	High	EGEGVIVLLR	Unambiguous	1	1	LOC_Os03g57960.1 protein		HCD	1	0	1	1	180	2.70071	0	0	4.84785	1	2	542.825	1084.64	5.18137	42.4893	14207	14207	MS2	14/18	20121024_A3.raw
	High	EGEGVIVLLR	Unambiguous	1	1	LOC_Os03g57960.1 protein		HCD	1	0	1	1	222	2.68218	0	0	0	33	2	542.824	1084.64	4.7312	43.8794	14657	14657	MS2	12/18	20121024_A5.raw
	High	EGEGVIVLLR	Unambiguous	1	1	LOC_Os03g57960.1 protein		HCD	1	0	1	1	204	2.67734	0	0	15.1446	10	2	542.824	1084.64	4.95628	45.4583	15279	15279	MS2	11/18	20121024_A4.raw
	High	EGEGVIVLLR	Unambiguous	1	1	LOC_Os03g57960.1 protein		HCD	1	0	1	1	202	2.67063	0	0	21.1799	12	2	542.824	1084.64	4.84374	45.9767	15464	15464	MS2	11/18	20121024_A4.raw
	High	EGEGVIVLLR	Unambiguous	1	1	LOC_Os03g57960.1 protein		HCD	1	0	1	1	185	2.66799	0	0	33.8251	60	2	542.824	1084.64	4.95628	50.392	16401	16401	MS2	12/18	20121024_A7.raw
	High	EGEGVIVLLR	Unambiguous	1	1	LOC_Os03g57960.1 protein		HCD	1	0	1	1	201	2.66714	0	0	0	33	2	542.824	1084.64	4.28102	48.602	16404	16404	MS2	12/18	20121024_A4.raw
	High	FPDEQVVGAAVGGYR	Unambiguous	1	1	LOC_Os03g57960.1 protein		HCD	1	0	1	1	303	2.66525	0	0	30.0977	9	2	782.896	1564.78	5.49208	48.4134	16234	16234	MS2	17/28	20121024_A1.raw
	High	LFELTGDEcR	Unambiguous	1	1	LOC_Os03g57960.1 protein	C9(Carbamidomethyl)	HCD	1	0	1	1	168	2.66483	0	0	14.2602	4	2	620.29	1239.57	4.29681	35.8919	11556	11556	MS2	12/18	20121024_A4.raw
	High	VLAAQPEQILLR	Unambiguous	1	1	LOC_Os03g57960.1 protein		HCD	1	0	1	1	39	2.66328	0	0	0	0	2	675.912	1350.82	4.27772	45.3132	15068	15068	MS2	14/22	20121024_A6.raw
	High	HGGEGGRPYHLGEESFR	Unambiguous	1	1	LOC_Os03g57960.1 protein		HCD	1	0	1	1	96	2.65211	0	0	0	31	2	942.947	1884.89	7.01746	29.4554	8810	8810	MS2	15/32	20121024_A6.raw
	High	FPDEQVVGAAVGGYR	Unambiguous	1	1	LOC_Os03g57960.1 protein		HCD	1	0	1	1	138	2.65033	0	0	0	30	1	1564.79	1564.79	7.87999	42.9708	14420	14420	MS2	21/28	20121024_A4.raw
	High	KLVFGGSAAR	Unambiguous	1	1	LOC_Os03g57960.1 protein		HCD	1	0	1	1	171	2.64042	0	1	65.2225	36	3	335.868	1005.59	5.30865	28.8571	8803	8803	MS2	13/36	20121024_A2.raw
	High	FPDEQVVGAAVGGYR	Unambiguous	1	1	LOC_Os03g57960.1 protein		HCD	1	0	1	1	154	2.63829	0	0	0	13	2	782.896	1564.78	5.41407	48.8061	15881	15881	MS2	17/28	20121024_A7.raw
	High	EGEGVIVLLR	Unambiguous	1	1	LOC_Os03g57960.1 protein		HCD	1	0	1	1	224	2.59836	0	0	6.58612	21	2	542.824	1084.64	4.95628	44.6373	15004	15004	MS2	11/18	20121024_A3.raw
	High	FPDEQVVGAAVGGYR	Unambiguous	1	1	LOC_Os03g57960.1 protein		HCD	1	0	1	1	261	2.59065	0	0	0	13	2	782.896	1564.78	5.57009	48.3019	15727	15727	MS2	17/28	20121024_A7.raw
	High	VLAAQPEQILLR	Unambiguous	1	1	LOC_Os03g57960.1 protein		HCD	1	0	1	1	37	2.5852	0	0	42.9773	12	2	675.912	1350.82	4.00661	46.3328	15435	15435	MS2	14/22	20121024_A6.raw
	High	EADRVLAAQPEQILLR	Unambiguous	1	1	LOC_Os03g57960.1 protein		HCD	1	0	1	1	53	2.58301	0	1	31.6304	24	2	911.52	1822.03	7.77974	44.2489	15383	15383	MS2	16/30	20121024_A2.raw
	High	EADRVLAAQPEQILLR	Unambiguous	1	1	LOC_Os03g57960.1 protein		HCD	1	0	1	1	73	2.58083	0	1	0	34	2	911.515	1822.02	2.487	41.5233	13785	13785	MS2	15/30	20121024_A5.raw
	High	EGEGVIVLLR	Unambiguous	1	1	LOC_Os03g57960.1 protein		HCD	1	0	1	1	201	2.55116	0	0	14.0558	2	2	542.824	1084.64	4.7312	42.856	14303	14303	MS2	12/18	20121024_A5.raw
	High	KLVFGGSAAR	Unambiguous	1	1	LOC_Os03g57960.1 protein		HCD	1	0	1	1	159	2.54971	0	1	43.0123	21	3	335.868	1005.59	5.12656	30.3943	9153	9153	MS2	14/36	20121024_A1.raw
	High	HGGEGGRPYHLGEESFR	Unambiguous	1	1	LOC_Os03g57960.1 protein		HCD	1	0	1	1	168	2.54652	0	0	40.3406	18	3	628.967	1884.89	6.26556	33.9436	10378	10378	MS2	15/64	20121024_A7.raw
	High	EGEGVIVLLR	Unambiguous	1	1	LOC_Os03g57960.1 protein		HCD	1	0	1	1	198	2.53684	0	0	0	45	2	542.824	1084.64	4.28102	46.041	15332	15332	MS2	14/18	20121024_A6.raw
	High	SPYFSNNHGK	Unambiguous	1	1	LOC_Os03g57960.1 protein		HCD	1	0	1	1	210	2.52985	0	0	22.2601	60	2	575.772	1150.54	7.54533	27.6681	8105	8105	MS2	11/18	20121024_A1.raw
	High	EADRVLAAQPEQILLR	Unambiguous	1	1	LOC_Os03g57960.1 protein		HCD	1	0	1	1	74	2.52505	0	1	20.1552	24	2	911.517	1822.03	4.89889	44.2085	14714	14714	MS2	14/30	20121024_A6.raw
	High	EGEGVIVLLR	Unambiguous	1	1	LOC_Os03g57960.1 protein		HCD	1	0	1	1	193	2.52425	0	0	16.8123	2	2	542.824	1084.64	4.7312	42.8192	14361	14361	MS2	14/18	20121024_A4.raw
	High	EGEGVIVLLR	Unambiguous	1	1	LOC_Os03g57960.1 protein		HCD	1	0	1	1	183	2.51771	0	0	7.44696	2	2	542.825	1084.64	5.63155	42.9971	14395	14395	MS2	13/18	20121024_A3.raw
	High	EGEGVIVLLR	Unambiguous	1	1	LOC_Os03g57960.1 protein		HCD	1	0	1	1	222	2.51592	0	0	23.0201	28	2	542.824	1084.64	4.95628	46.8379	16371	16371	MS2	12/18	20121024_A2.raw
	High	EGEGVIVLLR	Unambiguous	1	1	LOC_Os03g57960.1 protein		HCD	1	0	1	1	223	2.51218	0	0	0	60	2	542.825	1084.64	5.519	46.4858	15642	15642	MS2	12/18	20121024_A4.raw
	High	EGEGVIVLLR	Unambiguous	1	1	LOC_Os03g57960.1 protein		HCD	1	0	1	1	183	2.50649	0	0	0	7	2	542.824	1084.64	4.50611	43.6234	14637	14637	MS2	14/18	20121024_A3.raw
	High	EGEGVIVLLR	Unambiguous	1	1	LOC_Os03g57960.1 protein		HCD	1	0	1	1	202	2.49247	0	0	14.1533	8	2	542.825	1084.64	5.18137	44.1255	14817	14817	MS2	12/18	20121024_A3.raw
	High	EGEGVIVLLR	Unambiguous	1	1	LOC_Os03g57960.1 protein		HCD	1	0	1	1	183	2.47802	0	0	0.187647	0	2	542.825	1084.64	5.40646	41.9886	14020	14020	MS2	14/18	20121024_A3.raw
	High	EGEGVIVLLR	Unambiguous	1	1	LOC_Os03g57960.1 protein		HCD	1	0	1	1	194	2.46179	0	0	10.6195	16	2	542.825	1084.64	5.96918	49.3899	16578	16578	MS2	13/18	20121024_A1.raw
	High	EGEGVIVLLR	Unambiguous	1	1	LOC_Os03g57960.1 protein		HCD	1	0	1	1	183	2.43375	0	0	1.31138	1	2	542.825	1084.64	5.18137	46.3147	16170	16170	MS2	14/18	20121024_A2.raw
	High	EGEGVIVLLR	Unambiguous	1	1	LOC_Os03g57960.1 protein		HCD	1	0	1	1	174	2.42606	0	0	0.782851	1	2	542.824	1084.64	5.06883	46.5463	15520	15520	MS2	13/18	20121024_A6.raw
	High	LFELTGDEcR	Unambiguous	1	1	LOC_Os03g57960.1 protein	C9(Carbamidomethyl)	HCD	1	0	1	1	182	2.41268	0	0	25.8409	6	2	620.29	1239.57	3.9029	34.7603	11061	11061	MS2	11/18	20121024_A3.raw
	High	EGEGVIVLLR	Unambiguous	1	1	LOC_Os03g57960.1 protein		HCD	1	0	1	1	187	2.40159	0	0	41.6731	24	2	542.825	1084.64	5.40646	47.1309	15723	15723	MS2	11/18	20121024_A6.raw
	High	VAVLEAAPR	Unambiguous	1	1	LOC_Os03g57960.1 protein		HCD	1	0	1	1	155	2.3855	0	0	30.3847	21	2	463.279	925.552	5.42488	28.955	8521	8521	MS2	10/16	20121024_A3.raw
	High	LFELTGDEcR	Unambiguous	1	1	LOC_Os03g57960.1 protein	C9(Carbamidomethyl)	HCD	1	0	1	1	201	2.38411	0	0	21.5144	56	2	620.289	1239.57	3.41051	42.2411	13625	13625	MS2	11/18	20121024_A7.raw
	High	VAVLEAAPR	Unambiguous	1	1	LOC_Os03g57960.1 protein		HCD	1	0	1	1	155	2.37915	0	0	57.5325	27	2	463.279	925.552	5.29299	28.8918	8520	8520	MS2	10/16	20121024_A4.raw
	High	LFELTGDEcR	Unambiguous	1	1	LOC_Os03g57960.1 protein	C9(Carbamidomethyl)	HCD	1	0	1	1	210	2.37716	0	0		27	2	620.291	1239.57	5.25201	41.6897	13748	13748	MS2	11/18	20121024_A1.raw
	High	FPDEQVVGAAVGGYR	Unambiguous	1	1	LOC_Os03g57960.1 protein		HCD	1	0	1	1	269	2.37104	0	0	0	13	2	782.895	1564.78	4.78998	46.1076	15353	15353	MS2	17/28	20121024_A6.raw
	High	FSVLERFPDEQVVGAAVGGYR	Unambiguous	1	1	LOC_Os03g57960.1 protein		HCD	1	0	1	1	135	2.36821	0	1	0	36	2	1148.6	2296.18	5.20791	53.8481	18769	18769	MS2	18/40	20121024_A2.raw
	High	FPDEQVVGAAVGGYR	Unambiguous	1	1	LOC_Os03g57960.1 protein		HCD	1	0	1	1	117	2.36668	0	0	0	45	1	1564.78	1564.78	1.56112	43.2446	14455	14455	MS2	22/28	20121024_A5.raw
	High	VAVLEAAPR	Unambiguous	1	1	LOC_Os03g57960.1 protein		HCD	1	0	1	1	152	2.35129	0	0	22.0497	4	2	463.279	925.551	4.76544	30.4815	9282	9282	MS2	12/16	20121024_A6.raw
	High	AFLQPSHYDADEVFYVK	Unambiguous	1	1	LOC_Os03g57960.1 protein		HCD	1	0	1	1	246	2.3511	0	0	73.17	26	2	1014.99	2028.98	3.74548	48.4497	16186	16186	MS2	10/32	20121024_A6.raw
	High	EGEGVIVLLR	Unambiguous	1	1	LOC_Os03g57960.1 protein		HCD	1	0	1	1	175	2.30856	0	0	0	7	2	542.825	1084.64	5.96918	50.8979	16586	16586	MS2	13/18	20121024_A7.raw
	High	LFELTGDEcR	Unambiguous	1	1	LOC_Os03g57960.1 protein	C9(Carbamidomethyl)	HCD	1	0	1	1	168	2.30845	0	0	8.09094	1	2	620.29	1239.57	4.69072	36.3996	11768	11768	MS2	11/18	20121024_A4.raw
	High	LFELTGDEcR	Unambiguous	1	1	LOC_Os03g57960.1 protein	C9(Carbamidomethyl)	HCD	1	0	1	1	201	2.30608	0	0	52.2801	23	2	620.289	1239.57	3.31203	37.1933	12079	12079	MS2	11/18	20121024_A4.raw
LOC_Os05g04870.1 protein	oxidoreductase, short chain dehydrogenase/reductase family protein, putative, expressed	834.3	56.61	1	21	21	218	378	40.3937	9.14404
	Confidence Level	Sequence	PSM Ambiguity	# Proteins	# Protein Groups	Protein Group Accessions	Modifications	Activation Type	ΔScore	ΔCn	Rank	Search Engine Rank	Peptides Matched	XCorr	Probability	# Missed Cleavages	Isolation Interference [%]	Ion Inject Time [ms]	Charge	m/z [Da]	MH+ [Da]	ΔM [ppm]	RT [min]	First Scan	Last Scan	MS Order	Ions Matched	Spectrum File
	High	KVVDEVAGAYGGAIDILVNNAAEQYERPSITDITEDDLER	Unambiguous	1	1	LOC_Os05g04870.1 protein		HCD	1	0	1	1	81	7.43796	0	1	0	4	4	1088.04	4349.16	3.61135	62.39	20661	20661	MS2	34/234	20121024_A4.raw
	High	VVDEVAGAYGGAIDILVNNAAEQYERPSITDITEDDLER	Unambiguous	1	1	LOC_Os05g04870.1 protein		HCD	1	0	1	1	127	7.23356	0	0	0	5	4	1056.02	4221.06	3.89429	65.73	21592	21592	MS2	31/228	20121024_A4.raw
	High	VVDEVAGAYGGAIDILVNNAAEQYERPSITDITEDDLER	Unambiguous	1	1	LOC_Os05g04870.1 protein		HCD	1	0	1	1	146	7.02804	0	0	30.2092	13	4	1056.02	4221.07	5.18602	66.265	21739	21739	MS2	31/228	20121024_A4.raw
	High	KVVDEVAGAYGGAIDILVNNAAEQYERPSITDITEDDLER	Unambiguous	1	1	LOC_Os05g04870.1 protein		HCD	1	0	1	1	76	6.91697	0	1	0	2	4	1088.05	4349.16	4.84631	62.8993	20810	20810	MS2	39/234	20121024_A4.raw
	High	AVcLcFALEGATVAFTYVKGQEEKDAEETLR	Unambiguous	1	1	LOC_Os05g04870.1 protein	C3(Carbamidomethyl); C5(Carbamidomethyl)	HCD	1	0	1	1	162	6.68314	0	2	36.6236	26	4	877.185	3505.72	5.65179	70.4747	22903	22903	MS2	27/180	20121024_A4.raw
	High	VVDEVAGAYGGAIDILVNNAAEQYERPSITDITEDDLER	Unambiguous	1	1	LOC_Os05g04870.1 protein		HCD	1	0	1	1	130	6.63456	0	0	0	10	4	1056.02	4221.07	4.24132	65.1676	21444	21444	MS2	30/228	20121024_A4.raw
	High	AVcLcFALEGATVAFTYVKGQEEK	Unambiguous	1	1	LOC_Os05g04870.1 protein	C3(Carbamidomethyl); C5(Carbamidomethyl)	HCD	1	0	1	1	250	6.16742	0	1	8.51303	24	3	897.781	2691.33	4.2259	65.8329	21621	21621	MS2	26/92	20121024_A4.raw
	High	KVVDEVAGAYGGAIDILVNNAAEQYERPSITDITEDDLER	Unambiguous	1	1	LOC_Os05g04870.1 protein		HCD	1	0	1	1	52	5.91623	0	1	0	10	3	1450.4	4349.17	6.60362	62.4271	20674	20674	MS2	26/156	20121024_A4.raw
	High	TGAKDPmAIPADLGYDDNcRK	Unambiguous	1	1	LOC_Os05g04870.1 protein	M7(Oxidation); C19(Carbamidomethyl)	HCD	1	0	1	1	207	5.89807	0	2	37.2813	5	4	581.774	2324.07	4.27067	31.2425	9551	9551	MS2	23/120	20121024_A4.raw
	High	VVDEVAGAYGGAIDILVNNAAEQYERPSITDITEDDLER	Unambiguous	1	1	LOC_Os05g04870.1 protein		HCD	1	0	1	1	129	5.47832	0	0	43.5067	3	3	1407.69	4221.07	4.72159	65.7607	21600	21600	MS2	29/152	20121024_A4.raw
	High	KVVDEVAGAYGGAIDILVNNAAEQYERPSITDITEDDLER	Unambiguous	1	1	LOC_Os05g04870.1 protein		HCD	1	0	1	1	61	5.3196	0	1	14.4973	11	3	1450.39	4349.15	1.06309	62.9483	20824	20824	MS2	29/156	20121024_A4.raw
	High	RGGAGAGGcSIINTSSINAYK	Unambiguous	1	1	LOC_Os05g04870.1 protein	C9(Carbamidomethyl)	HCD	1	0	1	1	252	5.28499	0	1	18.8276	13	3	685.342	2054.01	1.07057	33.5805	10594	10594	MS2	22/80	20121024_A4.raw
	High	VVDEVAGAYGGAIDILVNNAAEQYERPSITDITEDDLER	Unambiguous	1	1	LOC_Os05g04870.1 protein		HCD	1	0	1	1	131	5.12609	0	0	0	5	3	1407.69	4221.07	4.77951	65.2302	21462	21462	MS2	22/152	20121024_A4.raw
	High	GGAGAGGcSIINTSSINAYK	Unambiguous	1	1	LOC_Os05g04870.1 protein	C8(Carbamidomethyl)	HCD	1	0	1	1	246	5.05912	0	0	21.9098	9	2	949.462	1897.92	4.85596	37.4961	12206	12206	MS2	19/38	20121024_A4.raw
	High	AVcLcFALEGATVAFTYVK	Unambiguous	1	1	LOC_Os05g04870.1 protein	C3(Carbamidomethyl); C5(Carbamidomethyl)	HCD	1	0	1	1	192	4.96993	0	0	64.2668	40	3	707.361	2120.07	5.40618	72.7523	23546	23546	MS2	21/72	20121024_A4.raw
	High	AVcLcFALEGATVAFTYVK	Unambiguous	1	1	LOC_Os05g04870.1 protein	C3(Carbamidomethyl); C5(Carbamidomethyl)	HCD	1	0	1	1	169	4.93616	0	0	0	57	3	707.359	2120.06	3.59246	79.7352	25519	25519	MS2	20/72	20121024_A4.raw
	High	GGAGAGGcSIINTSSINAYK	Unambiguous	1	1	LOC_Os05g04870.1 protein	C8(Carbamidomethyl)	HCD	1	0	1	1	226	4.9351	0	0	6.04078	29	2	949.459	1897.91	1.51142	39.9159	13155	13155	MS2	22/38	20121024_A6.raw
	High	AVcLcFALEGATVAFTYVK	Unambiguous	1	1	LOC_Os05g04870.1 protein	C3(Carbamidomethyl); C5(Carbamidomethyl)	HCD	1	0	1	1	241	4.93102	0	0	0	38	2	1060.54	2120.07	4.77916	82.3748	26283	26283	MS2	22/36	20121024_A4.raw
	High	AVcLcFALEGATVAFTYVK	Unambiguous	1	1	LOC_Os05g04870.1 protein	C3(Carbamidomethyl); C5(Carbamidomethyl)	HCD	1	0	1	1	246	4.9184	0	0	0	18	2	1060.54	2120.07	6.39135	75.2611	24261	24261	MS2	21/36	20121024_A4.raw
	High	GGAGAGGcSIINTSSINAYK	Unambiguous	1	1	LOC_Os05g04870.1 protein	C8(Carbamidomethyl)	HCD	1	0	1	1	336	4.87898	0	0	0	59	2	949.462	1897.92	4.79164	42.5528	13735	13735	MS2	23/38	20121024_A7.raw
	High	AVcLcFALEGATVAFTYVK	Unambiguous	1	1	LOC_Os05g04870.1 protein	C3(Carbamidomethyl); C5(Carbamidomethyl)	HCD	1	0	1	1	191	4.8692	0	0	0	34	3	707.36	2120.07	5.06071	75.0727	24200	24200	MS2	21/72	20121024_A4.raw
	High	RGGAGAGGcSIINTSSINAYK	Unambiguous	1	1	LOC_Os05g04870.1 protein	C9(Carbamidomethyl)	HCD	1	0	1	1	256	4.84372	0	1	15.117	17	3	685.343	2054.02	3.2992	36.6349	11842	11842	MS2	20/80	20121024_A6.raw
	High	VVDEVAGAYGGAIDILVNNAAEQYERPSITDITEDDLER	Unambiguous	1	1	LOC_Os05g04870.1 protein		HCD	1	0	1	1	151	4.83157	0	0		38	3	1407.69	4221.06	2.46207	68.0962	22234	22234	MS2	23/152	20121024_A4.raw
	High	AVcLcFALEGATVAFTYVK	Unambiguous	1	1	LOC_Os05g04870.1 protein	C3(Carbamidomethyl); C5(Carbamidomethyl)	HCD	1	0	1	1	178	4.80028	0	0	52.8861	53	3	707.362	2120.07	6.96078	75.6472	24375	24375	MS2	21/72	20121024_A4.raw
	High	AVcLcFALEGATVAFTYVK	Unambiguous	1	1	LOC_Os05g04870.1 protein	C3(Carbamidomethyl); C5(Carbamidomethyl)	HCD	1	0	1	1	195	4.79909	0	0		51	3	707.36	2120.07	4.72084	70.6838	22965	22965	MS2	18/72	20121024_A4.raw
	High	GGAGAGGcSIINTSSINAYK	Unambiguous	1	1	LOC_Os05g04870.1 protein	C8(Carbamidomethyl)	HCD	1	0	1	1	270	4.78784	0	0	0	20	2	949.461	1897.91	3.95551	37.3129	12124	12124	MS2	21/38	20121024_A5.raw
	High	AVcLcFALEGATVAFTYVK	Unambiguous	1	1	LOC_Os05g04870.1 protein	C3(Carbamidomethyl); C5(Carbamidomethyl)	HCD	1	0	1	1	196	4.78362	0	0	10.7694	46	3	707.36	2120.07	4.62887	71.2192	23110	23110	MS2	21/72	20121024_A4.raw
	High	AVcLcFALEGATVAFTYVK	Unambiguous	1	1	LOC_Os05g04870.1 protein	C3(Carbamidomethyl); C5(Carbamidomethyl)	HCD	1	0	1	1	194	4.7809	0	0	0	42	3	707.361	2120.07	6.09711	76.6833	24650	24650	MS2	19/72	20121024_A4.raw
	High	AVcLcFALEGATVAFTYVK	Unambiguous	1	1	LOC_Os05g04870.1 protein	C3(Carbamidomethyl); C5(Carbamidomethyl)	HCD	1	0	1	1	196	4.78058	0	0	0	38	3	707.359	2120.06	3.50609	74.0412	23923	23923	MS2	21/72	20121024_A4.raw
	High	VVDEVAGAYGGAIDILVNNAAEQYERPSITDITEDDLER	Unambiguous	1	1	LOC_Os05g04870.1 protein		HCD	1	0	1	1	136	4.77219	0	0	0	7	3	1407.69	4221.07	4.43248	66.2638	21738	21738	MS2	22/152	20121024_A4.raw
	High	TGAKDPMAIPADLGYDDNcRK	Unambiguous	1	1	LOC_Os05g04870.1 protein	C19(Carbamidomethyl)	HCD	1	0	1	1	200	4.7172	0	2	13.8713	7	4	577.775	2308.08	4.42422	35.3981	11344	11344	MS2	26/120	20121024_A4.raw
	High	GGAGAGGcSIINTSSINAYKGNK	Unambiguous	1	1	LOC_Os05g04870.1 protein	C8(Carbamidomethyl)	HCD	1	0	1	1	226	4.70497	0	1	24.7891	26	3	733.032	2197.08	6.18552	34.0279	10771	10771	MS2	21/88	20121024_A4.raw
	High	AVcLcFALEGATVAFTYVK	Unambiguous	1	1	LOC_Os05g04870.1 protein	C3(Carbamidomethyl); C5(Carbamidomethyl)	HCD	1	0	1	1	177	4.64694	0	0	0	42	3	707.359	2120.06	3.85156	76.1532	24510	24510	MS2	21/72	20121024_A4.raw
	High	RGGAGAGGcSIINTSSINAYK	Unambiguous	1	1	LOC_Os05g04870.1 protein	C9(Carbamidomethyl)	HCD	1	0	1	1	144	4.62296	0	1	0	9	2	1027.51	2054.02	6.24752	34.1108	10811	10811	MS2	22/40	20121024_A4.raw
	High	AVcLcFALEGATVAFTYVK	Unambiguous	1	1	LOC_Os05g04870.1 protein	C3(Carbamidomethyl); C5(Carbamidomethyl)	HCD	1	0	1	1	248	4.61407	0	0	0	37	2	1060.54	2120.07	6.73681	81.3507	25976	25976	MS2	21/36	20121024_A4.raw
	High	AVcLcFALEGATVAFTYVK	Unambiguous	1	1	LOC_Os05g04870.1 protein	C3(Carbamidomethyl); C5(Carbamidomethyl)	HCD	1	0	1	1	205	4.59528	0	0	0	29	2	1060.54	2120.07	6.27619	75.7697	24407	24407	MS2	22/36	20121024_A4.raw
	High	AVcLcFALEGATVAFTYVK	Unambiguous	1	1	LOC_Os05g04870.1 protein	C3(Carbamidomethyl); C5(Carbamidomethyl)	HCD	1	0	1	1	218	4.58986	0	0	0	33	2	1060.54	2120.06	3.62759	80.839	25826	25826	MS2	21/36	20121024_A4.raw
	High	AVcLcFALEGATVAFTYVK	Unambiguous	1	1	LOC_Os05g04870.1 protein	C3(Carbamidomethyl); C5(Carbamidomethyl)	HCD	1	0	1	1	195	4.56734	0	0	0	52	3	707.362	2120.07	7.21989	78.1995	25072	25072	MS2	21/72	20121024_A4.raw
	High	AVcLcFALEGATVAFTYVK	Unambiguous	1	1	LOC_Os05g04870.1 protein	C3(Carbamidomethyl); C5(Carbamidomethyl)	HCD	1	0	1	1	234	4.56567	0	0	2.9167	22	2	1060.54	2120.07	5.12463	72.7206	23537	23537	MS2	21/36	20121024_A4.raw
	High	TGAKDPmAIPADLGYDDNcRK	Unambiguous	1	1	LOC_Os05g04870.1 protein	M7(Oxidation); C19(Carbamidomethyl)	HCD	1	0	1	1	113	4.55477	0	2	21.8599	14	3	775.361	2324.07	2.20176	31.2104	9535	9535	MS2	24/80	20121024_A4.raw
	High	AVcLcFALEGATVAFTYVK	Unambiguous	1	1	LOC_Os05g04870.1 protein	C3(Carbamidomethyl); C5(Carbamidomethyl)	HCD	1	0	1	1	151	4.53532	0	0	0	60	2	1060.54	2120.07	6.27619	96.3503	31076	31076	MS2	21/36	20121024_A4.raw
	High	AVcLcFALEGATVAFTYVK	Unambiguous	1	1	LOC_Os05g04870.1 protein	C3(Carbamidomethyl); C5(Carbamidomethyl)	HCD	1	0	1	1	229	4.52914	0	0	0	25	2	1060.54	2120.07	6.04588	78.3118	25107	25107	MS2	22/36	20121024_A4.raw
	High	AVcLcFALEGATVAFTYVK	Unambiguous	1	1	LOC_Os05g04870.1 protein	C3(Carbamidomethyl); C5(Carbamidomethyl)	HCD	1	0	1	1	168	4.52781	0	0	32.6509	60	3	707.36	2120.06	4.36977	78.7099	25219	25219	MS2	22/72	20121024_A4.raw
	High	RGGAGAGGcSIINTSSINAYK	Unambiguous	1	1	LOC_Os05g04870.1 protein	C9(Carbamidomethyl)	HCD	1	0	1	1	143	4.51968	0	1	0	23	2	1027.51	2054.02	4.70235	33.5919	10600	10600	MS2	21/40	20121024_A4.raw
	High	AVcLcFALEGATVAFTYVK	Unambiguous	1	1	LOC_Os05g04870.1 protein	C3(Carbamidomethyl); C5(Carbamidomethyl)	HCD	1	0	1	1	236	4.51755	0	0	4.30073	29	2	1060.54	2120.07	5.23978	76.2832	24546	24546	MS2	22/36	20121024_A4.raw
	High	AVcLcFALEGATVAFTYVK	Unambiguous	1	1	LOC_Os05g04870.1 protein	C3(Carbamidomethyl); C5(Carbamidomethyl)	HCD	1	0	1	1	172	4.51039	0	0	72.4281	56	3	707.358	2120.06	1.77874	80.2688	25666	25666	MS2	19/72	20121024_A4.raw
	High	VVDEVAGAYGGAIDILVNNAAEQYERPSITDITEDDLER	Unambiguous	1	1	LOC_Os05g04870.1 protein		HCD	1	0	1	1	153	4.48234	0	0	0	15	3	1407.69	4221.07	5.03978	67.3933	22046	22046	MS2	24/152	20121024_A4.raw
	High	AVcLcFALEGATVAFTYVK	Unambiguous	1	1	LOC_Os05g04870.1 protein	C3(Carbamidomethyl); C5(Carbamidomethyl)	HCD	1	0	1	1	244	4.47854	0	0	31.2936	55	2	1060.54	2120.07	5.68799	86.5137	27589	27589	MS2	21/36	20121024_A4.raw
	High	GGAGAGGcSIINTSSINAYK	Unambiguous	1	1	LOC_Os05g04870.1 protein	C8(Carbamidomethyl)	HCD	1	0	1	1	242	4.47444	0	0	5.43337	13	2	949.462	1897.92	4.79164	38.0286	12422	12422	MS2	20/38	20121024_A4.raw
	High	AVcLcFALEGATVAFTYVK	Unambiguous	1	1	LOC_Os05g04870.1 protein	C3(Carbamidomethyl); C5(Carbamidomethyl)	HCD	1	0	1	1	279	4.46251	0	0	30.3394	48	3	707.36	2120.07	5.23344	73.3009	23711	23711	MS2	19/72	20121024_A4.raw
	High	AVcLcFALEGATVAFTYVK	Unambiguous	1	1	LOC_Os05g04870.1 protein	C3(Carbamidomethyl); C5(Carbamidomethyl)	HCD	1	0	1	1	249	4.46251	0	0	0	38	2	1060.54	2120.07	5.58525	78.819	25253	25253	MS2	22/36	20121024_A4.raw
	High	AVcLcFALEGATVAFTYVK	Unambiguous	1	1	LOC_Os05g04870.1 protein	C3(Carbamidomethyl); C5(Carbamidomethyl)	HCD	1	0	1	1	259	4.45127	0	0	3.78465	16	2	1060.54	2120.07	4.664	73.7386	23845	23845	MS2	21/36	20121024_A4.raw
	High	RGGAGAGGcSIINTSSINAYK	Unambiguous	1	1	LOC_Os05g04870.1 protein	C9(Carbamidomethyl)	HCD	1	0	1	1	190	4.44607	0	1	0	2	3	685.345	2054.02	6.41926	34.0968	10803	10803	MS2	22/80	20121024_A4.raw
	High	AVcLcFALEGATVAFTYVK	Unambiguous	1	1	LOC_Os05g04870.1 protein	C3(Carbamidomethyl); C5(Carbamidomethyl)	HCD	1	0	1	1	256	4.43104	0	0	0	50	2	1060.54	2120.07	4.664	81.8541	26131	26131	MS2	22/36	20121024_A4.raw
	High	AVcLcFALEGATVAFTYVK	Unambiguous	1	1	LOC_Os05g04870.1 protein	C3(Carbamidomethyl); C5(Carbamidomethyl)	HCD	1	0	1	1	200	4.4172	0	0	0	52	3	707.36	2120.07	4.88797	79.2199	25366	25366	MS2	19/72	20121024_A4.raw
	High	AVcLcFALEGATVAFTYVK	Unambiguous	1	1	LOC_Os05g04870.1 protein	C3(Carbamidomethyl); C5(Carbamidomethyl)	HCD	1	0	1	1	244	4.41291	0	0	0	43	2	1060.54	2120.07	5.35494	83.4009	26601	26601	MS2	21/36	20121024_A4.raw
	High	VVDEVAGAYGGAIDILVNNAAEQYERPSITDITEDDLER	Unambiguous	1	1	LOC_Os05g04870.1 protein		HCD	1	0	1	1	136	4.41239	0	0	0	15	3	1407.69	4221.06	2.61057	66.8321	21901	21901	MS2	20/152	20121024_A4.raw
	High	AVcLcFALEGATVAFTYVK	Unambiguous	1	1	LOC_Os05g04870.1 protein	C3(Carbamidomethyl); C5(Carbamidomethyl)	HCD	1	0	1	1	237	4.39911	0	0	0	31	2	1060.54	2120.06	3.97306	80.3353	25684	25684	MS2	21/36	20121024_A4.raw
	High	AVcLcFALEGATVAFTYVK	Unambiguous	1	1	LOC_Os05g04870.1 protein	C3(Carbamidomethyl); C5(Carbamidomethyl)	HCD	1	0	1	1	246	4.39322	0	0	3.68739	38	2	1060.54	2120.06	4.43369	79.8294	25544	25544	MS2	21/36	20121024_A4.raw
	High	AVcLcFALEGATVAFTYVK	Unambiguous	1	1	LOC_Os05g04870.1 protein	C3(Carbamidomethyl); C5(Carbamidomethyl)	HCD	1	0	1	1	406	4.38254	0	0	0	54	2	1060.54	2120.07	6.39135	71.9145	23288	23288	MS2	21/36	20121024_A5.raw
	High	AVcLcFALEGATVAFTYVK	Unambiguous	1	1	LOC_Os05g04870.1 protein	C3(Carbamidomethyl); C5(Carbamidomethyl)	HCD	1	0	1	1	174	4.38137	0	0	7.21371	26	3	707.359	2120.06	3.16062	72.2437	23396	23396	MS2	21/72	20121024_A4.raw
	High	AVcLcFALEGATVAFTYVK	Unambiguous	1	1	LOC_Os05g04870.1 protein	C3(Carbamidomethyl); C5(Carbamidomethyl)	HCD	1	0	1	1	183	4.34949	0	0	9.60826	28	3	707.359	2120.06	3.33336	71.7365	23252	23252	MS2	19/72	20121024_A4.raw
	High	AVcLcFALEGATVAFTYVK	Unambiguous	1	1	LOC_Os05g04870.1 protein	C3(Carbamidomethyl); C5(Carbamidomethyl)	HCD	1	0	1	1	202	4.34456	0	0	0	22	2	1060.54	2120.06	4.43369	76.7876	24680	24680	MS2	22/36	20121024_A4.raw
	High	AVcLcFALEGATVAFTYVK	Unambiguous	1	1	LOC_Os05g04870.1 protein	C3(Carbamidomethyl); C5(Carbamidomethyl)	HCD	1	0	1	1	178	4.32906	0	0	0	41	3	707.359	2120.06	3.59246	74.5561	24060	24060	MS2	21/72	20121024_A4.raw
	High	DPmAIPADLGYDDNcRK	Unambiguous	1	1	LOC_Os05g04870.1 protein	M3(Oxidation); C15(Carbamidomethyl)	HCD	1	0	1	1	78	4.32068	0	1	6.71961	16	3	656.295	1966.87	3.81545	34.7948	11077	11077	MS2	26/64	20121024_A4.raw
	High	TGAKDPmAIPADLGYDDNcR	Unambiguous	1	1	LOC_Os05g04870.1 protein	M7(Oxidation); C19(Carbamidomethyl)	HCD	1	0	1	1	66	4.31831	0	1	14.8456	20	3	732.665	2195.98	4.27545	34.2565	10875	10875	MS2	21/76	20121024_A4.raw
	High	AVcLcFALEGATVAFTYVK	Unambiguous	1	1	LOC_Os05g04870.1 protein	C3(Carbamidomethyl); C5(Carbamidomethyl)	HCD	1	0	1	1	254	4.29509	0	0	0	60	2	1060.54	2120.07	5.58525	91.258	29213	29213	MS2	21/36	20121024_A4.raw
	High	RGGAGAGGcSIINTSSINAYK	Unambiguous	1	1	LOC_Os05g04870.1 protein	C9(Carbamidomethyl)	HCD	1	0	1	1	140	4.2874	0	1	0	25	2	1027.51	2054.02	5.4155	33.872	10632	10632	MS2	21/40	20121024_A5.raw
	High	AVcLcFALEGATVAFTYVK	Unambiguous	1	1	LOC_Os05g04870.1 protein	C3(Carbamidomethyl); C5(Carbamidomethyl)	HCD	1	0	1	1	390	4.28472	0	0	0	47	2	1060.54	2120.06	3.62759	68.4894	22345	22345	MS2	18/36	20121024_A4.raw
	High	AVcLcFALEGATVAFTYVK	Unambiguous	1	1	LOC_Os05g04870.1 protein	C3(Carbamidomethyl); C5(Carbamidomethyl)	HCD	1	0	1	1	180	4.28462	0	0	17.0351	60	3	707.359	2120.06	2.81515	84.7486	27026	27026	MS2	21/72	20121024_A4.raw
	High	AVcLcFALEGATVAFTYVK	Unambiguous	1	1	LOC_Os05g04870.1 protein	C3(Carbamidomethyl); C5(Carbamidomethyl)	HCD	1	0	1	1	138	4.28444	0	0	0	60	2	1060.53	2120.06	2.70633	87.6439	27950	27950	MS2	21/36	20121024_A4.raw
	High	AVcLcFALEGATVAFTYVK	Unambiguous	1	1	LOC_Os05g04870.1 protein	C3(Carbamidomethyl); C5(Carbamidomethyl)	HCD	1	0	1	1	271	4.28325	0	0	0	26	2	1060.54	2120.07	4.77916	70.6953	22968	22968	MS2	20/36	20121024_A4.raw
	High	AVcLcFALEGATVAFTYVK	Unambiguous	1	1	LOC_Os05g04870.1 protein	C3(Carbamidomethyl); C5(Carbamidomethyl)	HCD	1	0	1	1	188	4.2444	0	0	0	60	3	707.361	2120.07	5.92438	80.8282	25821	25821	MS2	19/72	20121024_A4.raw
	High	AVcLcFALEGATVAFTYVK	Unambiguous	1	1	LOC_Os05g04870.1 protein	C3(Carbamidomethyl); C5(Carbamidomethyl)	HCD	1	0	1	1	244	4.24147	0	0	2.49578	60	2	1060.54	2120.07	5.93072	88.1677	28140	28140	MS2	21/36	20121024_A4.raw
	High	AVcLcFALEGATVAFTYVK	Unambiguous	1	1	LOC_Os05g04870.1 protein	C3(Carbamidomethyl); C5(Carbamidomethyl)	HCD	1	0	1	1	283	4.23875	0	0	42.0277	60	2	1060.54	2120.07	6.39135	72.4228	23453	23453	MS2	20/36	20121024_A5.raw
	High	AVcLcFALEGATVAFTYVK	Unambiguous	1	1	LOC_Os05g04870.1 protein	C3(Carbamidomethyl); C5(Carbamidomethyl)	HCD	1	0	1	1	187	4.23616	0	0	8.56115	60	3	707.36	2120.06	4.36977	81.8667	26137	26137	MS2	20/72	20121024_A4.raw
	High	AVcLcFALEGATVAFTYVK	Unambiguous	1	1	LOC_Os05g04870.1 protein	C3(Carbamidomethyl); C5(Carbamidomethyl)	HCD	1	0	1	1	198	4.23311	0	0	0	60	2	1060.54	2120.07	5.70041	95.3274	30675	30675	MS2	20/36	20121024_A4.raw
	High	AVcLcFALEGATVAFTYVK	Unambiguous	1	1	LOC_Os05g04870.1 protein	C3(Carbamidomethyl); C5(Carbamidomethyl)	HCD	1	0	1	1	242	4.22947	0	0	0	60	2	1060.53	2120.06	1.78508	93.3065	29918	29918	MS2	21/36	20121024_A4.raw
	High	AVcLcFALEGATVAFTYVK	Unambiguous	1	1	LOC_Os05g04870.1 protein	C3(Carbamidomethyl); C5(Carbamidomethyl)	HCD	1	0	1	1	174	4.20679	0	0	0	60	2	1060.54	2120.07	8.80962	90.2205	28850	28850	MS2	21/36	20121024_A4.raw
	High	AVcLcFALEGATVAFTYVK	Unambiguous	1	1	LOC_Os05g04870.1 protein	C3(Carbamidomethyl); C5(Carbamidomethyl)	HCD	1	0	1	1	229	4.20605	0	0	0	60	2	1060.54	2120.07	5.81556	72.5463	23965	23965	MS2	21/36	20121024_A7.raw
	High	AVcLcFALEGATVAFTYVK	Unambiguous	1	1	LOC_Os05g04870.1 protein	C3(Carbamidomethyl); C5(Carbamidomethyl)	HCD	1	0	1	1	215	4.18826	0	0	5.12549	23	2	1060.53	2120.06	2.93665	71.7038	23242	23242	MS2	22/36	20121024_A4.raw
	High	AVcLcFALEGATVAFTYVK	Unambiguous	1	1	LOC_Os05g04870.1 protein	C3(Carbamidomethyl); C5(Carbamidomethyl)	HCD	1	0	1	1	259	4.17907	0	0	31.1942	60	2	1060.53	2120.06	1.32445	72.0489	23440	23440	MS2	19/36	20121024_A6.raw
	High	AVcLcFALEGATVAFTYVK	Unambiguous	1	1	LOC_Os05g04870.1 protein	C3(Carbamidomethyl); C5(Carbamidomethyl)	HCD	1	0	1	1	184	4.17241	0	0	78.4932	42	3	707.359	2120.06	3.33336	70.0838	22797	22797	MS2	18/72	20121024_A4.raw
	High	AVcLcFALEGATVAFTYVK	Unambiguous	1	1	LOC_Os05g04870.1 protein	C3(Carbamidomethyl); C5(Carbamidomethyl)	HCD	1	0	1	1	227	4.16379	0	0	0	24	2	1060.54	2120.07	6.96713	74.7499	24110	24110	MS2	22/36	20121024_A4.raw
	High	AVcLcFALEGATVAFTYVK	Unambiguous	1	1	LOC_Os05g04870.1 protein	C3(Carbamidomethyl); C5(Carbamidomethyl)	HCD	1	0	1	1	265	4.15549	0	0	2.78848	60	2	1060.54	2120.06	4.43369	88.6817	28334	28334	MS2	21/36	20121024_A4.raw
	High	AVcLcFALEGATVAFTYVK	Unambiguous	1	1	LOC_Os05g04870.1 protein	C3(Carbamidomethyl); C5(Carbamidomethyl)	HCD	1	0	1	1	176	4.14827	0	0	21.7755	60	3	707.36	2120.07	5.31981	82.5144	26323	26323	MS2	17/72	20121024_A4.raw
	High	AVcLcFALEGATVAFTYVK	Unambiguous	1	1	LOC_Os05g04870.1 protein	C3(Carbamidomethyl); C5(Carbamidomethyl)	HCD	1	0	1	1	188	4.1466	0	0	6.44967	48	3	707.36	2120.07	4.45613	77.3087	24818	24818	MS2	20/72	20121024_A4.raw
	High	AVcLcFALEGATVAFTYVK	Unambiguous	1	1	LOC_Os05g04870.1 protein	C3(Carbamidomethyl); C5(Carbamidomethyl)	HCD	1	0	1	1	405	4.13549	0	0	17.1309	60	2	1060.54	2120.07	7.08228	73.4633	23817	23817	MS2	20/36	20121024_A5.raw
	High	AVcLcFALEGATVAFTYVK	Unambiguous	1	1	LOC_Os05g04870.1 protein	C3(Carbamidomethyl); C5(Carbamidomethyl)	HCD	1	0	1	1	320	4.135	0	0	4.61436	28	2	1060.54	2120.07	6.04588	69.6464	22678	22678	MS2	21/36	20121024_A4.raw
	High	AVcLcFALEGATVAFTYVK	Unambiguous	1	1	LOC_Os05g04870.1 protein	C3(Carbamidomethyl); C5(Carbamidomethyl)	HCD	1	0	1	1	182	4.13381	0	0	5.75992	60	3	707.36	2120.07	5.23344	83.0253	26485	26485	MS2	18/72	20121024_A4.raw
	High	AVcLcFALEGATVAFTYVK	Unambiguous	1	1	LOC_Os05g04870.1 protein	C3(Carbamidomethyl); C5(Carbamidomethyl)	HCD	1	0	1	1	250	4.11349	0	0	0	60	2	1060.54	2120.06	4.31853	90.7445	29026	29026	MS2	21/36	20121024_A4.raw
	High	AVcLcFALEGATVAFTYVK	Unambiguous	1	1	LOC_Os05g04870.1 protein	C3(Carbamidomethyl); C5(Carbamidomethyl)	HCD	1	0	1	1	206	4.11196	0	0	8.53183	60	2	1060.54	2120.07	6.5065	87.017	27752	27752	MS2	21/36	20121024_A4.raw
	High	AVcLcFALEGATVAFTYVK	Unambiguous	1	1	LOC_Os05g04870.1 protein	C3(Carbamidomethyl); C5(Carbamidomethyl)	HCD	1	0	1	1	376	4.1072	0	0	8.62789	60	2	1060.54	2120.06	3.51243	76.1185	24624	24624	MS2	21/36	20121024_A5.raw
	High	AVcLcFALEGATVAFTYVK	Unambiguous	1	1	LOC_Os05g04870.1 protein	C3(Carbamidomethyl); C5(Carbamidomethyl)	HCD	1	0	1	1	277	4.08545	0	0	5.93737	60	3	707.36	2120.07	4.71524	69.3313	22586	22586	MS2	20/72	20121024_A4.raw
	High	AVcLcFALEGATVAFTYVK	Unambiguous	1	1	LOC_Os05g04870.1 protein	C3(Carbamidomethyl); C5(Carbamidomethyl)	HCD	1	0	1	1	192	4.08261	0	0	0	60	3	707.361	2120.07	6.09711	81.3541	25977	25977	MS2	19/72	20121024_A4.raw
	High	AVcLcFALEGATVAFTYVK	Unambiguous	1	1	LOC_Os05g04870.1 protein	C3(Carbamidomethyl); C5(Carbamidomethyl)	HCD	1	0	1	1	216	4.0793	0	0	0	46	2	1060.54	2120.06	3.74275	84.4129	26918	26918	MS2	21/36	20121024_A4.raw
	High	AVcLcFALEGATVAFTYVK	Unambiguous	1	1	LOC_Os05g04870.1 protein	C3(Carbamidomethyl); C5(Carbamidomethyl)	HCD	1	0	1	1	240	4.07747	0	0	0	60	2	1060.54	2120.07	4.54884	89.7142	28680	28680	MS2	22/36	20121024_A4.raw
	High	AVcLcFALEGATVAFTYVK	Unambiguous	1	1	LOC_Os05g04870.1 protein	C3(Carbamidomethyl); C5(Carbamidomethyl)	HCD	1	0	1	1	180	4.06145	0	0	64.0707	60	3	707.36	2120.07	5.31981	77.8154	24966	24966	MS2	19/72	20121024_A4.raw
	High	AVcLcFALEGATVAFTYVK	Unambiguous	1	1	LOC_Os05g04870.1 protein	C3(Carbamidomethyl); C5(Carbamidomethyl)	HCD	1	0	1	1	168	4.02587	0	0	61.1762	60	3	707.36	2120.07	4.71524	83.541	26649	26649	MS2	18/72	20121024_A4.raw
	High	AVcLcFALEGATVAFTYVK	Unambiguous	1	1	LOC_Os05g04870.1 protein	C3(Carbamidomethyl); C5(Carbamidomethyl)	HCD	1	0	1	1	244	4.02506	0	0	0	15	2	1060.54	2120.07	4.54884	72.2138	23387	23387	MS2	21/36	20121024_A4.raw
	High	AVcLcFALEGATVAFTYVK	Unambiguous	1	1	LOC_Os05g04870.1 protein	C3(Carbamidomethyl); C5(Carbamidomethyl)	HCD	1	0	1	1	201	4.0104	0	0	0	41	2	1060.54	2120.07	4.664	85.5092	27270	27270	MS2	21/36	20121024_A4.raw
	High	AVcLcFALEGATVAFTYVK	Unambiguous	1	1	LOC_Os05g04870.1 protein	C3(Carbamidomethyl); C5(Carbamidomethyl)	HCD	1	0	1	1	246	4.0029	0	0	0	60	2	1060.54	2120.07	5.35494	94.3177	30294	30294	MS2	21/36	20121024_A4.raw
	High	RGGAGAGGcSIINTSSINAYK	Unambiguous	1	1	LOC_Os05g04870.1 protein	C9(Carbamidomethyl)	HCD	1	0	1	1	244	3.99519	0	1	35.8113	19	3	685.344	2054.02	3.74492	33.8602	10629	10629	MS2	20/80	20121024_A5.raw
	High	AVcLcFALEGATVAFTYVK	Unambiguous	1	1	LOC_Os05g04870.1 protein	C3(Carbamidomethyl); C5(Carbamidomethyl)	HCD	1	0	1	1	238	3.97192	0	0	0	60	2	1060.54	2120.07	6.27619	89.2078	28514	28514	MS2	22/36	20121024_A4.raw
	High	AVcLcFALEGATVAFTYVK	Unambiguous	1	1	LOC_Os05g04870.1 protein	C3(Carbamidomethyl); C5(Carbamidomethyl)	HCD	1	0	1	1	234	3.96389	0	0	0	24	2	1060.54	2120.06	4.31853	71.1998	23104	23104	MS2	21/36	20121024_A4.raw
	High	AVcLcFALEGATVAFTYVK	Unambiguous	1	1	LOC_Os05g04870.1 protein	C3(Carbamidomethyl); C5(Carbamidomethyl)	HCD	1	0	1	1	180	3.9605	0	0	0	60	3	707.36	2120.06	4.19703	85.2753	27195	27195	MS2	20/72	20121024_A4.raw
	High	AVcLcFALEGATVAFTYVK	Unambiguous	1	1	LOC_Os05g04870.1 protein	C3(Carbamidomethyl); C5(Carbamidomethyl)	HCD	1	0	1	1	249	3.9477	0	0	0	54	2	1060.54	2120.07	6.85197	82.8941	26445	26445	MS2	21/36	20121024_A4.raw
	High	AVcLcFALEGATVAFTYVK	Unambiguous	1	1	LOC_Os05g04870.1 protein	C3(Carbamidomethyl); C5(Carbamidomethyl)	HCD	1	0	1	1	241	3.9201	0	0	5.79664	23	2	1060.54	2120.06	4.08822	77.795	24961	24961	MS2	20/36	20121024_A4.raw
	High	AVcLcFALEGATVAFTYVK	Unambiguous	1	1	LOC_Os05g04870.1 protein	C3(Carbamidomethyl); C5(Carbamidomethyl)	HCD	1	0	1	1	204	3.91263	0	0	0	28	2	1060.54	2120.07	5.4701	77.2906	24813	24813	MS2	21/36	20121024_A4.raw
	High	AVcLcFALEGATVAFTYVK	Unambiguous	1	1	LOC_Os05g04870.1 protein	C3(Carbamidomethyl); C5(Carbamidomethyl)	HCD	1	0	1	1	251	3.91131	0	0	7.67971	21	2	1060.54	2120.06	3.97306	70.1711	22822	22822	MS2	20/36	20121024_A4.raw
	High	AVcLcFALEGATVAFTYVK	Unambiguous	1	1	LOC_Os05g04870.1 protein	C3(Carbamidomethyl); C5(Carbamidomethyl)	HCD	1	0	1	1	235	3.89715	0	0	0	24	2	1060.54	2120.07	4.664	74.2469	23977	23977	MS2	22/36	20121024_A4.raw
	High	AVcLcFALEGATVAFTYVK	Unambiguous	1	1	LOC_Os05g04870.1 protein	C3(Carbamidomethyl); C5(Carbamidomethyl)	HCD	1	0	1	1	403	3.89336	0	0	0	60	2	1060.54	2120.08	9.27024	74.0799	24032	24032	MS2	20/36	20121024_A5.raw
	High	AVcLcFALEGATVAFTYVK	Unambiguous	1	1	LOC_Os05g04870.1 protein	C3(Carbamidomethyl); C5(Carbamidomethyl)	HCD	1	0	1	1	328	3.87972	0	0	0	60	2	1060.53	2120.06	3.28212	74.757	24232	24232	MS2	20/36	20121024_A5.raw
[truncated: 28,313 more rows]

## Sheet: Tong887 Control 2
Accession	Description	Score	Coverage	# Proteins	# Unique Peptides	# Peptides	# PSMs	# AAs	MW [kDa]	calc. pI
LOC_Os03g46100.1 protein	cupin domain containing protein, expressed	1562.74	58.72	1	36	36	391	562	63.3891	8.1333
	Confidence Level	Sequence	PSM Ambiguity	# Proteins	# Protein Groups	Protein Group Accessions	Modifications	Activation Type	ΔScore	ΔCn	Rank	Search Engine Rank	Peptides Matched	XCorr	Probability	# Missed Cleavages	Isolation Interference [%]	Ion Inject Time [ms]	Charge	m/z [Da]	MH+ [Da]	ΔM [ppm]	RT [min]	First Scan	Last Scan	MS Order	Ions Matched	Spectrum File
	High	WREEEEEEEEQQKGQEEEEEEQVGQGYETIR	Unambiguous	1	1	LOC_Os03g46100.1 protein		HCD	1	0	1	1	4	7.83267	0	2	3.12188	7	4	967.917	3868.65	-1.88697	37.7152	12434	12434	MS2	32/180	20121025_B3.raw
	High	SFVMPTHTDAHcIcYVAQGEGVVAIIENGEK	Unambiguous	1	1	LOC_Os03g46100.1 protein	C12(Carbamidomethyl); C14(Carbamidomethyl)	HCD	1	0	1	1	79	7.70729	0	0	10.9433	12	3	1144.87	3432.6	0.144794	53.4325	18089	18089	MS2	28/120	20121025_B5.raw
	High	SFVMPTHTDAHcIcYVAQGEGVVAIIENGEK	Unambiguous	1	1	LOC_Os03g46100.1 protein	C12(Carbamidomethyl); C14(Carbamidomethyl)	HCD	1	0	1	1	93	7.37619	0	0	0	23	3	1144.87	3432.6	-0.815382	52.9245	17921	17921	MS2	26/120	20121025_B5.raw
	High	SFVmPTHTDAHcIcYVAQGEGVVAIIENGEK	Unambiguous	1	1	LOC_Os03g46100.1 protein	M4(Oxidation); C12(Carbamidomethyl); C14(Carbamidomethyl)	HCD	1	0	1	1	87	7.25322	0	0	0	24	3	1150.2	3448.6	-0.469794	50.9795	17277	17277	MS2	28/120	20121025_B5.raw
	High	WREEEEEEEEQQKGQEEEEEEQVGQGYETIR	Unambiguous	1	1	LOC_Os03g46100.1 protein		HCD	1	0	1	1	2	7.19024	0	2	0	15	3	1290.22	3868.65	-1.70995	37.6188	12386	12386	MS2	33/120	20121025_B3.raw
	High	WREEEEEEEEQQKGQEEEEEEQVGQGYETIR	Unambiguous	1	1	LOC_Os03g46100.1 protein		HCD	1	0	1	1	4	6.91557	0	2	0	6	4	967.917	3868.64	-2.39183	39.2627	13511	13511	MS2	28/180	20121025_B2.raw
	High	SFVMPTHTDAHcIcYVAQGEGVVAIIENGEK	Unambiguous	1	1	LOC_Os03g46100.1 protein	C12(Carbamidomethyl); C14(Carbamidomethyl)	HCD	1	0	1	1	110	6.79219	0	0	5.21694	11	4	858.903	3432.59	-3.00637	52.9734	17937	17937	MS2	25/180	20121025_B5.raw
	High	ILHTISVPGQIQFFFAPGGRNPESFLSSFSK	Unambiguous	1	1	LOC_Os03g46100.1 protein		HCD	1	0	1	1	94	6.48658	0	1	0	18	4	852.95	3408.78	1.00189	65.1202	21594	21594	MS2	28/180	20121025_B5.raw
	High	SFVMPTHTDAHcIcYVAQGEGVVAIIENGEK	Unambiguous	1	1	LOC_Os03g46100.1 protein	C12(Carbamidomethyl); C14(Carbamidomethyl)	HCD	1	0	1	1	84	6.44485	0	0	0	28	3	1144.87	3432.59	-3.48255	55.1505	18638	18638	MS2	26/120	20121025_B5.raw
	High	SFVmPTHTDAHcIcYVAQGEGVVAIIENGEK	Unambiguous	1	1	LOC_Os03g46100.1 protein	M4(Oxidation); C12(Carbamidomethyl); C14(Carbamidomethyl)	HCD	1	0	1	1	75	6.37942	0	0	0	22	3	1150.2	3448.59	-0.894559	51.5214	17462	17462	MS2	26/120	20121025_B5.raw
	High	KLIVTKILHTISVPGQIQFFFAPGGR	Unambiguous	1	1	LOC_Os03g46100.1 protein		HCD	1	0	1	1	8	6.222	0	2	0	38	3	956.559	2867.66	-1.32783	58.5006	19623	19623	MS2	26/100	20121025_B5.raw
	High	SFVmPTHTDAHcIcYVAQGEGVVAIIENGEK	Unambiguous	1	1	LOC_Os03g46100.1 protein	M4(Oxidation); C12(Carbamidomethyl); C14(Carbamidomethyl)	HCD	1	0	1	1	92	6.21018	0	0	0	12	4	862.904	3448.6	-0.526788	51.5176	17459	17459	MS2	24/180	20121025_B5.raw
	High	SFVMPTHTDAHcIcYVAQGEGVVAIIENGEK	Unambiguous	1	1	LOC_Os03g46100.1 protein	C12(Carbamidomethyl); C14(Carbamidomethyl)	HCD	1	0	1	1	130	6.19362	0	0	6.33201	15	4	858.904	3432.59	-2.224	54.6176	18472	18472	MS2	22/180	20121025_B5.raw
	High	SFVmPTHTDAHcIcYVAQGEGVVAIIENGEK	Unambiguous	1	1	LOC_Os03g46100.1 protein	M4(Oxidation); C12(Carbamidomethyl); C14(Carbamidomethyl)	HCD	1	0	1	1	83	6.08993	0	0	2.87904	18	4	862.903	3448.59	-1.80109	49.9479	17034	17034	MS2	21/180	20121025_B3.raw
	High	SFVmPTHTDAHcIcYVAQGEGVVAIIENGEK	Unambiguous	1	1	LOC_Os03g46100.1 protein	M4(Oxidation); C12(Carbamidomethyl); C14(Carbamidomethyl)	HCD	1	0	1	1	74	6.07775	0	0	0	20	4	862.903	3448.59	-2.57983	54.7511	18517	18517	MS2	23/180	20121025_B6.raw
	High	SFVMPTHTDAHcIcYVAQGEGVVAIIENGEK	Unambiguous	1	1	LOC_Os03g46100.1 protein	C12(Carbamidomethyl); C14(Carbamidomethyl)	HCD	1	0	1	1	105	5.97864	0	0	4.60224	22	4	858.906	3432.6	0.265344	56.5105	19116	19116	MS2	23/180	20121025_B6.raw
	High	KLIVTKILHTISVPGQIQFFFAPGGR	Unambiguous	1	1	LOC_Os03g46100.1 protein		HCD	1	0	1	1	16	5.82006	0	2	4.19769	18	4	717.67	2867.66	-2.56699	58.5104	19627	19627	MS2	21/150	20121025_B5.raw
	High	QGDVFVAPAGTINYLANTDGR	Unambiguous	1	1	LOC_Os03g46100.1 protein		HCD	1	0	1	1	92	5.79861	0	0	0	4	2	1090.04	2179.08	-1.22914	48.7424	16624	16624	MS2	20/40	20121025_B3.raw
	High	SFVMPTHTDAHcIcYVAQGEGVVAIIENGEK	Unambiguous	1	1	LOC_Os03g46100.1 protein	C12(Carbamidomethyl); C14(Carbamidomethyl)	HCD	1	0	1	1	111	5.78637	0	0	45.9745	6	4	858.905	3432.6	-1.4069	53.4814	18106	18106	MS2	22/180	20121025_B5.raw
	High	SFVmPTHTDAHcIcYVAQGEGVVAIIENGEK	Unambiguous	1	1	LOC_Os03g46100.1 protein	M4(Oxidation); C12(Carbamidomethyl); C14(Carbamidomethyl)	HCD	1	0	1	1	87	5.78077	0	0	9.25564	11	4	862.906	3448.6	1.17227	50.9488	17268	17268	MS2	23/180	20121025_B5.raw
	High	ILHTISVPGQIQFFFAPGGRNPESFLSSFSK	Unambiguous	1	1	LOC_Os03g46100.1 protein		HCD	1	0	1	1	121	5.77344	0	1	38.0351	27	4	852.948	3408.77	-0.986218	63.6115	21201	21201	MS2	28/180	20121025_B3.raw
	High	ELAFAASAREVDELLNAQQESAFLAGPEK	Unambiguous	1	1	LOC_Os03g46100.1 protein		HCD	1	0	1	1	197	5.75124	0	1	0	35	3	1035.52	3104.55	-0.382647	65.6387	21928	21928	MS2	27/112	20121025_B6.raw
	High	EVDELLNAQQESAFLAGPEKSGR	Unambiguous	1	1	LOC_Os03g46100.1 protein		HCD	1	0	1	1	211	5.75029	0	1	0	31	3	830.079	2488.22	-3.97814	48.7128	16512	16512	MS2	25/88	20121025_B6.raw
	High	HASEGGHGPHWPLPPFGESSR	Unambiguous	1	1	LOC_Os03g46100.1 protein		HCD	1	0	1	1	133	5.71321	0	0	25.0337	9	3	747.019	2239.04	0.113295	37.327	12706	12706	MS2	29/80	20121025_B2.raw
	High	LIVTKILHTISVPGQIQFFFAPGGR	Unambiguous	1	1	LOC_Os03g46100.1 protein		HCD	1	0	1	1	23	5.66128	0	1	3.88038	38	3	913.86	2739.57	-1.96943	64.0068	21270	21270	MS2	23/96	20121025_B5.raw
	High	QGDVFVAPAGTINYLANTDGR	Unambiguous	1	1	LOC_Os03g46100.1 protein		HCD	1	0	1	1	155	5.65816	0	0	5.75635	21	2	1090.03	2179.06	-7.05519	48.2366	16454	16454	MS2	21/40	20121025_B3.raw
	High	WREEEEEEEEQQKGQEEEEEEQVGQGYETIR	Unambiguous	1	1	LOC_Os03g46100.1 protein		HCD	1	0	1	1	2	5.65098	0	2	0	7	3	1290.22	3868.65	-2.27791	39.2407	13503	13503	MS2	28/120	20121025_B2.raw
	High	RHASEGGHGPHWPLPPFGESSR	Unambiguous	1	1	LOC_Os03g46100.1 protein		HCD	1	0	1	1	287	5.64095	0	1	5.66114	14	4	599.541	2395.14	-1.142	31.2701	9653	9653	MS2	22/126	20121025_B3.raw
	High	HASEGGHGPHWPLPPFGESSR	Unambiguous	1	1	LOC_Os03g46100.1 protein		HCD	1	0	1	1	133	5.63572	0	0	0	11	3	747.018	2239.04	-2.17651	33.4187	10583	10583	MS2	29/80	20121025_B3.raw
	High	DSTLQIVcFDVHANNNER	Unambiguous	1	1	LOC_Os03g46100.1 protein	C8(Carbamidomethyl)	HCD	1	0	1	1	130	5.58926	0	0	23.9437	45	3	711.33	2131.97	-3.94424	54.2233	18344	18344	MS2	21/68	20121025_B6.raw
	High	GQEEEEEEQVGQGYETIR	Unambiguous	1	1	LOC_Os03g46100.1 protein		HCD	1	0	1	1	63	5.52892	0	0	0	23	2	1055.46	2109.92	-1.20422	37.032	12163	12163	MS2	23/34	20121025_B6.raw
	High	DSTLQIVcFDVHANNNER	Unambiguous	1	1	LOC_Os03g46100.1 protein	C8(Carbamidomethyl)	HCD	1	0	1	1	96	5.52886	0	0	0	6	3	711.331	2131.98	-2.48418	47.2686	16001	16001	MS2	23/68	20121025_B6.raw
	High	DSTLQIVcFDVHANNNER	Unambiguous	1	1	LOC_Os03g46100.1 protein	C8(Carbamidomethyl)	HCD	1	0	1	1	103	5.47478	0	0	0	23	3	711.33	2131.98	-3.17127	45.0124	15230	15230	MS2	24/68	20121025_B6.raw
	High	EEEEEEEEQQKGQEEEEEEQVGQGYETIR	Unambiguous	1	1	LOC_Os03g46100.1 protein		HCD	1	0	1	1	9	5.47085	0	1	8.03424	34	3	1176.16	3526.48	0.587526	37.1085	12198	12198	MS2	25/112	20121025_B5.raw
	High	SFVmPTHTDAHcIcYVAQGEGVVAIIENGEK	Unambiguous	1	1	LOC_Os03g46100.1 protein	M4(Oxidation); C12(Carbamidomethyl); C14(Carbamidomethyl)	HCD	1	0	1	1	61	5.46598	0	0	51.2536	41	3	1150.2	3448.6	0.79051	54.8007	18531	18531	MS2	25/120	20121025_B6.raw
	High	HASEGGHGPHWPLPPFGESSR	Unambiguous	1	1	LOC_Os03g46100.1 protein		HCD	1	0	1	1	138	5.43153	0	0	0	2	3	747.018	2239.04	-2.09473	33.9204	10808	10808	MS2	29/80	20121025_B3.raw
	High	HASEGGHGPHWPLPPFGESSR	Unambiguous	1	1	LOC_Os03g46100.1 protein		HCD	1	0	1	1	73	5.38091	0	0	5.77287	20	2	1120.02	2239.04	-1.46175	34.1065	10884	10884	MS2	19/40	20121025_B3.raw
	High	HASEGGHGPHWPLPPFGESSR	Unambiguous	1	1	LOC_Os03g46100.1 protein		HCD	1	0	1	1	153	5.37411	0	0	15.29	23	3	747.02	2239.05	1.25819	32.9127	10397	10397	MS2	28/80	20121025_B3.raw
	High	HASEGGHGPHWPLPPFGESSR	Unambiguous	1	1	LOC_Os03g46100.1 protein		HCD	1	0	1	1	150	5.34922	0	0	5.81153	17	3	747.017	2239.04	-2.50362	36.8135	12474	12474	MS2	26/80	20121025_B2.raw
	High	DSTLQIVcFDVHANNNER	Unambiguous	1	1	LOC_Os03g46100.1 protein	C8(Carbamidomethyl)	HCD	1	0	1	1	102	5.34298	0	0	3.61172	13	3	711.331	2131.98	-2.22653	48.3386	16378	16378	MS2	22/68	20121025_B6.raw
	High	QGDVFVAPAGTINYLANTDGR	Unambiguous	1	1	LOC_Os03g46100.1 protein		HCD	1	0	1	1	148	5.32299	0	0	9.1637	14	2	1090.04	2179.08	-1.1171	49.1717	16695	16695	MS2	22/40	20121025_B5.raw
	High	DSTLQIVcFDVHANNNER	Unambiguous	1	1	LOC_Os03g46100.1 protein	C8(Carbamidomethyl)	HCD	1	0	1	1	121	5.30739	0	0	67.8349	50	3	711.331	2131.98	-1.7971	55.2741	18692	18692	MS2	22/68	20121025_B6.raw
	High	KLDPQAKELAFAASAR	Unambiguous	1	1	LOC_Os03g46100.1 protein		HCD	1	0	1	1	215	5.30484	0	2	29.9253	28	3	572.652	1715.94	-1.30874	36.7715	12038	12038	MS2	19/60	20121025_B6.raw
	High	QGDVFVAPAGTINYLANTDGR	Unambiguous	1	1	LOC_Os03g46100.1 protein		HCD	1	0	1	1	262	5.27793	0	0	4.4168	14	3	727.03	2179.07	-1.7675	48.4219	16515	16515	MS2	20/80	20121025_B3.raw
	High	QGDVFVAPAGTINYLANTDGR	Unambiguous	1	1	LOC_Os03g46100.1 protein		HCD	1	0	1	1	107	5.25474	0	0	1.93691	0	2	1090.04	2179.08	-1.1171	49.6808	16855	16855	MS2	19/40	20121025_B5.raw
	High	DSTLQIVcFDVHANNNER	Unambiguous	1	1	LOC_Os03g46100.1 protein	C8(Carbamidomethyl)	HCD	1	0	1	1	96	5.25341	0	0	14.9573	47	3	711.33	2131.97	-3.6007	52.7552	17874	17874	MS2	24/68	20121025_B6.raw
	High	DSTLQIVcFDVHANNNER	Unambiguous	1	1	LOC_Os03g46100.1 protein	C8(Carbamidomethyl)	HCD	1	0	1	1	115	5.23892	0	0	14.7899	9	3	711.331	2131.98	-1.88299	48.8464	16554	16554	MS2	23/68	20121025_B6.raw
	High	DSTLQIVcFDVHANNNER	Unambiguous	1	1	LOC_Os03g46100.1 protein	C8(Carbamidomethyl)	HCD	1	0	1	1	106	5.17201	0	0	0.444162	6	3	711.331	2131.98	-2.05476	45.7217	15461	15461	MS2	17/68	20121025_B6.raw
	High	EVDELLNAQQESAFLAGPEK	Unambiguous	1	1	LOC_Os03g46100.1 protein		HCD	1	0	1	1	155	5.16181	0	0	1.36611	4	2	1094.54	2188.07	-2.22215	49.6747	16853	16853	MS2	20/38	20121025_B5.raw
	High	DSTLQIVcFDVHANNNER	Unambiguous	1	1	LOC_Os03g46100.1 protein	C8(Carbamidomethyl)	HCD	1	0	1	1	135	5.15198	0	0	17.1629	60	3	711.332	2131.98	-1.11002	48.5212	15798	15798	MS2	22/68	20121025_B7.raw
	High	LDPQAKELAFAASAREVDELLNAQQESAFLAGPEK	Unambiguous	1	1	LOC_Os03g46100.1 protein		HCD	1	0	1	1	138	5.1448	0	2	24.3066	42	4	939.981	3756.9	-1.4322	65.4825	21878	21878	MS2	21/204	20121025_B6.raw
	High	SVKVAYVLDGEGEAEIVcPHLSR	Unambiguous	1	1	LOC_Os03g46100.1 protein	C18(Carbamidomethyl)	HCD	1	0	1	1	197	5.14445	0	1	0	42	3	843.429	2528.27	-3.18584	47.3336	16021	16021	MS2	30/88	20121025_B6.raw
	High	DSTLQIVcFDVHANNNER	Unambiguous	1	1	LOC_Os03g46100.1 protein	C8(Carbamidomethyl)	HCD	1	0	1	1	108	5.11719	0	0	10.8541	17	3	711.331	2131.98	-1.53945	49.9079	16932	16932	MS2	23/68	20121025_B6.raw
	High	DSTLQIVcFDVHANNNER	Unambiguous	1	1	LOC_Os03g46100.1 protein	C8(Carbamidomethyl)	HCD	1	0	1	1	101	5.1113	0	0	0.608843	1	3	711.331	2131.98	-1.7971	46.2261	15621	15621	MS2	24/68	20121025_B6.raw
	High	GQEEEEEEQVGQGYETIR	Unambiguous	1	1	LOC_Os03g46100.1 protein		HCD	1	0	1	1	59	5.10753	0	0	12.2004	28	2	1055.46	2109.91	-3.0556	34.7255	11171	11171	MS2	23/34	20121025_B3.raw
	High	DSTLQIVcFDVHANNNER	Unambiguous	1	1	LOC_Os03g46100.1 protein	C8(Carbamidomethyl)	HCD	1	0	1	1	112	5.09851	0	0	0	39	3	711.332	2131.98	-0.852363	51.6564	17513	17513	MS2	22/68	20121025_B6.raw
	High	DSTLQIVcFDVHANNNER	Unambiguous	1	1	LOC_Os03g46100.1 protein	C8(Carbamidomethyl)	HCD	1	0	1	1	111	5.09403	0	0	17.1413	14	3	711.331	2131.98	-1.7971	49.3514	16747	16747	MS2	22/68	20121025_B6.raw
	High	WREEEEEEEEQQKGQEEEEEEQVGQGYETIR	Unambiguous	1	1	LOC_Os03g46100.1 protein		HCD	1	0	1	1	2	5.08915	0	2	0	13	3	1290.22	3868.65	-1.42596	40.3819	13520	13520	MS2	29/120	20121025_B6.raw
	High	EVDELLNAQQESAFLAGPEK	Unambiguous	1	1	LOC_Os03g46100.1 protein		HCD	1	0	1	1	216	5.0708	0	0	0	29	2	1094.54	2188.07	-2.89162	49.971	17567	17567	MS2	20/38	20121025_B2.raw
	High	DSTLQIVcFDVHANNNER	Unambiguous	1	1	LOC_Os03g46100.1 protein	C8(Carbamidomethyl)	HCD	1	0	1	1	108	5.05512	0	0	0	37	3	711.329	2131.97	-4.2019	53.3551	18076	18076	MS2	21/68	20121025_B6.raw
	High	DSTLQIVcFDVHANNNER	Unambiguous	1	1	LOC_Os03g46100.1 protein	C8(Carbamidomethyl)	HCD	1	0	1	1	94	5.05429	0	0	0	1	3	711.331	2131.98	-1.71122	45.5212	15403	15403	MS2	24/68	20121025_B6.raw
	High	EVDELLNAQQESAFLAGPEK	Unambiguous	1	1	LOC_Os03g46100.1 protein		HCD	1	0	1	1	146	5.04017	0	0	1.14131	0	2	1094.54	2188.07	-0.88321	50.9265	17291	17291	MS2	20/38	20121025_B6.raw
	High	QGDVFVAPAGTINYLANTDGR	Unambiguous	1	1	LOC_Os03g46100.1 protein		HCD	1	0	1	1	98	5.01952	0	0	0	3	2	1090.04	2179.08	-0.893024	50.8326	17866	17866	MS2	19/40	20121025_B2.raw
	High	EVDELLNAQQESAFLAGPEK	Unambiguous	1	1	LOC_Os03g46100.1 protein		HCD	1	0	1	1	144	4.99699	0	0	0	13	2	1094.54	2188.07	-0.994788	49.1704	16694	16694	MS2	20/38	20121025_B5.raw
	High	VAYVLDGEGEAEIVcPHLSR	Unambiguous	1	1	LOC_Os03g46100.1 protein	C15(Carbamidomethyl)	HCD	1	0	1	1	139	4.98647	0	0	0	20	2	1107.54	2214.07	-5.54057	44.3608	15013	15013	MS2	23/38	20121025_B5.raw
	High	NPESFLSSFSKGVQR	Unambiguous	1	1	LOC_Os03g46100.1 protein		HCD	1	0	1	1	285	4.97355	0	1	24.9107	31	3	561.621	1682.85	-0.0521572	43.6936	14769	14769	MS2	18/56	20121025_B5.raw
	High	DSTLQIVcFDVHANNNER	Unambiguous	1	1	LOC_Os03g46100.1 protein	C8(Carbamidomethyl)	HCD	1	0	1	1	105	4.95772	0	0	5.21058	7	3	711.331	2131.98	-2.22653	47.8273	16198	16198	MS2	23/68	20121025_B6.raw
	High	ILHTISVPGQIQFFFAPGGR	Unambiguous	1	1	LOC_Os03g46100.1 protein		HCD	1	0	1	1	47	4.94922	0	0	13.0537	31	2	1093.1	2185.19	0.301626	59.9229	20900	20900	MS2	19/38	20121025_B2.raw
	High	HASEGGHGPHWPLPPFGESSR	Unambiguous	1	1	LOC_Os03g46100.1 protein		HCD	1	0	1	1	67	4.92712	0	0	48.1308	29	2	1120.02	2239.04	-1.13464	33.5321	10628	10628	MS2	17/40	20121025_B3.raw
	High	DSTLQIVcFDVHANNNER	Unambiguous	1	1	LOC_Os03g46100.1 protein	C8(Carbamidomethyl)	HCD	1	0	1	1	109	4.90801	0	0	10.9886	33	3	711.332	2131.98	-0.0793968	52.204	17697	17697	MS2	23/68	20121025_B6.raw
	High	QGDVFVAPAGTINYLANTDGR	Unambiguous	1	1	LOC_Os03g46100.1 protein		HCD	1	0	1	1	157	4.90353	0	0	8.73149	22	2	1090.04	2179.07	-1.78933	50.327	17699	17699	MS2	20/40	20121025_B2.raw
	High	QGDVFVAPAGTINYLANTDGR	Unambiguous	1	1	LOC_Os03g46100.1 protein		HCD	1	0	1	1	105	4.86686	0	0	0	4	2	1090.04	2179.08	-0.668947	50.1893	17013	17013	MS2	19/40	20121025_B5.raw
	High	EEEEEEEEQQKGQEEEEEEQVGQGYETIR	Unambiguous	1	1	LOC_Os03g46100.1 protein		HCD	1	0	1	1	14	4.85404	0	1	0	3	3	1176.16	3526.47	-2.11248	38.3419	12710	12710	MS2	24/112	20121025_B6.raw
	High	DSTLQIVcFDVHANNNER	Unambiguous	1	1	LOC_Os03g46100.1 protein	C8(Carbamidomethyl)	HCD	1	0	1	1	101	4.85351	0	0	12.9158	58	3	711.331	2131.98	-2.57007	54.7373	18513	18513	MS2	22/68	20121025_B6.raw
	High	ILHTISVPGQIQFFFAPGGR	Unambiguous	1	1	LOC_Os03g46100.1 protein		HCD	1	0	1	1	45	4.83394	0	0	2.47849	9	2	1093.1	2185.19	-0.145274	55.9255	18925	18925	MS2	19/38	20121025_B3.raw
	High	LIVTKILHTISVPGQIQFFFAPGGR	Unambiguous	1	1	LOC_Os03g46100.1 protein		HCD	1	0	1	1	25	4.83171	0	1	8.00151	31	4	685.647	2739.57	-1.43964	63.9854	21263	21263	MS2	21/144	20121025_B5.raw
	High	ILHTISVPGQIQFFFAPGGR	Unambiguous	1	1	LOC_Os03g46100.1 protein		HCD	1	0	1	1	124	4.8298	0	0	2.47775	24	3	729.067	2185.19	-2.33007	59.878	20887	20887	MS2	18/76	20121025_B2.raw
	High	GQEEEEEEQVGQGYETIR	Unambiguous	1	1	LOC_Os03g46100.1 protein		HCD	1	0	1	1	57	4.82643	0	0	33.5533	34	2	1055.46	2109.91	-3.47784	36.2071	12197	12197	MS2	20/34	20121025_B2.raw
	High	ILHTISVPGQIQFFFAPGGR	Unambiguous	1	1	LOC_Os03g46100.1 protein		HCD	1	0	1	1	120	4.82031	0	0	61.6427	5	3	729.068	2185.19	-1.07316	55.9985	18903	18903	MS2	20/76	20121025_B5.raw
	High	EVDELLNAQQESAFLAGPEK	Unambiguous	1	1	LOC_Os03g46100.1 protein		HCD	1	0	1	1	250	4.81781	0	0	0	60	2	1094.54	2188.08	1.68308	55.5637	18782	18782	MS2	20/38	20121025_B6.raw
	High	EVDELLNAQQESAFLAGPEK	Unambiguous	1	1	LOC_Os03g46100.1 protein		HCD	1	0	1	1	174	4.80943	0	0	0	32	2	1094.54	2188.07	-2.55688	54.4159	18409	18409	MS2	20/38	20121025_B6.raw
	High	GQEEEEEEQVGQGYETIR	Unambiguous	1	1	LOC_Os03g46100.1 protein		HCD	1	0	1	1	67	4.79063	0	0	0	15	2	1055.46	2109.92	0.184309	35.8424	11649	11649	MS2	23/34	20121025_B5.raw
	High	DSTLQIVcFDVHANNNER	Unambiguous	1	1	LOC_Os03g46100.1 protein	C8(Carbamidomethyl)	HCD	1	0	1	1	106	4.77617	0	0	32.0293	26	3	711.33	2131.98	-3.25715	43.623	15275	15275	MS2	17/68	20121025_B2.raw
	High	DSTLQIVcFDVHANNNER	Unambiguous	1	1	LOC_Os03g46100.1 protein	C8(Carbamidomethyl)	HCD	1	0	1	1	143	4.77313	0	0	5.31522	48	3	711.332	2131.98	-1.11002	55.8287	18883	18883	MS2	22/68	20121025_B6.raw
	High	ILHTISVPGQIQFFFAPGGR	Unambiguous	1	1	LOC_Os03g46100.1 protein		HCD	1	0	1	1	53	4.76031	0	0	11.1125	18	2	1093.1	2185.19	-0.0335488	56.019	18910	18910	MS2	19/38	20121025_B5.raw
	High	DSTLQIVcFDVHANNNER	Unambiguous	1	1	LOC_Os03g46100.1 protein	C8(Carbamidomethyl)	HCD	1	0	1	1	136	4.75188	0	0	0	31	2	1066.49	2131.98	0.0414236	43.6508	15285	15285	MS2	19/34	20121025_B2.raw
	High	GQEEEEEEQVGQGYETIR	Unambiguous	1	1	LOC_Os03g46100.1 protein		HCD	1	0	1	1	56	4.7501	0	0	0	20	3	703.978	2109.92	-0.603112	37.2313	12256	12256	MS2	18/68	20121025_B6.raw
	High	DSTLQIVcFDVHANNNER	Unambiguous	1	1	LOC_Os03g46100.1 protein	C8(Carbamidomethyl)	HCD	1	0	1	1	145	4.74149	0	0	16.105	58	3	711.331	2131.98	-1.71122	43.9648	14824	14824	MS2	19/68	20121025_B6.raw
	High	VAYVLDGEGEAEIVcPHLSR	Unambiguous	1	1	LOC_Os03g46100.1 protein	C15(Carbamidomethyl)	HCD	1	0	1	1	189	4.73807	0	0	0	25	2	1107.54	2214.08	-1.79147	44.2153	15017	15017	MS2	22/38	20121025_B3.raw
	High	QGDVFVAPAGTINYLANTDGR	Unambiguous	1	1	LOC_Os03g46100.1 protein		HCD	1	0	1	1	101	4.73446	0	0	0	4	2	1090.04	2179.08	0.00328493	51.7856	17554	17554	MS2	18/40	20121025_B6.raw
	High	HASEGGHGPHWPLPPFGESSR	Unambiguous	1	1	LOC_Os03g46100.1 protein		HCD	1	0	1	1	180	4.71989	0	0	14.4612	4	4	560.515	2239.04	-1.96444	36.8842	12508	12508	MS2	21/120	20121025_B2.raw
	High	WREEEEEEEEQQK	Unambiguous	1	1	LOC_Os03g46100.1 protein		HCD	1	0	1	1	26	4.69076	0	1	0	60	2	889.377	1777.75	-2.57723	26.6878	7720	7720	MS2	20/24	20121025_B5.raw
	High	ILHTISVPGQIQFFFAPGGR	Unambiguous	1	1	LOC_Os03g46100.1 protein		HCD	1	0	1	1	51	4.68517	0	0	0	17	2	1093.1	2185.19	-0.815625	55.4195	18775	18775	MS2	18/38	20121025_B3.raw
	High	QGDVFVAPAGTINYLANTDGRR	Unambiguous	1	1	LOC_Os03g46100.1 protein		HCD	1	0	1	1	202	4.67755	0	1	0	1	3	779.063	2335.18	-1.51212	45.9103	15525	15525	MS2	19/84	20121025_B5.raw
	High	HASEGGHGPHWPLPPFGESSR	Unambiguous	1	1	LOC_Os03g46100.1 protein		HCD	1	0	1	1	209	4.67693	0	0	7.14952	21	4	560.515	2239.04	-1.41924	35.8236	11643	11643	MS2	20/120	20121025_B5.raw
	High	EVDELLNAQQESAFLAGPEK	Unambiguous	1	1	LOC_Os03g46100.1 protein		HCD	1	0	1	1	315	4.66596	0	0	0	48	2	1094.54	2188.07	-1.21794	48.8718	16565	16565	MS2	18/38	20121025_B6.raw
	High	ILHTISVPGQIQFFFAPGGR	Unambiguous	1	1	LOC_Os03g46100.1 protein		HCD	1	0	1	1	31	4.65114	0	0	0	3	2	1093.1	2185.19	-0.592174	57.5235	19340	19340	MS2	18/38	20121025_B5.raw
	High	ILHTISVPGQIQFFFAPGGR	Unambiguous	1	1	LOC_Os03g46100.1 protein		HCD	1	0	1	1	126	4.63167	0	0	0	22	3	729.068	2185.19	-1.07316	59.043	19786	19786	MS2	18/76	20121025_B5.raw
	High	EVDELLNAQQESAFLAGPEK	Unambiguous	1	1	LOC_Os03g46100.1 protein		HCD	1	0	1	1	146	4.62944	0	0	28.4876	42	2	1094.54	2188.07	-2.69688	53.7838	18211	18211	MS2	19/38	20121025_B6.raw
	High	EEEEEEEEQQKGQEEEEEEQVGQGYETIR	Unambiguous	1	1	LOC_Os03g46100.1 protein		HCD	1	0	1	1	14	4.62279	0	1	0	2	3	1176.16	3526.47	-1.69709	38.8753	12941	12941	MS2	25/112	20121025_B6.raw
	High	VAYVLDGEGEAEIVcPHLSR	Unambiguous	1	1	LOC_Os03g46100.1 protein	C15(Carbamidomethyl)	HCD	1	0	1	1	151	4.61745	0	0	5.74759	20	2	1107.55	2214.09	0.854945	47.9414	16247	16247	MS2	24/38	20121025_B6.raw
	High	DSTLQIVcFDVHANNNER	Unambiguous	1	1	LOC_Os03g46100.1 protein	C8(Carbamidomethyl)	HCD	1	0	1	1	135	4.61539	0	0	0	16	2	1066.49	2131.98	-2.13434	47.835	16201	16201	MS2	18/34	20121025_B6.raw
	High	ILHTISVPGQIQFFFAPGGR	Unambiguous	1	1	LOC_Os03g46100.1 protein		HCD	1	0	1	1	168	4.59879	0	0	26.1037	22	3	729.066	2185.18	-3.50319	55.3403	18750	18750	MS2	17/76	20121025_B3.raw
	High	QGDVFVAPAGTINYLANTDGRR	Unambiguous	1	1	LOC_Os03g46100.1 protein		HCD	1	0	1	1	211	4.57492	0	1	16.5049	12	3	779.064	2335.18	-1.27689	46.8551	16485	16485	MS2	18/84	20121025_B2.raw
	High	ILHTISVPGQIQFFFAPGGR	Unambiguous	1	1	LOC_Os03g46100.1 protein		HCD	1	0	1	1	49	4.56691	0	0	1.58863	8	2	1093.1	2185.19	-0.368724	60.4255	21052	21052	MS2	19/38	20121025_B2.raw
	High	VAYVLDGEGEAEIVcPHLSR	Unambiguous	1	1	LOC_Os03g46100.1 protein	C15(Carbamidomethyl)	HCD	1	0	1	1	146	4.55696	0	0	0	2	2	1107.55	2214.08	-1.3504	47.4383	16055	16055	MS2	24/38	20121025_B6.raw
	High	DSTLQIVcFDVHANNNER	Unambiguous	1	1	LOC_Os03g46100.1 protein	C8(Carbamidomethyl)	HCD	1	0	1	1	175	4.54155	0	0	0	38	2	1066.5	2131.99	2.33169	42.7309	14399	14399	MS2	18/34	20121025_B5.raw
	High	VAYVLDGEGEAEIVcPHLSR	Unambiguous	1	1	LOC_Os03g46100.1 protein	C15(Carbamidomethyl)	HCD	1	0	1	1	167	4.54104	0	0	0	24	2	1107.55	2214.08	-0.578525	45.2337	15902	15902	MS2	24/38	20121025_B2.raw
	High	DSTLQIVcFDVHANNNER	Unambiguous	1	1	LOC_Os03g46100.1 protein	C8(Carbamidomethyl)	HCD	1	0	1	1	126	4.53627	0	0	0	22	2	1066.49	2131.98	-2.93593	45.0562	15246	15246	MS2	19/34	20121025_B6.raw
[truncated: 28,561 more rows]

## Sheet: Tong887 Control 3
Accession	Description	Score	Coverage	# Proteins	# Unique Peptides	# Peptides	# PSMs	# AAs	MW [kDa]	calc. pI
[truncated: 29,574 more rows]

[truncated: 9 more sheets: Milyang23 Control1, Milyang23 Control2, Milyang23 Control3, Tong887 Treatment 1, Tong887 Treatment 2, Tong887 Treatment 3, Milyang23 Treatment 1, Milyang23 Treatment 2, Milyang23 Treatment 3]
